# Supplementary material for: A one-dimensional iodido-bridged PtII/PtIV mixed-valence complex cation with a hydrogen sulfate counter-anion
Source: Acta Crystallogr E Crystallogr Commun. 2018 Nov 22;74(Pt 12):1821–5. doi: 10.1107/S2056989018016158 (PMC6281129; doi:10.1107/S2056989018016158)
Supplement: Supplementary file 1 [file e-74-01821-sup1.cif]

##############################################################################
#                                                                            #
# This CIF contains the data in a paper accepted for publication in          #
# Acta Crystallographica Section E. It conforms to the requirements of       #
# Notes for Authors for Acta Crystallographica Section E, and has been       #
# peer reviewed under the auspices of the IUCr Commission on Journals.       #
#                                                                            #
# Full details of the Crystallographic Information File format               #
# are given in the paper "The Crystallographic Information File (CIF):       #
# a New Standard Archive File for Crystallography" by S. R. Hall, F. H.      #
# Allen and I. D. Brown [Acta Cryst. (1991), A47, 655-685].                  #
#                                                                            #
# The current version of the core CIF dictionary is obtainable from          #
# ftp://ftp.iucr.org/pub/cif_core.dic.                                       #
#                                                                            #
# Software is freely available for graphical display of the structure(s)     #
# in this CIF. For information consult the CIF software page                 #
# http://www.iucr.org/resources/cif/software.                                #
#                                                                            #
# This file may be used for bona fide research purposes within the           #
# scientific community so long as proper attribution is given to the journal # 
# article from which it was obtained.                                        #
#                                                                            #
##############################################################################
data_global
_audit_creation_method     'SHELXL-2014/7'
_journal_date_recd_electronic     2018-10-11
_journal_date_accepted     2018-11-14
_journal_name_full     'Acta Crystallographica, Section E'
_journal_year     2018
_journal_volume     74
_journal_issue     12
_journal_page_first     1821
_journal_page_last     1825
_journal_paper_category     GM
_journal_paper_doi     10.1107/S2056989018016158
_journal_coeditor_code     WM5469
_publ_contact_author_name     'Prof. Nobuyuki Matsushita'
_publ_contact_author_address
; Department of Chemistry & Research Center for Smart Molecules,
  Rikkyo University
  Nishi-Ikebukuro 3-34-1,  Toshima-ku,
  Tokyo  171-8501
  Japan
;
_publ_contact_author_email     cnmatsu@rikkyo.ac.jp
_publ_contact_author_fax     '81 3 3985 4640'
_publ_contact_author_phone     '81 3 3985 4640'
_publ_section_title
;
A one-dimensional iodido-bridged Pt^II^/Pt^IV^ mixed-valence complex cation with
a hydrogen sulfate counter-anion
;
loop_
    _publ_author_name
    _publ_author_address
    'Nobuyuki Matsushita'
; Department of Chemistry & Research Center for Smart Molecules,
  Rikkyo University,
  Nishi-Ikebukuro 3-34-1
  Toshima-ku
  171-8501 Tokyo
  Japan
;
_publ_section_synopsis
;
Straight ...I---Pt^IV^---I...Pt^II^... chains are observed in the mixed-valent
title salt. Extensive hydrogen bonding involving the amino groups, hydrogen
sulfate counter-anions and water molecules of crystallization stabilizes the
crystal packing.
;
data_I
_audit_creation_method     'SHELXL-2014/7'
_chemical_name_systematic
;\
<i>catena</i>-Poly[[[bis(ethylenediamine-\k^2^<i>N</i>,<i>N</i>')\
platinum(II)]-\m-iodido-[bis(ethylenediamine-\k^2^<i>N</i>,<i>N</i>')\
platinum(IV)]-\m-iodido] tetra(hydrogen sulfate) dihydrate]
;
_chemical_formula_moiety
;
C4 H16 N4 Pt 2+, C4 H16 I2 N4 Pt 2+, 4(H O4 S 1-), 2(H2 O)
;
_chemical_formula_sum     'C8 H40 I2 N8 O18 Pt2 S4'
_chemical_formula_iupac
                         '[Pt (C2 H8 N2)2] [Pt I2 (C2 H8 N2)2] (H S O4)4, 2H2 O'
_chemical_formula_weight     1308.70
_chemical_melting_point     ?
_space_group_crystal_system     monoclinic
_space_group_name_H-M_alt     'P 2/n'
_space_group_name_Hall     '-P 2yac'
loop_
    _space_group_symop_operation_xyz
    'x, y, z'
    '-x+1/2, y, -z+1/2'
    '-x, -y, -z'
    'x-1/2, -y, z-1/2'
_cell_length_a     7.2964(2)
_cell_length_b     5.9451(2)
_cell_length_c     18.2253(7)
_cell_angle_alpha     90
_cell_angle_beta     92.3180(10)
_cell_angle_gamma     90
_cell_volume     789.93(5)
_cell_formula_units_Z     1
_cell_measurement_reflns_used     14539
_cell_measurement_theta_min     3.05
_cell_measurement_theta_max     32.06
_cell_measurement_temperature     296(2)
_exptl_crystal_description     'block'
_exptl_crystal_colour     'gold'
_exptl_crystal_size_max     0.50
_exptl_crystal_size_mid     0.40
_exptl_crystal_size_min     0.35
_exptl_crystal_density_diffrn     2.751
_exptl_crystal_density_meas     ?
_exptl_crystal_density_method     'not measured'
_exptl_crystal_F_000     614
_exptl_absorpt_coefficient_mu     11.146
_exptl_absorpt_correction_type     multi-scan
_exptl_absorpt_process_details
;
(ABSCOR; Rigaku, 1995)
;
_exptl_absorpt_correction_T_min     0.0095
_exptl_absorpt_correction_T_max     0.0200
_diffrn_ambient_temperature     296(2)
_diffrn_source     'X-ray sealed tube'
_diffrn_radiation_type     MoK\a
_diffrn_radiation_wavelength     0.71075
_diffrn_radiation_monochromator     graphite
_diffrn_measurement_device_type     'Rigaku R-AXIS RAPID imaging plate'
_diffrn_measurement_method     \w
_diffrn_detector_area_resol_mean     10.00
_diffrn_reflns_number     16218
_diffrn_reflns_av_R_equivalents     0.0478
_diffrn_reflns_av_unetI/netI     0.0419
_diffrn_reflns_theta_min     3.052
_diffrn_reflns_theta_max     32.031
_diffrn_reflns_theta_full     25.242
_diffrn_measured_fraction_theta_max     0.997
_diffrn_measured_fraction_theta_full     0.999
_diffrn_reflns_limit_h_min     -10
_diffrn_reflns_limit_h_max     10
_diffrn_reflns_limit_k_min     -8
_diffrn_reflns_limit_k_max     8
_diffrn_reflns_limit_l_min     -27
_diffrn_reflns_limit_l_max     27
_refine_special_details     ?
_reflns_number_total     2733
_reflns_number_gt     2541
_reflns_threshold_expression     'I > 2\s(I)'
_refine_ls_structure_factor_coef     Fsqd
_refine_ls_matrix_type     full
_refine_ls_R_factor_all     0.0266
_refine_ls_R_factor_gt     0.0235
_refine_ls_wR_factor_gt     0.0448
_refine_ls_wR_factor_ref     0.0455
_refine_ls_goodness_of_fit_ref     1.205
_refine_ls_restrained_S_all     1.205
_refine_ls_number_reflns     2733
_refine_ls_number_parameters     106
_refine_ls_number_restraints     0
_refine_ls_hydrogen_treatment     constr
_refine_ls_weighting_scheme     calc
_refine_ls_weighting_details
                           'w=1/[\s^2^(Fo^2^)+0.4688P] where P=(Fo^2^+2Fc^2^)/3'
_atom_sites_solution_hydrogens     geom
_atom_sites_solution_primary     dual
_atom_sites_solution_secondary     difmap
_refine_ls_shift/su_max     0.000
_refine_ls_shift/su_mean     0.000
_refine_diff_density_max     2.118
_refine_diff_density_min     -1.685
_refine_ls_extinction_method
;
SHELXL-2014/7 (Sheldrick 2015b)
;
_refine_ls_extinction_coef     0.0149(4)
_refine_ls_extinction_expression
                                  'Fc^*^=kFc[1+0.001xFc^2^\l^3^/sin(2\q)]^-1/4^'
loop_
    _atom_type_symbol
    _atom_type_description
    _atom_type_scat_dispersion_real
    _atom_type_scat_dispersion_imag
    _atom_type_scat_source
    'C' 'C' 0.0033 0.0016
                         'International Tables Vol C Tables 4.2.6.8 and 6.1.1.4'
    'H' 'H' 0.0000 0.0000
                         'International Tables Vol C Tables 4.2.6.8 and 6.1.1.4'
    'N' 'N' 0.0061 0.0033
                         'International Tables Vol C Tables 4.2.6.8 and 6.1.1.4'
    'O' 'O' 0.0106 0.0060
                         'International Tables Vol C Tables 4.2.6.8 and 6.1.1.4'
    'S' 'S' 0.1246 0.1234
                         'International Tables Vol C Tables 4.2.6.8 and 6.1.1.4'
    'I' 'I' -0.4742 1.8119
                         'International Tables Vol C Tables 4.2.6.8 and 6.1.1.4'
    'Pt' 'Pt' -1.7033 8.3905
                         'International Tables Vol C Tables 4.2.6.8 and 6.1.1.4'
_computing_data_collection
;
<i>RAPID-AUTO</i> (Rigaku, 2015)
;
_computing_cell_refinement
;
<i>RAPID-AUTO</i> (Rigaku, 2015)
;
_computing_data_reduction
;
<i>RAPID-AUTO</i> (Rigaku, 2015)
;
_computing_structure_solution
;
SHELXT (Sheldrick, 2015a)
;
_computing_structure_refinement
;
SHELXL-2014/7 (Sheldrick, 2015b)
;
_computing_molecular_graphics
;
<i>DIAMOND</i> (Brandenburg, 2018)
;
_computing_publication_material
;
SHELXL-2014/7 (Sheldrick, 2015b)
;
loop_
    _atom_site_type_symbol
    _atom_site_label
    _atom_site_fract_x
    _atom_site_fract_y
    _atom_site_fract_z
    _atom_site_U_iso_or_equiv
    _atom_site_adp_type
    _atom_site_calc_flag
    _atom_site_occupancy
    _atom_site_disorder_assembly
    _atom_site_disorder_group
    Pt Pt 0.2500 0.98097(2) 0.2500 0.01577(6) Uani d 1 . .
    I I1 0.2500 1.43852(10) 0.2500 0.02522(15) Uani d 0.5 . .
    I I2 0.2500 0.52821(9) 0.2500 0.02578(15) Uani d 0.5 . .
    N N1 0.4066(3) 0.9807(3) 0.34641(14) 0.0247(5) Uani d 1 . .
    H H1A 0.4946 0.8775 0.3443 0.030 Uiso calc 1 . .
    H H1B 0.4593 1.1145 0.3533 0.030 Uiso calc 1 . .
    N N2 0.0356(3) 0.9826(3) 0.31975(14) 0.0254(5) Uani d 1 . .
    H H2A -0.0501 1.0791 0.3036 0.030 Uiso calc 1 . .
    H H2B -0.0144 0.8463 0.3215 0.030 Uiso calc 1 . .
    C C1 0.2853(4) 0.9293(5) 0.40872(16) 0.0317(6) Uani d 1 . .
    H H1C 0.3428 0.9795 0.4548 0.038 Uiso calc 1 . .
    H H1D 0.2643 0.7685 0.4118 0.038 Uiso calc 1 . .
    C C2 0.1070(4) 1.0503(5) 0.39440(17) 0.0313(6) Uani d 1 . .
    H H2C 0.0201 1.0094 0.4310 0.038 Uiso calc 1 . .
    H H2D 0.1260 1.2117 0.3965 0.038 Uiso calc 1 . .
    S S 0.73971(11) 0.53489(12) 0.41680(4) 0.02863(16) Uani d 1 . .
    O O1 0.7066(3) 0.6617(4) 0.34976(13) 0.0463(6) Uani d 1 . .
    O O2 0.6291(3) 0.6293(4) 0.47713(14) 0.0474(6) Uani d 1 . .
    H H2 0.5242 0.5798 0.4734 0.071 Uiso calc 0.5 . .
    O O3 0.7028(4) 0.2994(4) 0.40865(14) 0.0431(6) Uani d 1 . .
    O O4 0.9361(3) 0.5761(4) 0.43844(13) 0.0422(5) Uani d 1 . .
    H H4 0.9504 0.5661 0.4832 0.063 Uiso calc 0.5 . .
    O O5 0.7500 0.2587(5) 0.2500 0.0321(7) Uani d 1 . .
    H H5 0.7954 0.3426 0.2200 0.048 Uiso calc 1 . .
loop_
    _atom_site_aniso_label
    _atom_site_aniso_U_11
    _atom_site_aniso_U_22
    _atom_site_aniso_U_33
    _atom_site_aniso_U_12
    _atom_site_aniso_U_13
    _atom_site_aniso_U_23
    Pt 0.01352(8) 0.01268(8) 0.02104(8) 0.000 -0.00028(5) 0.000
    I1 0.0248(3) 0.0168(3) 0.0340(3) 0.000 0.0010(2) 0.000
    I2 0.0292(3) 0.0151(3) 0.0328(3) 0.000 -0.0006(2) 0.000
    N1 0.0218(12) 0.0239(11) 0.0277(12) 0.0006(8) -0.0072(10) -0.0011(8)
    N2 0.0208(12) 0.0247(11) 0.0309(13) 0.0010(8) 0.0061(10) 0.0030(9)
    C1 0.0394(18) 0.0325(15) 0.0231(14) 0.0034(13) -0.0013(13) 0.0019(11)
    C2 0.0362(18) 0.0317(14) 0.0264(15) 0.0053(12) 0.0074(13) -0.0005(11)
    S 0.0268(4) 0.0302(4) 0.0288(4) 0.0001(3) -0.0014(3) -0.0002(3)
    O1 0.0403(14) 0.0602(15) 0.0382(14) 0.0105(12) -0.0009(11) 0.0158(12)
    O2 0.0473(15) 0.0433(14) 0.0533(16) -0.0060(11) 0.0242(12) -0.0156(11)
    O3 0.0501(15) 0.0326(12) 0.0471(16) -0.0032(10) 0.0096(12) -0.0097(10)
    O4 0.0283(12) 0.0560(14) 0.0419(14) -0.0073(10) -0.0041(10) 0.0105(12)
    O5 0.0262(17) 0.0400(18) 0.0300(19) 0.000 0.0011(14) 0.000
_geom_special_details
;
 All esds (except the esd in the dihedral angle between two l.s. planes)
 are estimated using the full covariance matrix.  The cell esds are taken
 into account individually in the estimation of esds in distances, angles
 and torsion angles; correlations between esds in cell parameters are only
 used when they are defined by crystal symmetry.  An approximate (isotropic)
 treatment of cell esds is used for estimating esds involving l.s. planes.
;
loop_
    _geom_bond_atom_site_label_1
    _geom_bond_atom_site_label_2
    _geom_bond_site_symmetry_2
    _geom_bond_distance
    _geom_bond_publ_flag
    Pt N2 . 2.055(2) y
    Pt N2 2 2.055(2) ?
    Pt N1 2 2.057(2) ?
    Pt N1 . 2.057(2) y
    Pt I2 . 2.6917(6) y
    Pt I1 . 2.7202(6) y
    Pt I1 1_545 3.2249(6) y
    Pt I2 1_565 3.2534(6) y
    I1 I2 1_565 0.5332(6) ?
    I1 Pt 1_565 3.2249(6) ?
    I2 I1 1_545 0.5332(6) ?
    I2 Pt 1_545 3.2534(6) ?
    N1 C1 . 1.499(4) y
    N1 H1A . 0.8900 ?
    N1 H1B . 0.8900 ?
    N2 C2 . 1.492(4) y
    N2 H2A . 0.8900 ?
    N2 H2B . 0.8900 ?
    C1 C2 . 1.501(4) y
    C1 H1C . 0.9700 ?
    C1 H1D . 0.9700 ?
    C2 H2C . 0.9700 ?
    C2 H2D . 0.9700 ?
    S O3 . 1.432(2) y
    S O1 . 1.448(2) y
    S O4 . 1.491(2) y
    S O2 . 1.499(2) y
    O2 H2 . 0.8200 ?
    O4 H4 . 0.8200 ?
    O5 N2 1_645 2.905(3) ?
    O5 H5 . 0.8200 ?
loop_
    _geom_angle_atom_site_label_1
    _geom_angle_atom_site_label_2
    _geom_angle_atom_site_label_3
    _geom_angle_site_symmetry_1
    _geom_angle_site_symmetry_3
    _geom_angle
    _geom_angle_publ_flag
    N2 Pt N2 . 2 179.45(11) ?
    N2 Pt N1 . 2 96.77(10) ?
    N2 Pt N1 2 2 83.23(10) ?
    N2 Pt N1 . . 83.23(10) y
    N2 Pt N1 2 . 96.77(10) ?
    N1 Pt N1 2 . 179.92(11) ?
    N2 Pt I2 . . 90.27(6) y
    N2 Pt I2 2 . 90.27(6) ?
    N1 Pt I2 2 . 89.96(6) ?
    N1 Pt I2 . . 89.96(6) y
    N2 Pt I1 . . 89.73(6) y
    N2 Pt I1 2 . 89.73(6) ?
    N1 Pt I1 2 . 90.04(6) ?
    N1 Pt I1 . . 90.04(6) y
    I2 Pt I1 . . 180.0 ?
    N2 Pt I1 . 1_545 90.27(6) ?
    N2 Pt I1 2 1_545 90.27(6) ?
    N1 Pt I1 2 1_545 89.96(6) ?
    N1 Pt I1 . 1_545 89.96(6) ?
    I2 Pt I1 . 1_545 0.0 ?
    I1 Pt I1 . 1_545 180.0 ?
    N2 Pt I2 . 1_565 89.73(6) ?
    N2 Pt I2 2 1_565 89.73(6) ?
    N1 Pt I2 2 1_565 90.04(6) ?
    N1 Pt I2 . 1_565 90.04(6) ?
    I2 Pt I2 . 1_565 180.0 ?
    I1 Pt I2 . 1_565 0.0 ?
    I1 Pt I2 1_545 1_565 180.0 ?
    I2 I1 Pt 1_565 . 180.0 ?
    I2 I1 Pt 1_565 1_565 0.0000(10)
                                  ?
    Pt I1 Pt . 1_565 180.0 ?
    I1 I2 Pt 1_545 . 180.0 ?
    I1 I2 Pt 1_545 1_545 0.0 ?
    Pt I2 Pt . 1_545 180.0 ?
    C1 N1 Pt . . 108.82(17) y
    C1 N1 H1A . . 109.9 ?
    Pt N1 H1A . . 109.9 ?
    C1 N1 H1B . . 109.9 ?
    Pt N1 H1B . . 109.9 ?
    H1A N1 H1B . . 108.3 ?
    C2 N2 Pt . . 108.60(18) y
    C2 N2 H2A . . 110.0 ?
    Pt N2 H2A . . 110.0 ?
    C2 N2 H2B . . 110.0 ?
    Pt N2 H2B . . 110.0 ?
    H2A N2 H2B . . 108.4 ?
    N1 C1 C2 . . 107.7(2) y
    N1 C1 H1C . . 110.2 ?
    C2 C1 H1C . . 110.2 ?
    N1 C1 H1D . . 110.2 ?
    C2 C1 H1D . . 110.2 ?
    H1C C1 H1D . . 108.5 ?
    N2 C2 C1 . . 107.3(2) y
    N2 C2 H2C . . 110.3 ?
    C1 C2 H2C . . 110.3 ?
    N2 C2 H2D . . 110.3 ?
    C1 C2 H2D . . 110.3 ?
    H2C C2 H2D . . 108.5 ?
    O3 S O1 . . 113.41(15) y
    O3 S O4 . . 111.27(15) y
    O1 S O4 . . 105.28(14) y
    O3 S O2 . . 109.72(14) y
    O1 S O2 . . 110.33(16) y
    O4 S O2 . . 106.55(15) y
    S O2 H2 . . 109.5 ?
    S O4 H4 . . 109.5 ?
    N2 O5 H5 1_645 . 109.5 ?
loop_
    _geom_hbond_atom_site_label_D
    _geom_hbond_atom_site_label_H
    _geom_hbond_atom_site_label_A
    _geom_hbond_site_symmetry_A
    _geom_hbond_distance_DH
    _geom_hbond_distance_HA
    _geom_hbond_distance_DA
    _geom_hbond_angle_DHA
    N1 H1A O1 . 0.89 2.01 2.895(3) 173.4
    N1 H1B O3 1_565 0.89 2.29 3.057(3) 144.5
    N2 H2A O5 1_465 0.89 2.03 2.905(3) 168.9
    N2 H2B O1 1_455 0.89 2.39 3.132(3) 141.4
    O5 H5 O1 2_655 0.82 2.28 3.032(4) 152.0
    O5 H5 O3 2_655 0.82 2.36 2.936(3) 128.0
    O2 H2 O2 3_666 0.82 1.92 2.595(5) 138.8
    O4 H4 O4 3_766 0.82 1.83 2.560(5) 147.7
_shelx_space_group_comment
;
The symmetry employed for this shelxl refinement is uniquely defined
by the following loop, which should always be used as a source of
symmetry information in preference to the above space-group names.
They are only intended as comments.
;
_shelx_estimated_absorpt_T_min     ?
_shelx_estimated_absorpt_T_max     ?
_shelx_hkl_file
;
   0   0   3   29.44    2.42
   0   0   3   31.49    2.23
   0   0  -3   32.32    1.95
   0   0  -3   34.27    2.14
   0   0   4 2833.12  128.37
   0   0   4 3437.71  149.64
   0   0  -4 2600.25  120.66
   0   0  -4 2851.97  126.33
   0   0   5    8.64    2.14
   0   0   5    7.52    1.67
   0   0  -5   13.28    2.04
   0   0  -5    6.97    2.42
   0   0   6 7945.01  486.07
   0   0   6 9333.84  558.15
   0   0  -6 7146.84  440.74
   0   0  -6 7756.73  470.65
   0   0   7    2.32    2.32
   0   0   7    5.11    2.14
   0   0  -7    4.46    1.86
   0   0  -7    3.62    2.04
   0   0   8 3593.67  189.02
   0   0   8 4310.10  216.42
   0   0  -8 4008.50  203.79
   0   0  -8 3537.94  184.38
   0   0   9    2.23    2.14
   0   0   9   12.26    2.79
   0   0  -9    2.04    3.44
   0   0  -9    0.65    3.16
   0   0  10 4058.47  222.00
   0   0  10 4337.13  228.78
   0   0 -10 3791.80  207.88
   0   0 -10 4177.09  223.30
   0   0  11   -1.11    2.88
   0   0  11    3.34    2.42
   0   0 -11    1.76    2.51
   0   0 -11    0.93    2.23
   0   0  12 7019.31  425.60
   0   0  12 6372.64  396.16
   0   0 -12 5781.97  361.51
   0   0 -12 6590.55  413.25
   0   0  13   46.44    6.50
   0   0  13    4.46    9.94
   0   0 -13   32.32    6.78
   0   0 -13   37.62    7.15
   0   0  14 2478.76  134.96
   0   0  14 2524.64  131.62
   0   0 -14 2516.47  142.39
   0   0 -14 2627.84  138.31
   0   0  15    5.29    4.09
   0   0  15    5.76    4.74
   0   0 -15    3.34    4.55
   0   0 -15    6.87    4.55
   0   0  16 1277.00   70.13
   0   0  16 1209.38   63.07
   0   0 -16 1310.16   68.74
   0   0 -16 1329.85   70.22
   0   0  17    5.76    6.69
   0   0  17    0.46    5.67
   0   0 -17    5.94    4.64
   0   0 -17    3.44    4.83
   0   0  18 2092.17  118.43
   0   0  18 2097.27  123.54
   0   0 -18 2259.27  126.70
   0   0 -18 2296.42  141.37
   0   0  19    5.85    6.50
   0   0  19    5.48    5.57
   0   0 -19   11.05    6.59
   0   0 -19    6.59    6.32
   0   0  20 1068.10   74.59
   0   0  20 1090.67   80.72
   0   0 -20 1173.34   69.94
   0   0 -20 1184.67   70.50
   0   0  21    2.79    5.39
   0   0  21    4.46    6.22
   0   0 -21    5.02    8.08
   0   0 -21    3.81    7.99
   0   0  22  594.75   43.10
   0   0  22  623.08   47.84
   0   0 -22  684.48   48.58
   0   0 -22  676.95   47.93
   0   0  23    3.16    8.17
   0   0  23    3.25    6.69
   0   0 -23    4.37    6.69
   0   0 -23    3.90    6.59
   0   0  24  498.61   45.51
   0   0  24  507.90   41.80
   0   0 -24  612.12   48.30
   0   0 -24  588.99   57.31
   0   0  25    3.81    8.17
   0   0  25   -1.11    9.47
   0   0 -25    9.47    8.17
   0   0 -25    5.76    7.90
   0   0  26  275.22   32.23
   0   0  26  305.32   46.72
   0   0 -26  344.14   36.32
   0   0 -26  363.09   49.51
   0   0  27    3.16    9.47
   0   0  27    6.04    8.17
   0   0 -27    0.93    8.64
   0  -1   0  157.63    3.62
   0   1   0  169.98    4.74
   0  -1   0  173.79    5.48
   0   1   0  152.98    3.25
   0  -1   1   61.86    2.23
   0  -1   1   59.17    2.23
   0   1   1   58.70    2.23
   0   1  -1   58.24    2.23
   0   1  -1   57.40    2.14
   0  -1  -1   55.27    2.14
   0   1   2 2353.36   88.80
   0   1   2 2521.39  100.22
   0  -1   2 2471.42   99.11
   0  -1   2 2256.57   93.44
   0   1  -2 2120.31   86.85
   0  -1  -2 2285.28   91.49
   0  -1  -2 1977.73   75.61
   0   1  -2 2395.16   96.69
   0   1   3  121.59    3.81
   0  -1   3  117.04    4.83
   0  -1   3  109.42    5.02
   0   1   3  108.68    3.90
   0   1  -3  105.80    4.18
   0  -1  -3  109.88    3.99
   0   1  -3  113.04    4.74
   0  -1  -3  121.59    3.99
   0  -1   4  154.19    6.78
   0   1   4  143.51    5.20
   0  -1   4  141.65    5.48
   0   1   4  161.62    6.04
   0   1  -4  129.58    5.39
   0  -1  -4  142.30    4.92
   0  -1  -4  135.89    5.11
   0   1  -4  145.83    6.69
   0  -1   5   10.96    1.86
   0   1   5   13.75    1.76
   0  -1   5   14.21    2.60
   0   1   5   12.63    1.86
   0  -1  -5   13.93    1.76
   0   1  -5   10.22    2.69
   0  -1  -5   15.51    1.76
   0   1  -5   10.77    3.53
   0  -1   6   41.52    4.18
   0  -1   6   43.10    4.46
   0   1   6   53.97    4.37
   0   1   6   43.01    3.34
   0   1  -6   35.48    3.53
   0  -1  -6   46.07    4.09
   0   1  -6   42.36    4.46
   0  -1  -6   41.71    3.25
   0   1   7  271.78   10.77
   0  -1   7  276.06   13.19
   0  -1   7  254.88   12.17
   0   1   7  260.55   12.73
   0  -1  -7  269.83   10.77
   0  -1  -7  278.19   12.63
   0   1  -7  279.96   13.28
   0   1  -7  248.38   13.19
   0   1   8  699.99   30.47
   0  -1   8  662.74   25.82
   0   1   8  687.17   26.66
   0  -1   8  715.69   30.93
   0  -1  -8  693.39   26.94
   0   1  -8  631.07   28.98
   0   1  -8  656.33   31.49
   0  -1  -8  654.75   25.73
   0   1   9   74.22    5.76
   0  -1   9   70.50    6.97
   0  -1   9   73.84    7.15
   0   1   9   73.94    5.94
   0  -1  -9   69.48    5.57
   0   1  -9   75.24    7.06
   0   1  -9   64.93    7.80
   0  -1  -9   75.61    5.48
   0  -1  10  346.37   15.88
   0   1  10  365.60   20.25
   0   1  10  347.95   16.26
   0  -1  10  347.49   18.21
   0  -1 -10  356.87   15.88
   0   1 -10  317.21   19.41
   0  -1 -10  342.38   16.35
   0   1 -10  368.39   18.86
   0  -1  11   31.49    5.85
   0  -1  11   28.79    4.55
   0   1  11   28.05    5.02
   0   1  11   24.99    4.74
   0   1 -11   25.27    5.02
   0  -1 -11   31.67    4.55
   0  -1 -11   25.92    6.32
   0   1 -11   30.00    5.85
   0  -1  12  155.58   12.63
   0   1  12  163.85   11.33
   0  -1  12  139.14   12.63
   0   1  12  138.49   10.22
   0   1 -12  124.84   10.77
   0  -1 -12  151.50   10.03
   0   1 -12  156.42   12.45
   0  -1 -12  143.14   10.87
   0  -1  13    1.21    3.34
   0  -1  13    0.84    2.69
   0   1  13    2.23    2.97
   0   1  13    1.49    2.79
   0   1 -13    2.14    3.44
   0   1 -13    2.23    3.07
   0  -1 -13   10.03    2.97
   0  -1 -13    0.46    3.53
   0   1  14  725.35   37.80
   0  -1  14  727.86   39.11
   0   1  14  708.35   35.67
   0  -1  14  686.43   34.18
   0   1 -14  666.27   41.61
   0  -1 -14  693.95   36.04
   0  -1 -14  750.80   36.23
   0   1 -14  728.69   39.20
   0   1  15   10.59    5.20
   0   1  15   14.49    5.57
   0  -1  15   13.93    6.32
   0  -1  15   14.58    4.92
   0   1 -15   17.56    6.50
   0  -1 -15   17.18    5.20
   0  -1 -15   14.03    7.52
   0   1 -15   15.05    5.76
   0   1  16  268.91   19.04
   0  -1  16  270.67   22.66
   0  -1  16  257.39   21.18
   0   1  16  256.09   19.60
   0  -1 -16  273.64   24.89
   0   1 -16  284.14   22.20
   0  -1 -16  275.78   18.21
   0   1 -16  255.16   19.97
   0   1  17    6.87    5.48
   0  -1  17    6.22    5.85
   0  -1  17    9.10    6.50
   0   1  17    8.17    5.11
   0   1 -17   10.03    6.22
   0  -1 -17    8.64    5.29
   0  -1 -17    9.75    4.92
   0   1 -17    7.71    5.57
   0   1  18   57.40   10.77
   0  -1  18   55.17   13.00
   0  -1  18   64.09   15.98
   0   1  18   57.96   10.40
   0  -1 -18   66.51   13.47
   0   1 -18   62.51   12.63
   0   1 -18   60.00   14.77
   0  -1 -18   55.17   10.77
   0   1  19    2.23    4.37
   0  -1  19    2.32    4.83
   0   1  19    0.56    4.09
   0  -1  19    2.60    3.81
   0  -1 -19    2.51    3.99
   0   1 -19    2.60    6.04
   0  -1 -19    3.07    4.27
   0   1 -19    1.67    4.83
   0  -1  20  263.52   23.04
   0  -1  20  285.90   26.29
   0   1  20  270.21   23.96
   0   1  20  279.40   24.71
   0   1 -20  286.93   26.10
   0  -1 -20  292.31   25.27
   0   1 -20  296.31   27.40
   0  -1 -20  289.53   23.22
   0   1  21   -0.37    4.09
   0  -1  21    1.76    6.32
   0   1  21    1.11    5.76
   0  -1  21    1.58    3.81
   0   1 -21    3.16    4.83
   0  -1 -21    2.14    5.94
   0   1 -21    0.00    4.46
   0  -1 -21    1.30    5.20
   0   1  22  127.81   24.61
   0  -1  22  112.30   15.88
   0  -1  22  124.93   19.88
   0   1  22  121.49   17.93
   0   1 -22  142.30   27.77
   0   1 -22  131.16   19.60
   0  -1 -22  136.54   25.45
   0  -1 -22  129.58   17.18
   0   1  23    3.62    4.92
   0   1  23   -0.56    5.20
   0  -1  23    0.46    6.04
   0  -1  23    0.09    5.67
   0   1 -23    1.67    5.76
   0   1 -23    1.76    5.48
   0  -1 -23    2.42    4.74
   0  -1 -23    3.16    5.39
   0   1  24   41.89   12.54
   0   1  24   26.57   12.91
   0  -1  24   33.81   18.86
   0  -1  24   26.19   15.33
   0  -1 -24   40.59   11.98
   0   1 -24   33.90   14.30
   0  -1 -24   50.99   14.12
   0   1 -24   44.96   18.58
   0   1  25   -0.46    5.02
   0  -1  25    1.39    5.67
   0  -1  25    0.28    4.74
   0   1  25    2.97    7.15
   0   1 -25   -2.32    7.62
   0   1 -25    0.28    5.76
   0  -1 -25    4.09    4.83
   0  -1 -25    2.60    7.71
   0   1  26   87.22   20.06
   0  -1  26   89.73   22.11
   0   1  26   79.23   25.08
   0  -1  26   83.13   18.11
   0  -1 -26  109.33   22.29
   0   1 -26  104.31   29.91
   0   1 -26  105.61   22.01
   0  -1 -26   98.55   25.27
   0   1  27   -0.09    5.02
   0   1 -27    1.58    5.67
   0   2   0 7311.99  424.49
   0  -2   0 7168.20  404.15
   0   2   0 7415.93  411.67
   0  -2   0 7098.54  414.46
   0  -2   1  172.03    6.69
   0  -2   1  157.91    5.48
   0   2  -1  147.50    5.94
   0  -2  -1  150.48    3.99
   0  -2  -1  163.85    4.09
   0  -2  -1  146.02    6.13
   0   2  -1  149.92    4.92
   0  -2  -1  158.37    6.32
   0  -2   2 3717.30  178.71
   0  -2   2 4285.02  205.65
   0  -2  -2 3223.33  141.47
   0   2  -2 3949.52  189.58
   0   2  -2 3768.11  178.81
   0  -2  -2 3962.33  190.51
   0  -2  -2 3970.04  190.23
   0  -2  -2 3414.40  148.80
   0   2   3 1068.19   39.57
   0   2   3  994.07   31.40
   0  -2   3 1020.35   38.45
   0  -2   3  999.45   37.25
   0   2  -3 1055.56   38.36
   0  -2  -3 1025.74   37.80
   0  -2  -3 1025.28   32.23
   0   2  -3 1016.36   39.94
   0   2   4 3391.46  159.11
   0   2   4 3343.25  145.46
   0  -2   4 3390.43  164.32
   0  -2   4 3158.31  152.43
   0   2  -4 3067.75  147.87
   0  -2  -4 3259.09  153.54
   0  -2  -4 3086.14  138.68
   0   2  -4 3282.69  158.74
   0   2   5  106.63    7.15
   0   2   5  113.88    4.18
   0  -2   5  103.20    5.76
   0  -2   5  120.01    8.73
   0   2  -5  114.06    8.27
   0   2  -5  106.26    7.52
   0  -2  -5  119.54    4.55
   0  -2  -5  111.09    5.67
   0  -2   6 4462.71  242.53
   0   2   6 5161.03  258.50
   0  -2   6 4855.25  257.20
   0   2   6 4968.75  258.97
   0   2  -6 4715.92  255.53
   0  -2  -6 4150.34  213.82
   0   2  -6 4092.28  229.24
   0  -2  -6 4596.75  241.60
   0   2   7  592.80   21.83
   0  -2   7  588.99   29.44
   0  -2   7  528.43   21.64
   0   2   7  574.96   22.85
   0  -2  -7  571.16   22.66
   0   2  -7  560.38   26.38
   0  -2  -7  583.14   21.74
   0   2  -7  551.37   24.80
   0  -2   8 2156.91   99.76
   0   2   8 2409.46  107.65
   0   2   8 2283.60  104.13
   0  -2   8 2263.35  109.14
   0   2  -8 1980.61   98.18
   0  -2  -8 2130.25   97.44
   0  -2  -8 2243.11  100.22
   0   2  -8 2164.34  102.27
   0   2   9   67.90    5.20
   0   2   9   67.16    6.32
   0  -2   9   70.78    5.94
   0  -2   9   75.52   10.31
   0   2  -9   69.01    8.82
   0  -2  -9   72.92    6.13
   0  -2  -9   69.85    6.22
   0   2  -9   70.13    7.80
   0   2  10 2617.07  125.02
   0  -2  10 2470.21  126.79
   0  -2  10 2582.98  127.07
   0   2  10 2645.02  133.94
   0   2 -10 2462.41  124.75
   0  -2 -10 2500.68  122.42
   0  -2 -10 2493.43  121.59
   0   2 -10 2406.77  125.49
   0  -2  11  123.45   11.61
   0   2  11  125.67   11.33
   0   2  11  111.28    9.57
   0  -2  11  112.39    8.92
   0  -2 -11  119.92    9.47
   0   2 -11  126.23   12.08
   0  -2 -11  124.84    7.90
   0   2 -11  113.51   10.40
   0   2  12 3542.49  195.53
   0   2  12 3486.57  188.00
   0  -2  12 3509.51  195.90
   0  -2  12 3509.42  205.00
   0  -2 -12 3357.09  181.13
   0   2 -12 3300.34  192.74
   0  -2 -12 3473.85  187.26
   0   2 -12 3381.15  191.62
   0  -2  13  159.21   12.17
   0   2  13  158.09   12.35
   0  -2  13  164.78   15.79
   0   2  13  152.98   12.91
   0  -2 -13  161.06   13.10
   0  -2 -13  172.40   11.15
   0   2 -13  148.90   17.93
   0   2 -13  173.60   16.72
   0  -2  14 1605.35   86.48
   0  -2  14 1567.08   80.72
   0   2  14 1561.23   80.81
   0   2  14 1700.37   92.42
   0   2 -14 1758.43   95.30
   0  -2 -14 1739.29   83.32
   0   2 -14 1509.86   82.58
   0  -2 -14 1641.30   85.18
   0   2  15  170.35   15.23
   0  -2  15  171.84   14.77
   0   2  15  179.73   15.88
   0  -2  15  180.85   23.04
   0  -2 -15  181.22   15.88
   0   2 -15  198.68   25.27
   0  -2 -15  183.73   16.44
   0   2 -15  176.30   21.74
   0   2  16 1301.52   76.63
   0  -2  16 1207.43   69.57
   0   2  16 1178.45   65.48
   0  -2  16 1222.66   75.14
   0  -2 -16 1309.60   64.37
   0  -2 -16 1216.71   67.53
   0   2 -16 1330.50   75.14
   0   2 -16 1119.00   75.05
   0   2  17   39.76    9.20
   0  -2  17   33.62   11.15
   0  -2  17   42.26    8.92
   0   2  17   39.85    9.85
   0   2 -17   38.92   13.93
   0  -2 -17   44.40   10.40
   0   2 -17   48.21   12.08
   0  -2 -17   56.66   13.93
   0  -2  18 1218.48   79.60
   0   2  18 1216.53   69.85
   0   2  18 1184.20   70.31
   0  -2  18 1247.65   75.98
   0   2 -18 1355.77   82.48
   0  -2 -18 1275.60   74.59
   0   2 -18 1171.39   83.50
   0  -2 -18 1351.96   70.69
   0   2  19   59.91   13.47
   0   2  19   58.98   11.98
   0  -2  19   67.99   11.70
   0  -2  19   59.17   15.42
   0   2 -19   59.73   16.44
   0  -2 -19   73.19   13.75
   0   2 -19   77.28   14.12
   0  -2 -19   70.69   10.77
   0   2  20  601.62   41.06
   0   2  20  621.13   44.12
   0  -2  20  632.93   50.81
   0  -2  20  650.39   48.86
   0   2 -20  652.80   47.46
   0  -2 -20  691.35   47.46
   0   2 -20  732.41   52.85
   0  -2 -20  698.04   48.39
   0   2  21   21.55   10.68
   0  -2  21   32.51   12.35
   0  -2  21   21.46   11.70
   0   2  21   22.20    9.66
   0   2 -21   33.25   15.33
   0  -2 -21   28.42   11.05
   0   2 -21   27.77   12.73
   0  -2 -21   24.52    8.73
   0   2  22  430.06   47.46
   0  -2  22  417.89   34.55
   0  -2  22  415.76   40.22
   0   2  22  418.73   35.20
   0  -2 -22  500.75   40.78
   0   2 -22  483.19   40.59
   0  -2 -22  488.49   41.24
   0   2 -22  509.48   45.14
   0  -2  23   11.70   11.15
   0  -2  23    8.73    8.64
   0   2  23   17.56    9.94
   0   2  23   10.40    9.10
   0  -2 -23   17.46   10.40
   0   2 -23   13.84   16.07
   0   2 -23   21.27   10.31
   0  -2 -23   15.79    8.17
   0  -2  24  436.66   55.64
   0  -2  24  398.39   36.60
   0   2  24  418.08   37.25
   0   2  24  387.24   39.66
   0  -2 -24  466.38   44.77
   0   2 -24  453.38   53.87
   0  -2 -24  494.15   43.75
   0   2 -24  458.30   46.26
   0  -2  25    6.41   10.22
   0  -2  25   17.74   13.47
   0   2  25   11.52   11.42
   0   2  25   19.78   11.89
   0  -2 -25   26.29   13.56
   0   2 -25   25.82   14.77
   0   2 -25   43.19   17.46
   0  -2 -25   32.60   10.40
   0  -2  26  166.45   24.89
   0   2  26  203.05   36.32
   0   2  26  179.92   28.42
   0  -2 -26  256.74   33.07
   0  -2 -26  226.08   32.51
   0   2 -26  245.13   41.33
   0  -3   0 1841.00   73.38
   0  -3   0 1863.20   80.81
   0  -3   1  701.48   27.96
   0  -3   1  722.10   25.45
   0  -3  -1  677.70   21.55
   0   3  -1  727.58   23.78
   0  -3  -1  723.58   22.29
   0  -3  -1  690.24   27.22
   0  -3  -1  722.56   27.87
   0   3  -1  675.00   26.47
   0  -3   2  948.83   37.99
   0  -3   2  958.86   36.60
   0  -3  -2  878.52   26.84
   0   3  -2  920.41   36.41
   0  -3  -2  861.98   25.27
   0   3  -2  962.95   34.18
   0  -3  -2  963.51   38.27
   0  -3  -2  966.85   37.80
   0  -3   3   53.78    4.64
   0  -3   3   52.76    4.92
   0   3  -3   49.23    4.37
   0   3  -3   50.99    3.90
   0  -3  -3   51.83    5.85
   0  -3  -3   53.13    4.64
   0  -3   4  414.92   18.02
   0  -3   4  464.99   20.34
   0  -3  -4  431.73   18.02
   0   3  -4  424.30   17.74
   0   3  -4  405.91   17.28
   0  -3  -4  414.64   19.60
   0  -3   5  553.60   22.66
   0  -3   5  517.38   22.20
   0   3   5  503.81   14.95
   0   3   5  543.85   22.66
   0   3  -5  525.27   24.71
   0   3  -5  534.28   21.09
   0  -3  -5  502.33   20.71
   0  -3  -5  510.59   14.77
   0   3   6   80.16    3.25
   0  -3   6   82.20    6.50
   0   3   6   79.88    6.50
   0  -3   6   96.04    6.87
   0   3  -6   81.28    7.99
   0  -3  -6   93.35    3.81
   0   3  -6   87.78    6.59
   0  -3  -6   81.93    6.22
   0   3   7  101.15    4.37
   0   3   7  105.70    7.71
   0  -3   7  101.34    7.52
   0  -3   7  117.04    8.27
   0   3  -7  104.31    9.75
   0   3  -7  107.38    7.99
   0  -3  -7  111.65    5.20
   0  -3  -7   99.76    7.25
   0  -3   8  806.44   40.68
   0   3   8  728.41   32.42
   0   3   8  756.19   28.52
   0  -3   8  722.93   32.60
   0  -3  -8  758.32   28.70
   0   3  -8  734.73   33.53
   0   3  -8  745.23   39.11
   0  -3  -8  720.98   31.86
   0   3   9    9.85    2.88
   0  -3   9    9.57    5.20
   0  -3   9    7.34    3.34
   0   3   9    8.92    3.44
   0   3  -9    7.43    3.99
   0   3  -9   11.70    3.62
   0  -3  -9    8.36    4.64
   0  -3  -9    9.29    2.79
   0   3  10  677.05   32.32
   0  -3  10  731.85   35.95
   0  -3  10  671.75   35.85
   0   3  10  683.08   28.24
   0   3 -10  666.83   35.02
   0  -3 -10  656.80   31.12
   0   3 -10  672.87   33.25
   0  -3 -10  729.81   28.98
   0   3  11  271.13   16.91
   0   3  11  270.48   14.30
   0  -3  11  302.25   19.04
   0  -3  11  263.42   15.70
   0  -3 -11  268.25   15.88
   0   3 -11  282.65   19.51
   0  -3 -11  299.19   14.30
   0   3 -11  274.48   17.65
   0  -3  12  273.46   17.00
   0  -3  12  312.93   20.81
   0   3  12  290.18   16.72
   0   3  12  284.79   22.39
   0   3 -12  290.18   20.99
   0   3 -12  286.83   19.32
   0  -3 -12  286.27   18.21
   0  -3 -12  309.59   15.33
   0  -3  13  190.23   16.16
   0  -3  13  179.83   17.18
   0   3  13  193.76   15.23
   0   3  13  178.53   11.33
   0   3 -13  194.78   22.76
   0  -3 -13  182.15   15.05
   0  -3 -13  194.69   12.63
   0   3 -13  179.92   20.43
   0   3  14  529.54   30.84
   0  -3  14  494.53   28.42
   0   3  14  519.98   31.12
   0  -3  14  531.03   32.51
   0   3 -14  569.76   36.32
   0  -3 -14  567.72   25.17
   0   3 -14  511.99   39.11
   0  -3 -14  517.28   30.19
   0   3  15    3.16    3.25
   0  -3  15    1.21    3.62
   0   3  15    2.97    5.67
   0  -3  15    2.79    4.55
   0   3 -15    2.32    6.22
   0  -3 -15    2.04    3.99
   0   3 -15    4.27    6.69
   0  -3 -15    5.57    3.44
   0  -3  16  192.92   21.74
   0  -3  16  211.50   20.16
   0   3  16  188.93   15.51
   0   3  16  188.56   18.21
   0  -3 -16  204.72   15.98
   0   3 -16  187.72   19.97
   0  -3 -16  198.40   18.11
   0   3 -16  220.98   22.39
   0  -3  17  106.35   15.51
   0  -3  17   97.16   16.81
   0   3  17  101.71   15.60
   0   3  17   91.77   14.12
   0  -3 -17  102.64    9.66
   0   3 -17   93.91   20.62
   0   3 -17  115.55   17.46
   0  -3 -17   92.51   14.58
   0   3  18  131.99   18.39
   0  -3  18  122.42   15.70
   0   3  18  112.95   16.53
   0  -3  18  130.97   18.30
   0  -3 -18  130.88   17.37
   0   3 -18  137.84   26.19
   0  -3 -18  140.35   15.42
   0   3 -18  115.36   18.30
   0   3  19   65.30   13.93
   0  -3  19   64.09   13.00
   0   3  19   69.48   11.70
   0  -3  19   68.36   15.51
   0   3 -19   85.27   17.18
   0   3 -19   63.16   15.14
   0  -3 -19   75.42   12.91
   0  -3 -19   76.45   20.16
   0  -3  20  257.76   31.49
   0   3  20  271.60   29.63
   0  -3  20  281.72   29.35
   0   3  20  254.32   27.49
   0  -3 -20  295.84   20.81
   0   3 -20  259.90   29.26
   0   3 -20  312.38   32.79
   0  -3 -20  289.99   29.35
   0   3  21    7.62    7.99
   0  -3  21    4.74    6.04
   0  -3  21    6.97   10.59
   0   3  21    8.36   10.12
   0   3 -21    7.80    8.92
   0   3 -21    3.90    8.08
   0  -3 -21    5.67    7.71
   0  -3 -21    8.36    6.78
   0   3  22  158.09   23.41
   0  -3  22  158.37   24.24
   0  -3  22  145.92   26.84
   0   3  22  147.87   19.41
   0  -3 -22  178.34   22.29
   0  -3 -22  171.56   24.52
   0   3 -22  159.76   33.25
   0   3 -22  188.00   27.96
   0  -3  23   24.24   10.12
   0   3  23   21.64   16.53
   0  -3  23   20.90   13.00
   0   3  23   25.27   10.03
   0  -3 -23   28.24    8.27
   0   3 -23   21.92   14.58
   0   3 -23   22.29   13.19
   0  -3 -23   22.76   17.37
   0   3  24   32.88   11.61
   0  -3  24   38.08   20.81
   0   3  24   25.17   14.21
   0  -3  24   32.05   16.07
   0   3 -24   29.35   16.35
   0  -3 -24   35.76   20.62
   0  -3 -24   44.40   13.75
   0   3 -24   33.25   15.14
   0   3  25   30.10   11.98
   0   3  25   22.01   14.30
   0  -3 -25   37.80   10.50
   0   3 -25   24.99   15.14
   0  -3 -25   27.96   21.18
   0  -4   0 2718.96  123.82
   0  -4   0 3035.98  150.57
   0  -4   0 2921.64  153.45
   0  -4   0 3030.04  133.66
   0  -4   1  373.03   14.03
   0  -4   1  363.74   18.39
   0   4  -1  358.73   12.17
   0  -4  -1  380.00   18.02
   0  -4  -1  377.12   10.96
   0  -4  -1  376.93   18.67
   0  -4  -1  366.16   10.96
   0  -4   2 2148.46   99.02
   0  -4   2 2271.90  111.09
   0   4  -2 2255.37  108.49
   0   4  -2 2359.12  102.55
   0  -4  -2 2353.27  111.46
   0  -4  -2 2316.30  111.83
   0  -4   3 1204.36   52.20
   0  -4   3 1210.12   56.47
   0   4  -3 1190.89   54.15
   0   4  -3 1233.16   50.07
   0  -4  -3 1239.01   55.17
   0  -4  -3 1264.37   57.22
   0  -4   4 1283.13   60.84
   0   4  -4 1306.35   64.18
   0  -4  -4 1328.18   59.73
   0   4  -4 1290.09   55.27
   0  -4  -4 1287.96   59.45
   0  -4   5  113.32    9.66
   0  -4   5  106.91    9.29
   0   4  -5  109.70    8.82
   0   4  -5  108.12    8.45
   0  -4  -5  108.40    9.20
   0  -4  -5  109.70    8.82
   0  -4   6 2296.70  117.32
   0  -4   6 2291.59  111.28
   0  -4  -6 2358.19  115.92
   0  -4  -6 2355.50  117.13
   0   4  -6 2314.72  120.75
   0   4  -6 2309.61  110.53
   0  -4   7  134.68   14.21
   0  -4   7  141.28   10.31
   0   4  -7  136.91   12.26
   0  -4  -7  142.21   14.03
   0   4  -7  134.22   10.87
   0  -4  -7  144.07   11.52
   0  -4   8 1138.04   55.45
   0   4   8 1062.34   37.43
   0  -4   8 1241.79   63.72
   0   4   8 1155.97   56.29
   0  -4  -8 1140.55   53.97
   0   4  -8 1186.53   56.66
   0  -4  -8 1121.41   37.80
   0   4  -8 1220.15   57.78
   0  -4   9  893.47   49.51
   0   4   9  849.35   43.56
   0  -4   9  816.00   46.91
   0   4   9  815.45   30.84
   0  -4  -9  844.33   29.26
   0   4  -9  861.98   43.56
   0   4  -9  836.16   47.65
   0  -4  -9  816.19   40.68
   0   4  10 1036.61   40.96
   0   4  10 1058.62   54.90
   0  -4  10 1021.56   52.39
   0  -4  10 1128.84   63.35
   0  -4 -10 1074.41   40.03
   0   4 -10 1091.60   63.63
   0   4 -10 1077.20   54.90
   0  -4 -10 1046.64   58.98
   0   4  11  234.54   18.48
   0  -4  11  226.83   16.63
   0  -4  11  250.61   17.93
   0   4  11  229.89   11.24
   0   4 -11  240.20   18.11
   0  -4 -11  233.98   17.37
   0   4 -11  240.20   19.41
   0  -4 -11  240.67   11.42
   0  -4  12 1495.19   79.97
   0   4  12 1612.69   86.76
   0  -4  12 1674.46   88.06
   0   4  12 1576.93   74.49
   0  -4 -12 1488.78   78.49
   0   4 -12 1594.85   89.45
   0   4 -12 1580.74   85.27
   0  -4 -12 1584.82   70.50
   0   4  13  154.84   17.18
   0   4  13  153.17   11.61
   0  -4  13  151.40   14.68
   0  -4  13  171.00   16.44
   0   4 -13  162.55   16.63
   0  -4 -13  169.24   21.09
   0   4 -13  159.86   18.39
   0  -4 -13  171.19   10.03
   0   4  14  777.74   39.48
   0  -4  14  746.71   44.21
   0  -4  14  817.77   56.29
   0   4  14  770.58   47.65
   0   4 -14  797.80   56.29
   0  -4 -14  803.37   46.72
   0   4 -14  832.17   52.85
   0  -4 -14  821.76   36.78
   0   4  15  227.66   22.85
   0  -4  15  248.93   29.17
   0   4  15  236.77   18.58
   0  -4  15  228.96   19.97
   0  -4 -15  243.83   22.01
   0   4 -15  262.87   25.92
   0  -4 -15  262.03   15.51
   0   4 -15  245.22   22.94
   0   4  16  578.68   35.30
   0  -4  16  572.92   37.90
   0  -4  16  605.15   41.61
   0   4  16  593.45   42.08
   0   4 -16  620.85   43.75
   0  -4 -16  666.64   33.35
   0  -4 -16  628.19   49.60
   0   4 -16  673.15   58.05
   0  -4  17   92.98   14.30
   0  -4  17  103.20   17.00
   0   4  17   90.01   16.81
   0   4  17  102.73   15.60
   0   4 -17  106.26   23.87
   0  -4 -17  107.93   11.61
   0   4 -17  119.36   19.69
   0  -4 -17   97.16   16.63
   0   4  18  614.81   47.74
   0  -4  18  608.31   43.28
   0   4  18  673.15   49.42
   0  -4  18  645.00   48.21
   0  -4 -18  689.31   38.73
   0   4 -18  741.51   67.90
   0  -4 -18  641.19   56.94
   0   4 -18  670.08   51.27
   0   4  19  108.58   19.41
   0  -4  19  114.53   19.69
   0   4  19  105.05   19.97
   0  -4  19   98.92   16.63
   0   4 -19  129.30   21.83
   0  -4 -19  109.79   19.97
   0   4 -19  124.10   28.05
   0  -4 -19  121.40   14.12
   0  -4  20  333.28   33.25
   0   4  20  325.10   34.18
   0   4  20  308.38   32.05
   0  -4  20  309.22   30.84
   0  -4 -20  353.62   26.47
   0   4 -20  351.20   47.65
   0  -4 -20  336.80   34.83
   0   4  21   89.91   18.76
   0   4  21   88.33   17.37
   0  -4  21   99.85   24.52
   0  -4  21   88.98   16.53
   0  -4 -21  111.46   26.75
   0   4 -21    0.65   15.05
   0   4 -21  105.80   20.16
   0  -4  22  206.95   27.77
   0  -4  22  191.81   31.40
   0   4  22  205.09   28.05
   0   4  22  170.45   25.36
   0  -4 -22  234.07   30.10
   0   4 -22  220.14   29.91
   0   4 -22   -0.19   29.54
   0   4  23   29.44   18.86
   0  -4  23   19.69   11.15
   0  -4  23   33.07   13.84
   0  -4 -23   40.96   14.86
   0   4 -23    0.56   12.26
   0   4 -23   35.48   19.78
   0  -4  24  204.63   28.24
   0   4 -24  262.40   46.63
   0  -4 -24  271.60   36.60
   0  -5   0  645.84   36.23
   0  -5   0  612.30   32.05
   0  -5   0  605.15   20.06
   0  -5   0  611.10   20.34
   0  -5   1  447.53   25.64
   0  -5   1  482.91   25.36
   0  -5   1  459.51   16.72
   0  -5   1  509.57   19.23
   0  -5  -1  463.04   25.82
   0  -5  -1  467.40   24.61
   0  -5   2  737.05   39.01
   0  -5   2  797.06   39.29
   0  -5   2  785.91   31.02
   0  -5   2  823.81   31.95
   0  -5  -2  767.42   39.57
   0  -5  -2  787.21   38.27
   0  -5   3   93.63    7.34
   0  -5   3   89.91   10.40
   0   5  -3   89.36    9.66
   0   5  -3   91.40    7.80
   0  -5  -3   99.57   10.50
   0  -5  -3   92.14   12.26
   0  -5   4  786.00   42.26
   0  -5   4  827.99   37.06
   0  -5  -4  845.63   41.71
   0   5  -4  834.40   35.85
   0  -5  -4  831.14   43.01
   0   5  -4  785.35   40.31
   0  -5   5  372.19   23.50
   0  -5   5  393.84   20.62
   0  -5  -5  400.71   22.85
   0   5  -5  396.07   20.06
   0  -5  -5  400.34   24.06
   0   5  -5  380.83   22.66
   0  -5   6  204.44   14.49
   0  -5   6  191.07   16.07
   0  -5  -6  207.69   16.26
   0   5  -6  197.29   13.84
   0   5  -6  185.77   14.77
   0  -5  -6  201.19   15.14
   0  -5   7  354.55   21.83
   0  -5   7  331.88   22.85
   0  -5  -7  347.67   21.55
   0   5  -7  323.71   20.99
   0   5  -7  329.56   17.56
   0  -5  -7  342.84   22.48
   0  -5   8  481.99   24.80
   0  -5   8  456.07   35.11
   0  -5  -8  475.02   27.96
   0  -5  -8  466.85   28.70
   0   5  -8  452.36   27.12
   0   5  -8  455.14   24.24
   0  -5   9   31.77    8.55
   0  -5   9   32.70    7.99
   0   5  -9   24.43    9.75
   0  -5  -9   28.70    8.36
   0   5  -9   32.60    8.64
   0  -5  -9   27.96    7.71
   0  -5  10  623.54   37.99
   0  -5  10  660.42   35.85
   0  -5 -10  648.72   39.01
   0  -5 -10  657.17   38.08
   0   5 -10  649.18   42.45
   0   5 -10  618.90   36.97
   0  -5  11  376.93   24.15
   0  -5  11  350.92   25.82
   0  -5 -11  356.13   27.22
   0  -5 -11  373.22   26.66
   0   5 -11  347.95   31.12
   0   5 -11  357.61   25.54
   0  -5  12  277.26   25.73
   0   5  12  207.60   15.33
   0  -5  12  258.04   21.27
   0   5 -12  248.47   26.66
   0   5 -12  262.77   28.24
   0  -5 -12  272.81   21.92
   0  -5  13  199.71   23.50
   0   5  13  189.86   21.09
   0  -5  13  176.02   18.39
   0  -5 -13  184.47   18.76
   0   5 -13  194.13   19.04
   0   5 -13  198.50   20.90
   0  -5  14  357.05   32.70
   0  -5  14  320.64   25.45
   0   5  14  335.50   29.54
   0  -5 -14  351.76   27.87
   0   5 -14  201.28   25.17
   0   5 -14  331.51   26.75
   0  -5  15   47.28   10.77
   0   5  15   55.36   13.38
   0  -5  15   57.87   11.24
   0   5 -15   -0.74   11.05
   0  -5 -15   53.32   11.80
   0   5 -15   54.99   15.70
   0   5  16  330.95   33.16
   0  -5  16  341.36   29.63
   0  -5  16  312.10   35.30
   0  -5 -16  327.52   30.75
   0   5 -16  339.31   38.64
   0  -5  17  152.33   19.60
   0   5  17  161.53   24.61
   0  -5  17  175.74   22.11
   0   5 -17  165.34   30.75
   0  -5 -17  150.29   21.92
   0  -5  18  118.80   17.83
   0   5  18  107.65   27.77
   0  -5  18  100.78   17.00
   0  -5 -18  110.81   19.41
   0   5 -18    0.00   21.64
   0   5 -18  116.76   20.34
   0  -5  19  116.11   18.02
   0  -5  19   96.04   16.53
   0   5  19  113.04   20.90
   0  -5 -19  111.65   25.73
   0   5 -19    0.19   16.16
   0   5 -19  121.31   27.87
   0  -5  20  149.27   27.87
   0  -5  20  124.93   19.13
   0  -5 -20  145.18   22.01
   0   5 -20  158.46   24.52
   0   5 -20   -0.09   18.11
   0  -5  21   12.54   13.00
   0  -5  21   25.64   14.21
   0   5 -21   13.75   12.35
   0  -5 -21   16.44   11.61
   0   5 -21    0.09    9.47
   0  -5  22  143.60   26.10
   0  -5  22  125.95   31.77
   0   5 -22  153.82   40.22
   0  -6   0  533.35   34.55
   0  -6   0  564.93   32.32
   0  -6   1  324.27   12.73
   0  -6   1  331.88   22.85
   0  -6   1  323.34   24.89
   0  -6   1  328.54   11.89
   0  -6  -1  338.66   25.08
   0  -6  -1  330.40   22.48
   0  -6   2  500.19   29.82
   0  -6   2  481.06   18.86
   0  -6   2  479.29   20.06
   0  -6   2  482.82   39.20
   0  -6  -2  491.83   32.23
   0  -6  -2  496.29   29.44
   0  -6   3  514.87   22.94
   0  -6   3  499.91   33.81
   0  -6   3  518.30   22.20
   0  -6   3  535.58   38.55
   0  -6  -3  525.18   40.87
   0  -6  -3  525.08   31.02
   0  -6   4  312.38   16.26
   0  -6   4  308.66   22.66
   0  -6   4  290.73   30.56
   0  -6   4  325.38   20.62
   0  -6  -4  309.59   24.52
   0  -6  -4  314.98   28.05
   0  -6   5  219.03   14.21
   0  -6   5  179.73   19.23
   0   6  -5  193.76   13.47
   0  -6  -5  203.70   24.61
   0  -6  -5  208.90   18.21
   0   6  -5  187.63   17.37
   0  -6   6  207.88   26.47
   0  -6   6  235.00   16.63
   0  -6  -6  223.39   20.34
   0  -6  -6  231.19   19.13
   0   6  -6  217.35   18.67
   0   6  -6  212.71   15.79
   0  -6   7  121.40   16.16
   0  -6   7  136.73   13.47
   0   6  -7  119.73   14.58
   0  -6  -7  138.49   15.33
   0   6  -7  124.10   13.19
   0  -6  -7  128.65   15.98
   0  -6   8  291.94   22.39
   0  -6   8  269.28   31.12
   0  -6  -8  291.76   25.08
   0  -6  -8  302.99   23.78
   0   6  -8  282.84   22.85
   0   6  -8  280.98   21.92
   0  -6   9  406.56   31.95
   0  -6   9  433.78   30.93
   0  -6  -9  460.62   32.51
   0   6  -9  421.98   30.47
   0   6  -9  440.00   31.77
   0  -6  -9  436.84   33.53
   0  -6  10  344.98   28.33
   0  -6  10  312.65   35.20
   0   6 -10  325.10   26.29
   0  -6 -10  324.45   28.79
   0  -6 -10  344.33   27.96
   0  -6  11  179.27   16.72
   0  -6  11  161.16   20.43
   0   6 -11  173.23   19.41
   0  -6 -11  169.42   22.29
   0  -6 -11  186.33   20.99
   0  -6  12  279.03   34.93
   0  -6  12  287.76   28.98
   0  -6 -12  284.14   29.26
   0   6 -12  272.62   32.42
   0  -6 -12  294.08   27.68
   0  -6  13  178.43   22.29
   0  -6  13  193.02   19.51
   0  -6 -13  188.47   22.39
   0   6 -13  178.81   21.27
   0  -6 -13  189.30   24.61
   0  -6  14  197.75   21.74
   0  -6  14  188.09   24.15
   0   6 -14    0.28   23.50
   0  -6 -14  193.76   22.11
   0   6 -14  193.30   21.27
   0  -6  15  184.75   29.91
   0  -6  15  179.55   20.71
   0  -6 -15  189.58   26.66
   0  -6 -15  186.33   25.73
   0   6 -15  175.18   23.04
   0  -6  16  119.54   24.24
   0  -6  16  125.77   17.28
   0  -6 -16  132.92   29.44
   0  -6 -16  129.20   20.71
   0   6 -16  133.66   19.23
   0   6 -16   -0.46   16.44
   0  -6  17   93.44   16.16
   0  -6  17   82.95   16.91
   0  -6 -17   99.30   18.95
   0  -6 -17   87.31   20.62
   0   6 -17   91.12   18.11
   0   6 -17   -0.28   16.16
   0  -6  18  139.33   20.53
   0  -6  18  156.70   26.75
   0   6 -18   -0.09   19.32
   0  -6 -18  153.73   32.97
   0   6 -18  147.22   22.57
   0  -6  19   73.10   17.28
   0  -6  19   86.66   23.41
   0   6 -19    0.37   23.04
   0   6 -19   86.01   26.57
   0  -6 -19   76.63   27.31
   0  -6  20   86.48   20.16
   0  -6  20   87.03   26.57
   0   6 -20   94.19   24.06
   0  -7   0  477.16   34.09
   0  -7   0  457.00   37.43
   0  -7   1  707.42   45.24
   0  -7   1  677.79   48.39
   0  -7  -1  693.39   44.49
   0  -7  -1  692.93   59.26
   0  -7   2  461.83   38.08
   0  -7   2  487.37   34.74
   0  -7  -2  490.90   38.73
   0  -7  -2  488.86   34.74
   0  -7   3  388.17   37.62
   0  -7   3  357.52   41.43
   0  -7  -3  367.83   41.24
   0  -7  -3  383.43   37.25
   0  -7   4  352.87   40.96
   0  -7   4  383.71   37.62
   0  -7  -4  377.02   33.62
   0  -7  -4  381.67   30.37
   0  -7   5  482.73   44.40
   0  -7   5  448.27   47.09
   0  -7  -5  479.11   35.67
   0  -7  -5  483.66   39.48
   0  -7   6  303.18   31.12
   0  -7   6  340.61   37.25
   0  -7  -6  333.55   32.14
   0  -7  -6  350.83   36.60
   0  -7   7  413.99   33.44
   0  -7   7  387.71   35.67
   0  -7  -7  429.32   34.18
   0  -7  -7  417.24   36.88
   0  -7   8  254.60   20.81
   0  -7   8  250.14   28.14
   0  -7  -8  266.03   37.53
   0  -7  -8  275.59   26.75
   0   7  -8  260.36   25.82
   0  -7   9  242.25   22.11
   0  -7   9  241.41   27.96
   0   7  -9  247.54   25.64
   0  -7  -9  261.20   27.12
   0  -7  -9  252.93   29.17
   0  -7  10  316.00   41.98
   0  -7  10  310.52   27.40
   0   7 -10  313.30   38.73
   0  -7 -10  321.66   34.83
   0  -7 -10  335.78   31.86
   0  -7  11  456.81   52.02
   0  -7  11  439.17   29.91
   0  -7 -11  507.81   53.04
   0  -7 -11  472.42   44.59
   0   7 -11  457.74   38.36
   0  -7  12  248.10   21.92
   0  -7  12  256.64   30.93
   0   7 -12  254.60   36.60
   0  -7 -12  270.02   33.62
   0  -7 -12  284.60   31.30
   0  -7  13  272.62   32.23
   0  -7  13  281.72   30.84
   0  -7 -13  297.14   32.51
   0  -7 -13  276.89   36.13
   0   7 -13  265.19   39.01
   0  -7  14  171.47   26.01
   0  -7 -14  178.16   34.83
   0  -7 -14  173.23   29.63
   0   7 -14  161.06   24.61
   0  -7  15  130.97   17.65
   0  -7  15  121.31   21.46
   0   7 -15    1.86   22.20
   0   7 -15  123.45   21.18
   0  -7 -15  139.79   24.43
   0  -7  16  165.34   27.40
   0  -7  16  183.54   29.72
   0   7 -16  176.48   26.57
   0  -8   0   49.51   16.16
   0  -8   0   48.30   18.86
   0  -8   1  108.40   25.08
   0  -8   1  107.84   29.17
   0  -8  -1  112.67   25.08
   0  -8  -1  111.74   21.74
   0  -8   2   96.79   23.87
   0  -8   2   87.68   20.62
   0  -8  -2   89.82   27.68
   0  -8  -2   95.49   23.87
   0  -8   3  233.89   31.49
   0  -8   3  269.83   36.88
   0  -8  -3  243.92   41.52
   0  -8  -3  279.31   38.08
   0  -8   4   75.89   27.96
   0  -8   4   95.49   18.11
   0  -8  -4   93.81   18.67
   0  -8  -4   95.67   27.96
   0  -8   5   69.11   16.26
   0  -8   5   61.12   18.30
   0  -8  -5   59.45   24.89
   0  -8  -5   66.04   16.16
   0  -8   6   13.38   11.24
   0  -8   6   13.75   13.47
   0  -8  -6   12.82   15.42
   0  -8  -6   16.26   10.03
   0  -8   7   61.77   15.42
   0  -8   7   43.19   17.37
   0  -8  -7   58.05   15.70
   0  -8  -7   51.74   17.65
   0  -8   8   56.47   15.33
   0  -8   8   41.61   22.76
   0  -8  -8   46.44   15.88
   0  -8  -8   44.86   17.65
   0  -8   9  165.06   36.97
   0  -8  -9  165.06   29.44
   0  -8  -9  193.11   27.03
   0  -8  10   59.82   26.94
   0  -8 -10   87.13   26.94
   0  -8  11   74.22   20.81
   1   0 -27  417.52   61.21
   1   0 -26    0.46    7.43
   1   0 -26    3.25    6.69
  -1   0  26    2.51    8.92
  -1   0  26    2.04    6.97
   1   0 -25  419.10   40.22
   1   0 -25  467.68   44.03
  -1   0  25  386.87   39.94
  -1   0  25  380.83   41.43
   1   0 -24    2.69    4.74
   1   0 -24   -3.44    6.97
  -1   0  24   -2.14    6.41
  -1   0  24    3.72    6.87
   1   0 -23  488.40   51.37
   1   0 -23  507.07   42.73
  -1   0  23  431.92   39.20
  -1   0  23  449.48   51.64
   1   0 -22    1.58    6.32
   1   0 -22    4.55    5.94
  -1   0  22    4.83    8.45
  -1   0  22    0.00    7.80
   1   0 -21 1090.67   68.92
   1   0 -21 1166.74   84.90
  -1   0  21 1043.48   81.93
  -1   0  21 1007.26   66.69
   1   0 -20    2.51    4.64
   1   0 -20   -0.74    4.83
  -1   0  20    2.88    6.69
  -1   0  20    1.95    4.37
   1   0 -19 1017.57   60.84
   1   0 -19 1043.76   62.14
  -1   0  19  958.21   58.33
  -1   0  19  914.09   59.54
   1   0 -18    3.81    4.46
   1   0 -18   -1.02    4.64
  -1   0  18    5.57    4.74
  -1   0  18    1.39    4.46
   1   0 -17  689.77   41.71
   1   0 -17  720.61   41.98
  -1   0  17  659.68   41.43
  -1   0  17  659.03   40.68
   1   0 -16   -0.46    4.37
   1   0 -16    6.32    4.27
  -1   0  16    5.85    4.64
  -1   0  16    0.09    4.27
   1   0 -15 3722.97  211.32
   1   0 -15 3316.87  191.62
  -1   0  15 3461.77  202.03
  -1   0  15 3697.61  210.02
   1   0 -14   -3.99    2.32
   1   0 -14    5.11    2.23
  -1   0  14   -2.60    2.32
  -1   0  14    2.42    2.42
   1   0 -13 2842.87  156.61
   1   0 -13 3287.98  176.02
  -1   0  13 3144.75  168.59
  -1   0  13 3033.66  167.01
   1   0 -12   -2.32    2.14
   1   0 -12    1.86    2.14
  -1   0  12    0.74    2.97
  -1   0  12   -1.39    2.04
   1   0 -11 3217.76  165.99
   1   0 -11 2810.55  149.55
  -1   0  11 3029.20  159.67
  -1   0  11 3265.50  168.59
   1   0 -10    0.09    2.23
   1   0 -10    2.79    2.14
  -1   0  10    1.39    2.04
  -1   0  10    0.28    2.23
   1   0  -9 5331.85  300.11
   1   0  -9 4613.84  266.03
  -1   0   9 6055.99  339.87
  -1   0   9 5147.93  292.22
   1   0  -8    2.32    1.86
   1   0  -8    1.86    1.76
  -1   0   8    0.65    1.86
  -1   0   8    1.86    2.42
   1   0  -7 2838.69  137.29
   1   0  -7 2961.30  142.67
  -1   0   7 3139.08  152.33
  -1   0   7 3118.37  149.83
   1   0  -6   18.76    2.88
   1   0  -6   15.33    2.60
  -1   0   6   18.95    3.07
  -1   0   6   21.46    3.72
   1   0  -5 3761.70  187.17
   1   0  -5 3739.50  188.56
  -1   0   5 4257.81  209.37
  -1   0   5 4485.84  224.60
   1   0  -4   16.35    2.04
   1   0  -4   13.84    1.76
  -1   0   4   15.33    2.14
  -1   0   4   14.03    1.76
   1   0  -3 7557.30  439.91
   1   0  -3 6849.79  406.01
  -1   0   3 9193.12  539.76
  -1   0   3 8285.34  480.41
   1   0  -2   13.75    1.21
   1   0  -2   14.95    1.30
  -1   0   2   15.88    1.39
  -1   0   2   12.35    1.21
   1   0   1 3706.62  165.62
   1   0   1 4383.20  202.77
  -1   0  -1 4231.80  195.90
  -1   0  -1 3822.73  170.91
   1   0   2    9.85    0.56
   1   0   2   12.54    1.02
  -1   0  -2   10.68    0.93
  -1   0  -2   10.50    0.56
   1   0   3 9879.64  580.45
   1   0   3 8568.83  514.68
  -1   0  -3 8330.86  501.58
  -1   0  -3 8513.38  505.76
   1   0   4   13.84    1.39
   1   0   4   14.77    1.58
  -1   0  -4   13.56    1.58
  -1   0  -4   17.37    1.67
   1   0   5 3696.12  179.92
   1   0   5 4153.77  193.76
  -1   0  -5 3502.73  168.87
  -1   0  -5 3646.15  172.86
   1   0   6    3.53    1.11
   1   0   6    5.76    1.58
  -1   0  -6    5.48    1.58
  -1   0  -6    4.92    1.95
   1   0   7 6302.32  363.00
   1   0   7 7022.37  395.69
  -1   0  -7 5860.74  339.22
  -1   0  -7 6408.67  366.81
   1   0   8    0.46    1.11
   1   0   8    2.04    2.14
  -1   0  -8    1.21    1.49
  -1   0  -8    2.42    1.76
   1   0   9 4356.82  239.09
   1   0   9 4591.64  241.69
  -1   0  -9 3900.66  211.50
  -1   0  -9 4593.03  246.24
   1   0  10    3.16    1.76
   1   0  10   -0.09    1.21
  -1   0 -10   -0.65    1.95
  -1   0 -10    0.46    1.67
   1   0  11 2050.27  102.64
   1   0  11 2291.41  109.23
  -1   0 -11 2035.88   99.85
  -1   0 -11 2353.36  110.72
   1   0  12    1.39    1.39
   1   0  12   -1.02    0.93
  -1   0 -12    1.76    1.30
  -1   0 -12   -0.84    1.11
   1   0  13 1797.07   85.08
   1   0  13 1827.53   93.72
  -1   0 -13 1891.81   96.88
  -1   0 -13 1740.96   87.87
   1   0  14    0.19    2.69
   1   0  14    5.39    3.90
  -1   0 -14    4.92    3.16
  -1   0 -14    2.97    4.74
   1   0  15 2837.30  160.97
   1   0  15 2951.83  157.35
  -1   0 -15 3082.52  166.45
  -1   0 -15 2916.07  160.97
   1   0  16    9.29    4.92
   1   0  16    1.11    3.81
  -1   0 -16   -1.39    5.85
  -1   0 -16   10.77    4.83
   1   0  17 1653.28   87.41
   1   0  17 1578.13   99.48
  -1   0 -17 1792.89  106.91
  -1   0 -17 1747.47   93.63
   1   0  18    0.65    4.18
   1   0  18    6.04    5.11
  -1   0 -18    9.94    5.20
  -1   0 -18   -2.14    6.22
   1   0  19  956.54   55.17
   1   0  19  927.47   59.26
  -1   0 -19 1072.74   63.07
  -1   0 -19 1046.55   60.00
   1   0  20    3.81    6.87
   1   0  20    0.28    5.48
  -1   0 -20    5.94    5.20
  -1   0 -20   -1.58    6.22
   1   0  21  988.96   69.01
   1   0  21 1031.78   67.99
  -1   0 -21 1142.13   71.52
  -1   0 -21 1110.17   68.55
   1   0  22    4.37    5.94
   1   0  22    0.84    4.64
  -1   0 -22    4.27    5.76
  -1   0 -22    1.49    7.34
   1   0  23  395.42   31.95
   1   0  23  413.90   47.28
  -1   0 -23  458.02   37.99
  -1   0 -23  459.97   38.18
   1   0  24    0.46    6.87
   1   0  24    5.57    6.22
  -1   0 -24   -4.18    8.27
  -1   0 -24    4.27    6.13
   1   0  25  240.57   31.86
   1   0  25  243.45   26.75
  -1   0 -25  282.47   31.49
  -1   0 -25  299.46   32.32
   1   0  26    6.04    7.34
   1   0  26    0.19    7.80
  -1   0 -26    5.29    7.15
  -1   0 -26   -0.28    6.59
   1  -1 -26    5.11    9.01
   1  -1 -26    5.11    9.94
   1   1 -26    2.97    8.64
   1   1 -26    6.78    9.01
  -1  -1  26    4.18   10.31
  -1   1  26    3.53    8.17
  -1   1  26    6.78    8.17
  -1  -1  26    4.46    8.82
   1  -1 -25  133.76   20.62
   1   1 -25  142.58   24.61
   1   1 -25  145.09   31.95
   1  -1 -25  146.48   32.32
  -1  -1  25  135.34   32.32
  -1  -1  25  112.58   20.90
  -1   1  25  124.65   22.76
  -1   1  25  118.24   22.48
   1  -1 -24    7.34    7.43
   1   1 -24   16.07    9.01
   1   1 -24    7.80    8.82
   1  -1 -24    7.15    8.73
  -1   1  24    2.79    8.17
  -1  -1  24    7.06    7.62
  -1  -1  24    7.06    8.92
  -1   1  24    5.48   11.42
   1   1 -23  159.76   31.02
   1   1 -23  158.00   23.87
   1  -1 -23  149.92   26.57
   1  -1 -23  167.66   30.19
  -1  -1  23  146.95   21.55
  -1  -1  23  137.56   23.04
  -1   1  23  141.28   21.18
  -1   1  23  144.25   21.92
   1   1 -22    0.93    4.83
   1  -1 -22    2.79    4.09
   1   1 -22   -0.46    5.02
   1  -1 -22   -0.56    4.74
  -1  -1  22    1.76    4.92
  -1  -1  22    1.86    4.37
  -1   1  22   -0.28    4.46
  -1   1  22    1.67    4.64
   1   1 -21   83.88   16.44
   1   1 -21   84.90   16.35
   1  -1 -21   82.02   15.51
   1  -1 -21   80.81   13.84
  -1  -1  21   77.56   16.44
  -1   1  21   73.38   20.06
  -1  -1  21   76.82   19.23
  -1   1  21   72.73   15.05
   1   1 -20    8.45    7.52
   1   1 -20    8.17    7.43
   1  -1 -20   10.12    6.32
   1  -1 -20    9.29    7.15
  -1  -1  20    8.92    9.01
  -1  -1  20   11.24    7.52
  -1   1  20    7.06    9.38
  -1   1  20    5.57    6.87
   1   1 -19  253.49   23.69
   1  -1 -19  241.32   22.39
   1  -1 -19  244.01   26.19
   1   1 -19  242.34   23.96
  -1  -1  19  223.21   21.36
  -1   1  19  223.39   21.83
  -1  -1  19  234.35   23.50
  -1   1  19  227.66   22.57
   1   1 -18    2.51    4.74
   1  -1 -18    2.51    3.99
   1   1 -18    2.23    6.22
   1  -1 -18    0.84    5.76
  -1  -1  18    1.95    4.18
  -1   1  18    2.69    4.18
  -1   1  18    2.51    4.37
  -1  -1  18    2.42    4.55
   1   1 -17  233.52   20.71
   1   1 -17  212.80   19.88
   1  -1 -17  225.90   19.23
   1  -1 -17  231.75   18.21
  -1  -1  17  229.80   20.71
  -1   1  17  219.30   24.34
  -1   1  17  228.31   19.69
  -1  -1  17  216.42   19.13
   1  -1 -16    6.50    4.18
   1  -1 -16    4.09    4.64
   1   1 -16    6.78    5.11
   1   1 -16    6.41    5.39
  -1  -1  16    5.48    6.97
  -1   1  16    6.13    4.74
  -1  -1  16    4.18    4.55
  -1   1  16    6.22    4.74
   1   1 -15   21.92    9.66
   1  -1 -15   20.06    5.85
   1  -1 -15   24.06    8.55
   1   1 -15   18.58    6.69
  -1   1  15   15.70    8.45
  -1   1  15   18.02    6.32
  -1  -1  15   14.49    8.36
  -1  -1  15   20.81    7.06
   1  -1 -14   88.61    9.38
   1   1 -14   84.15   10.77
   1  -1 -14   89.64   10.22
   1   1 -14   88.98   11.42
  -1   1  14   87.59   13.47
  -1   1  14   75.33   10.03
  -1  -1  14   76.82    9.85
  -1  -1  14   88.61   11.33
   1   1 -13  961.09   57.03
   1  -1 -13 1070.33   52.67
   1   1 -13 1127.36   57.59
   1  -1 -13 1078.87   57.22
  -1  -1  13 1082.87   54.62
  -1  -1  13 1046.18   53.04
  -1   1  13 1058.72   52.48
  -1   1  13 1041.44   51.46
   1   1 -12   18.48    7.52
   1  -1 -12   16.16    4.46
   1  -1 -12   15.51    4.74
   1   1 -12   14.49    6.87
  -1  -1  12   18.21    6.50
  -1  -1  12   17.93    5.29
  -1   1  12   13.19    4.74
  -1   1  12   16.72    6.32
   1   1 -11 1079.89   52.39
   1   1 -11 1197.77   57.59
   1  -1 -11 1213.09   55.55
   1  -1 -11 1155.50   57.12
  -1  -1  11 1159.13   54.06
  -1   1  11 1195.26   54.34
  -1   1  11 1145.66   52.95
  -1  -1  11 1154.11   60.19
   1   1 -10    8.73    3.99
   1  -1 -10    9.01    3.25
   1   1 -10    7.99    3.34
   1  -1 -10    6.59    3.90
  -1   1  10    7.90    3.99
  -1  -1  10    7.62    3.44
  -1   1  10    6.50    3.16
  -1  -1  10    9.66    3.25
   1   1  -9   31.58    4.92
   1   1  -9   50.72    5.85
   1  -1  -9   31.21    3.90
   1  -1  -9   31.67    4.55
  -1  -1   9   28.42    5.02
  -1  -1   9   33.44    4.64
  -1   1   9   40.96    4.64
  -1   1   9   36.50    5.76
   1   1  -8    4.37    2.42
   1   1  -8    3.90    2.88
   1  -1  -8    2.88    2.14
   1  -1  -8    2.51    1.95
  -1  -1   8    4.83    2.23
  -1   1   8    1.67    1.95
  -1   1   8    3.16    1.76
  -1  -1   8    1.95    1.95
   1   1  -7  772.44   31.86
   1   1  -7  817.12   34.55
   1  -1  -7  778.48   30.65
   1  -1  -7  769.28   28.89
  -1  -1   7  773.18   31.40
  -1  -1   7  781.36   32.05
  -1   1   7  784.42   31.12
  -1   1   7  820.00   30.65
   1   1  -6  334.58   13.93
   1  -1  -6  353.62   13.65
   1  -1  -6  330.86   11.61
   1   1  -6  357.43   17.56
  -1  -1   6  337.46   16.07
  -1  -1   6  347.49   14.21
  -1   1   6  346.56   15.70
  -1   1   6  342.47   12.17
   1   1  -5  529.26   20.53
   1   1  -5  501.96   19.23
   1  -1  -5  517.00   18.39
   1  -1  -5  487.37   16.16
  -1  -1   5  522.39   21.36
  -1  -1   5  499.91   19.13
  -1   1   5  518.30   17.28
  -1   1   5  555.46   19.97
   1   1  -4   66.23    4.18
   1   1  -4   72.73    4.18
   1  -1  -4   69.29    4.64
   1  -1  -4   63.81    2.79
  -1  -1   4   67.25    5.29
  -1   1   4   65.95    2.97
  -1   1   4   73.01    3.90
  -1  -1   4   71.62    3.90
   1   1  -3  629.86   21.36
   1   1  -3  605.71   21.27
   1  -1  -3  639.52   20.53
   1  -1  -3  611.93   19.88
  -1  -1   3  604.69   21.36
  -1  -1   3  634.23   21.92
  -1   1   3  657.63   21.46
  -1   1   3  595.96   19.88
   1   1  -2  169.80    5.48
   1  -1  -2  177.04    5.29
   1   1  -2  157.91    5.94
   1  -1  -2  159.49    5.48
  -1  -1   2  167.66    5.85
  -1  -1   2  162.64    6.22
  -1   1   2  168.50    5.39
  -1   1   2  171.37    5.39
   1   1  -1 2470.21  101.52
   1  -1  -1 2556.41  103.94
   1  -1  -1 2414.57  101.80
   1   1  -1 2426.65  102.36
  -1  -1   1 2316.95   93.72
  -1  -1   1 2506.44  107.75
  -1   1   1 2611.03  105.89
  -1   1   1 2573.87  108.31
   1   1   0   13.47    1.30
   1  -1   0    9.29    0.93
   1  -1   0   13.00    1.58
   1   1   0   11.61    1.02
  -1   1   0   11.52    0.84
  -1  -1   0   11.05    0.93
  -1   1   0   14.03    1.58
  -1  -1   0   12.54    1.86
   1   1   1 2849.00  119.82
   1   1   1 3011.46  129.58
   1  -1   1 2841.48  118.24
   1  -1   1 2881.23  124.19
   1  -1   1 2898.14  121.22
   1  -1   1 2823.46  120.47
  -1  -1  -1 2733.17  115.46
  -1  -1  -1 2962.42  127.90
   1   1   2  107.28    3.16
   1  -1   2   99.11    3.07
   1  -1   2  100.69    3.62
   1   1   2  103.48    2.97
  -1  -1  -2  101.43    3.62
  -1  -1  -2  101.15    3.62
  -1   1  -2  107.28    3.16
  -1   1  -2  100.04    3.72
   1   1   3  294.08    9.01
   1   1   3  290.08    8.27
   1  -1   3  297.24    8.45
   1  -1   3  281.63    9.10
  -1  -1  -3  290.73    7.99
  -1  -1  -3  303.18    9.20
  -1   1  -3  312.47    9.10
  -1   1  -3  301.97    9.66
   1   1   4   24.71    2.04
   1  -1   4   24.89    1.86
   1  -1   4   27.59    2.23
   1   1   4   23.41    1.76
  -1  -1  -4   21.74    1.76
  -1   1  -4   25.64    2.14
  -1  -1  -4   22.01    1.76
  -1   1  -4   25.45    2.32
   1   1   5 1219.69   44.03
   1  -1   5 1233.34   44.68
   1  -1   5 1183.46   45.24
   1   1   5 1177.15   42.36
  -1  -1  -5 1173.71   41.43
  -1  -1  -5 1181.98   43.28
  -1   1  -5 1179.00   45.33
  -1   1  -5 1119.93   42.45
   1   1   6  478.55   16.16
   1  -1   6  471.30   18.11
   1  -1   6  489.05   17.18
   1   1   6  481.99   18.30
  -1  -1  -6  500.19   16.53
  -1   1  -6  494.43   18.86
  -1   1  -6  463.78   17.93
  -1  -1  -6  492.02   17.00
   1   1   7  751.73   26.94
   1   1   7  744.76   30.10
   1  -1   7  746.43   28.14
   1  -1   7  743.37   29.54
  -1  -1  -7  714.20   28.14
  -1  -1  -7  737.52   28.24
  -1   1  -7  685.59   28.24
  -1   1  -7  720.15   28.98
   1  -1   8   72.17    5.48
   1   1   8   72.08    5.20
   1  -1   8   71.15    5.76
   1   1   8   70.41    5.48
  -1  -1  -8   67.90    4.64
  -1   1  -8   73.29    5.94
  -1  -1  -8   69.66    4.37
  -1   1  -8   61.49    5.94
   1  -1   9  218.65   11.42
   1  -1   9  260.92   15.33
   1   1   9  231.75   13.75
   1   1   9  224.04    9.75
  -1  -1  -9  217.26   12.17
  -1   1  -9  218.10   12.08
  -1   1  -9  196.18   10.03
  -1  -1  -9  216.33    9.75
   1  -1  10   58.80    6.04
   1   1  10   60.93    6.50
   1  -1  10   62.14    6.59
   1   1  10   60.19    6.04
  -1  -1 -10   59.35    5.02
  -1  -1 -10   59.82    5.29
  -1   1 -10   57.96    6.59
  -1   1 -10   52.02    5.39
   1   1  11  304.76   14.21
   1  -1  11  309.12   21.36
   1   1  11  323.15   20.16
   1  -1  11  307.36   16.35
  -1  -1 -11  291.57   14.40
  -1  -1 -11  307.27   14.58
  -1   1 -11  288.88   16.72
  -1   1 -11  265.38   17.56
   1  -1  12   67.90    7.62
   1   1  12   60.93    6.22
   1   1  12   70.22    9.66
   1  -1  12   67.90    8.45
  -1  -1 -12   67.71    6.50
  -1   1 -12   67.71    8.27
  -1  -1 -12   62.05    6.87
  -1   1 -12   56.29    8.92
   1   1  13  399.13   19.78
   1  -1  13  422.72   19.78
   1   1  13  428.20   22.85
   1  -1  13  411.58   24.43
  -1   1 -13  406.84   23.50
  -1  -1 -13  392.17   20.99
  -1   1 -13  369.13   20.71
  -1  -1 -13  416.59   24.43
   1   1  14   18.86    4.64
   1  -1  14   23.04    4.27
   1   1  14   17.46    5.67
   1  -1  14   18.39    6.50
  -1   1 -14   13.19    5.20
  -1  -1 -14   20.71    4.83
  -1   1 -14   18.11    6.13
  -1  -1 -14   17.00    7.15
   1   1  15   57.50    7.43
   1   1  15   57.22    8.55
   1  -1  15   60.75    6.97
   1  -1  15   57.96   10.40
  -1  -1 -15   55.17   10.22
  -1   1 -15   64.00   10.12
  -1   1 -15   54.43   11.24
  -1  -1 -15   50.90    8.45
   1   1  16   19.32    7.34
   1  -1  16   16.07    7.25
   1   1  16   16.72    8.64
   1  -1  16   22.57    5.11
  -1  -1 -16   18.95    6.13
  -1   1 -16   20.43    7.52
  -1   1 -16   18.30    6.32
  -1  -1 -16   21.09    5.76
   1   1  17  293.06   22.01
   1   1  17  284.60   19.78
   1  -1  17  281.82   23.59
   1  -1  17  292.87   22.85
  -1  -1 -17  292.68   26.84
  -1   1 -17  305.41   24.52
  -1   1 -17  294.54   21.55
  -1  -1 -17  307.45   20.71
   1   1  18   11.89    6.04
   1  -1  18   10.12    6.78
   1  -1  18   10.22    6.78
   1   1  18    9.29    7.34
  -1  -1 -18   14.77    7.99
  -1  -1 -18   11.05    5.76
  -1   1 -18    8.92    8.08
  -1   1 -18    9.85    7.25
   1   1  19  400.06   27.49
   1   1  19  407.03   36.60
   1  -1  19  384.64   25.17
   1  -1  19  389.38   31.30
  -1  -1 -19  432.11   36.50
  -1   1 -19  426.72   36.60
  -1   1 -19  440.47   33.90
  -1  -1 -19  439.54   35.39
   1   1  20   10.31    7.06
   1   1  20    9.94    6.22
   1  -1  20    9.29   10.50
   1  -1  20    9.20    5.48
  -1  -1 -20   10.77    9.29
  -1  -1 -20   15.98    8.82
  -1   1 -20   10.96   11.05
  -1   1 -20   10.59    9.29
   1   1  21   76.17   16.81
   1   1  21   67.62   13.75
   1  -1  21   68.18   11.05
   1  -1  21   76.07   15.33
  -1  -1 -21   77.37   18.95
  -1  -1 -21   79.70   17.00
  -1   1 -21   84.80   21.18
  -1   1 -21   78.58   18.58
   1   1  22    0.28    4.92
   1   1  22    8.17    5.76
   1  -1  22    2.04    5.48
   1  -1  22    1.21    5.39
  -1  -1 -22    0.09    6.04
  -1   1 -22    2.88    7.52
  -1  -1 -22   -0.19    6.87
  -1   1 -22    0.65    6.69
   1   1  23   95.95   17.93
   1  -1  23   98.92   26.38
   1   1  23   96.32   20.99
   1  -1  23   92.70   14.58
  -1  -1 -23  115.55   16.63
  -1   1 -23  109.79   19.78
  -1  -1 -23  112.30   24.43
  -1   1 -23  106.35   18.21
   1  -1  24    0.93    5.02
   1   1  24    2.88    8.27
   1  -1  24    2.51    6.59
   1   1  24    3.99    7.25
  -1  -1 -24   -3.72    6.41
  -1   1 -24    2.79    6.78
  -1   1 -24    9.29    6.13
  -1  -1 -24    4.55    5.67
   1   1  25   85.92   18.67
   1   1  25   76.07   22.11
   1  -1  25   83.04   19.97
   1  -1  25   77.19   20.16
  -1  -1 -25   96.88   17.37
  -1   1 -25  100.04   19.13
  -1   1 -25   85.36   27.68
   1   1  26    5.29   10.77
   1   1  26    6.59   12.35
   1  -1  26    8.27    9.66
   1  -1  26    9.20   10.03
  -1  -1 -26    7.06    8.36
  -1  -1 -26    7.62    9.66
  -1   1 -26   12.45   12.54
   1   2 -26   13.28   10.96
   1  -2 -26    8.82   11.15
   1  -2 -26    6.78    8.36
  -1  -2  26    2.42    9.75
  -1   2  26   12.54    9.57
   1  -2 -25  363.56   32.88
   1   2 -25  384.36   41.71
   1   2 -25  370.80   42.91
   1  -2 -25  383.62   52.67
  -1   2  25  313.95   49.97
  -1  -2  25  333.93   40.41
  -1  -2  25  315.53   36.60
  -1   2  25  328.26   35.85
   1  -2 -24   28.33   10.68
   1  -2 -24   26.94   14.30
   1   2 -24   29.72   19.32
   1   2 -24   23.13   15.05
  -1  -2  24   31.12   12.63
  -1  -2  24   26.94   14.30
  -1   2  24   22.20   18.02
  -1   2  24   29.82   12.35
   1  -2 -23  409.44   40.59
   1   2 -23  402.29   52.48
   1  -2 -23  406.01   38.55
   1   2 -23  410.65   50.34
  -1  -2  23  356.22   38.64
  -1   2  23  353.15   37.15
  -1   2  23  361.79   34.55
  -1  -2  23  331.14   34.46
   1  -2 -22   34.18   13.56
   1   2 -22   36.69   14.30
   1   2 -22   39.29   15.05
   1  -2 -22   35.76   10.50
  -1  -2  22   31.86   14.30
  -1  -2  22   42.17   16.53
  -1   2  22   31.21   16.44
  -1   2  22   35.11   13.84
   1   2 -21 1033.82   72.54
   1  -2 -21  988.12   66.23
   1  -2 -21  954.78   57.03
   1   2 -21  964.44   80.35
  -1  -2  21  875.82   72.36
  -1   2  21  912.88   65.48
  -1  -2  21  908.89   65.21
  -1   2  21  835.88   58.05
   1   2 -20   20.81   11.52
   1  -2 -20   20.43    8.08
   1   2 -20   23.78   10.68
   1  -2 -20   21.92    9.94
  -1   2  20   15.70   13.65
  -1   2  20   17.93    9.01
  -1  -2  20   21.46    9.01
  -1  -2  20   16.81   10.87
   1   2 -19  893.19   60.47
   1  -2 -19  974.56   54.71
   1  -2 -19  987.29   71.43
   1   2 -19 1004.93   65.48
  -1  -2  19  932.58   62.05
  -1  -2  19  870.44   57.59
  -1   2  19  903.04   60.00
  -1   2  19  897.74   65.76
   1   2 -18  109.42   18.02
   1   2 -18  103.94   22.01
   1  -2 -18  112.30   16.63
   1  -2 -18  104.22   20.90
  -1  -2  18  101.90   17.00
  -1   2  18  103.38   16.16
  -1  -2  18  104.13   20.06
  -1   2  18  102.17   14.49
   1   2 -17  826.41   51.74
   1  -2 -17  756.93   53.87
   1   2 -17  671.29   45.61
   1  -2 -17  819.44   49.69
  -1   2  17  743.27   46.72
  -1  -2  17  759.53   48.11
  -1   2  17  742.81   44.49
  -1  -2  17  729.43   46.81
   1  -2 -16   51.27   11.05
   1   2 -16   53.78   12.26
   1   2 -16   47.56   11.15
   1  -2 -16   57.12   14.40
  -1  -2  16   58.24   14.03
  -1  -2  16   53.78   11.61
  -1   2  16   43.84   14.68
  -1   2  16   48.58    9.66
   1   2 -15 1904.26  120.19
   1   2 -15 2171.12  120.75
   1  -2 -15 2118.92  109.05
   1  -2 -15 2003.92  109.51
  -1   2  15 2035.32  112.58
  -1  -2  15 2066.62  114.34
  -1  -2  15 2040.24  112.86
  -1   2  15 2026.68  108.86
   1  -2 -14   19.32    4.92
   1   2 -14   18.21    7.52
   1   2 -14   15.42    6.87
   1  -2 -14   14.12    6.13
  -1  -2  14   16.16    5.94
  -1  -2  14   16.35    6.87
  -1   2  14   13.65    6.41
  -1   2  14   14.40    5.39
   1   2 -13 2841.66  167.47
   1  -2 -13 2658.03  142.39
   1   2 -13 2578.61  153.35
   1  -2 -13 2656.54  145.37
  -1  -2  13 2776.83  152.05
  -1   2  13 2773.76  152.05
  -1  -2  13 2628.03  142.21
  -1   2  13 2642.70  142.95
   1   2 -12  445.20   27.03
   1   2 -12  371.73   23.96
   1  -2 -12  379.35   21.36
   1  -2 -12  410.46   20.06
  -1   2  12  391.51   24.24
  -1  -2  12  407.49   25.17
  -1   2  12  381.11   27.87
  -1  -2  12  375.72   21.83
   1  -2 -11 2807.67  142.86
   1  -2 -11 2863.77  148.71
   1   2 -11 2995.95  162.46
   1   2 -11 2849.09  153.35
  -1   2  11 3008.39  156.79
  -1   2  11 3044.90  158.46
  -1  -2  11 2916.16  160.88
  -1  -2  11 2894.79  154.75
   1   2 -10  161.44   12.35
   1   2 -10  193.30   18.30
   1  -2 -10  176.39   11.89
   1  -2 -10  165.24   10.87
  -1   2  10  166.08   11.89
  -1  -2  10  159.86   11.33
  -1   2  10  167.10    9.38
  -1  -2  10  179.73   16.26
   1   2  -9 4560.52  258.87
   1   2  -9 4631.30  267.88
   1  -2  -9 4195.94  228.22
   1  -2  -9 4705.70  264.82
  -1  -2   9 4729.76  265.75
  -1   2   9 5117.00  277.64
  -1   2   9 5155.46  284.23
  -1  -2   9 4497.73  255.25
   1   2  -8  328.07   17.09
   1  -2  -8  344.51   15.51
   1  -2  -8  332.72   14.77
   1   2  -8  376.28   19.51
  -1  -2   8  321.11   19.23
  -1  -2   8  331.88   17.18
  -1   2   8  352.32   16.53
  -1   2   8  352.22   15.70
   1  -2  -7 3045.73  146.48
   1   2  -7 3112.33  158.18
   1   2  -7 3025.30  156.98
   1  -2  -7 3115.58  152.52
  -1  -2   7 3327.92  167.75
  -1   2   7 3494.37  166.27
  -1   2   7 3479.70  170.72
  -1  -2   7 3089.30  161.62
   1   2  -6  131.71    8.73
   1  -2  -6  118.15    6.41
   1   2  -6  110.16    7.34
   1  -2  -6  118.71    5.67
  -1   2   6  121.31    6.87
  -1  -2   6  123.82    7.34
  -1  -2   6  110.81    9.29
  -1   2   6  114.90    5.94
   1  -2  -5 3360.80  157.53
   1   2  -5 3374.27  169.70
   1  -2  -5 3684.70  178.16
   1   2  -5 3172.90  164.32
  -1   2   5 3822.35  185.21
  -1  -2   5 3267.27  161.62
  -1  -2   5 3541.65  177.88
  -1   2   5 3757.06  177.69
   1  -2  -4   71.15    4.18
   1   2  -4   76.26    5.11
   1   2  -4   73.29    7.06
   1  -2  -4   69.11    3.25
  -1   2   4   77.75    4.27
  -1  -2   4   76.26    5.39
  -1   2   4   75.70    4.46
  -1  -2   4   71.62    4.27
   1   2  -3 4569.72  254.04
   1   2  -3 5427.61  296.31
   1  -2  -3 5462.44  291.76
   1  -2  -3 5410.43  283.21
  -1   2   3 5758.66  307.55
  -1  -2   3 5673.57  310.52
  -1  -2   3 5156.01  274.29
  -1   2   3 5983.16  315.63
   1  -2  -2  210.02    7.43
   1   2  -2  202.68    8.64
   1  -2  -2  208.90    7.06
   1   2  -2  228.04    9.85
  -1  -2   2  210.76    6.50
  -1  -2   2  207.51    8.92
  -1   2   2  212.06    7.90
  -1   2   2  205.00    7.15
   1   2  -1 5454.64  295.66
   1   2  -1 5115.33  275.22
   1  -2  -1 5370.86  284.60
   1  -2  -1 5416.47  286.93
  -1   2   1 5518.36  291.57
  -1  -2   1 5678.22  308.10
  -1  -2   1 5625.46  290.36
   1  -2   0 1568.20   60.65
   1  -2   0 1602.94   60.56
   1  -2   0 1578.78   60.38
   1   2   0 1521.47   61.68
   1  -2   0 1597.83   59.82
  -1  -2   0 1572.84   56.10
  -1  -2   0 1549.06   62.79
   1  -2   1 6981.41  403.31
   1   2   1 7013.73  387.61
   1   2   1 7370.23  431.46
   1  -2   1 7100.95  404.43
   1  -2   1 7228.21  412.23
   1  -2   1 6716.13  381.95
  -1  -2  -1 7135.88  415.94
  -1  -2  -1 6936.08  380.55
   1  -2   2   26.94    2.04
   1  -2   2   20.71    1.86
  -1  -2  -2   26.19    2.69
  -1  -2  -2   26.94    3.62
  -1   2  -2   32.51    2.60
  -1   2  -2   21.64    1.95
   1   2   3 5955.02  301.60
   1   2   3 4933.92  251.63
   1  -2   3 5933.47  318.32
   1  -2   3 5646.27  303.09
  -1  -2  -3 5658.81  308.29
  -1  -2  -3 5586.91  304.11
  -1   2  -3 5624.07  299.84
  -1   2  -3 5311.88  287.39
   1   2   4  474.37   14.86
   1  -2   4  491.09   19.32
   1  -2   4  452.45   15.51
  -1  -2  -4  449.57   16.53
  -1   2  -4  464.24   16.72
  -1   2  -4  468.98   17.09
   1   2   5 3514.53  169.52
   1  -2   5 3614.57  174.25
   1   2   5 3579.64  168.59
   1  -2   5 3303.96  160.97
  -1   2  -5 3211.26  157.72
  -1  -2  -5 3303.59  160.23
  -1  -2  -5 3374.64  151.03
  -1   2  -5 3405.20  164.59
   1   2   6  240.20    9.94
   1  -2   6  219.86   10.22
   1   2   6  213.64    9.38
   1  -2   6  218.10    8.64
  -1  -2  -6  223.67    9.66
  -1  -2  -6  232.68    7.52
  -1   2  -6  219.40   10.40
  -1   2  -6  209.74    8.64
   1   2   7 4717.41  251.91
   1   2   7 5061.92  269.46
   1  -2   7 4765.71  266.30
   1  -2   7 4964.95  267.23
  -1  -2  -7 4790.41  262.68
  -1  -2  -7 4671.24  241.60
  -1   2  -7 4796.54  256.27
  -1   2  -7 4475.07  247.26
   1  -2   8   25.45    4.46
   1   2   8   24.99    3.72
   1   2   8   27.22    3.25
   1  -2   8   24.71    3.99
  -1  -2  -8   28.42    3.07
  -1  -2  -8   31.30    5.11
  -1   2  -8   26.01    4.83
  -1   2  -8   24.34    4.55
   1   2   9 4675.14  250.89
   1  -2   9 4510.36  239.27
   1  -2   9 4273.04  238.72
   1   2   9 4809.27  261.94
  -1   2  -9 4215.54  238.25
  -1  -2  -9 4564.70  246.98
  -1   2  -9 4435.87  247.63
  -1  -2  -9 4284.65  227.57
   1   2  10  404.80   18.86
   1   2  10  430.16   21.83
   1  -2  10  387.52   19.41
   1  -2  10  397.55   21.46
  -1  -2 -10  408.70   18.95
  -1  -2 -10  423.93   18.67
  -1   2 -10  420.03   26.94
  -1   2 -10  401.73   22.76
   1   2  11 2285.83  114.06
   1   2  11 2169.73  104.13
   1  -2  11 2137.77  116.76
   1  -2  11 2193.04  108.12
  -1  -2 -11 2291.41  116.29
  -1   2 -11 2075.54  107.93
  -1   2 -11 2158.11  112.58
  -1  -2 -11 2095.97  100.32
   1   2  12  207.88   15.70
   1   2  12  192.55   12.45
   1  -2  12  194.69   14.12
   1  -2  12  192.83   20.16
  -1  -2 -12  202.12   10.77
  -1  -2 -12  207.14   13.38
  -1   2 -12  192.27   15.88
  -1   2 -12  188.84   13.47
   1   2  13 1888.75   99.48
   1  -2  13 1912.80   99.39
   1  -2  13 1847.78  107.47
   1   2  13 2042.75  105.80
  -1  -2 -13 1838.40   87.50
  -1  -2 -13 1940.39   96.51
  -1   2 -13 1781.18   96.97
  -1   2 -13 1828.93   95.30
   1   2  14   57.03    7.99
   1   2  14   51.46    7.99
   1  -2  14   50.44   10.77
   1  -2  14   58.24    7.25
  -1  -2 -14   59.73    8.92
  -1   2 -14   53.78   11.15
  -1   2 -14   59.45   11.89
  -1  -2 -14   63.07    8.64
   1   2  15 2025.75  114.71
   1   2  15 2139.63  119.08
   1  -2  15 2039.59  114.81
   1  -2  15 1959.71  109.61
  -1  -2 -15 1998.07  106.91
  -1   2 -15 1973.74  108.03
  -1   2 -15 2073.50  117.59
  -1  -2 -15 2063.84  103.01
   1   2  16   14.12    5.67
   1   2  16   12.63    5.67
   1  -2  16   11.61    7.34
   1  -2  16   10.22    6.69
  -1  -2 -16   13.00    6.04
  -1  -2 -16   14.03    6.50
  -1   2 -16   10.50    8.08
  -1   2 -16   13.10    8.55
   1   2  17 1099.03   61.49
   1   2  17 1166.28   70.96
   1  -2  17 1146.77   69.20
   1  -2  17 1078.04   57.78
  -1  -2 -17 1222.10   61.40
  -1  -2 -17 1163.96   66.79
  -1   2 -17 1098.01   73.75
  -1   2 -17 1302.82   77.19
   1   2  18  147.32   21.55
   1   2  18  147.69   20.90
   1  -2  18  154.10   20.99
   1  -2  18  152.15   18.86
  -1  -2 -18  164.13   15.33
  -1  -2 -18  164.78   18.39
  -1   2 -18  156.98   23.41
  -1   2 -18  159.76   22.76
   1   2  19 1027.60   60.93
   1  -2  19 1008.84   66.13
   1  -2  19  987.47   64.65
   1   2  19  970.75   68.74
  -1  -2 -19 1079.15   65.86
  -1  -2 -19 1116.58   59.26
  -1   2 -19 1130.05   84.90
  -1   2 -19 1014.04   63.63
   1   2  20   51.64   11.24
   1   2  20   41.61   14.95
   1  -2  20   41.43   14.21
   1  -2  20   45.89    9.75
  -1  -2 -20   51.37   13.28
  -1   2 -20   42.82   15.42
  -1   2 -20   44.49   16.72
  -1  -2 -20   54.80   17.09
   1   2  21  882.23   57.03
   1   2  21  836.07   67.06
   1  -2  21  895.51   64.74
   1  -2  21  835.60   53.04
  -1   2 -21 1025.56   71.62
  -1   2 -21  942.89   62.14
  -1  -2 -21 1010.04   76.82
  -1  -2 -21  970.94   64.56
   1   2  22    8.36   10.87
   1   2  22   10.87    8.17
   1  -2  22   10.68    6.87
   1  -2  22    9.38   10.03
  -1  -2 -22   21.27    9.20
  -1   2 -22    9.75   11.05
  -1   2 -22   12.73   11.80
  -1  -2 -22   12.17    9.66
   1   2  23  327.33   31.77
   1   2  23  320.36   40.41
   1  -2  23  301.60   33.72
   1  -2  23  357.15   48.67
  -1   2 -23  381.11   34.46
  -1  -2 -23  404.05   36.69
  -1  -2 -23  382.04   30.10
  -1   2 -23  387.24   40.68
   1   2  24   25.82   14.86
   1   2  24   19.04   11.05
   1  -2  24   29.07   13.93
   1  -2  24   27.31   12.17
  -1  -2 -24    4.92   12.73
  -1  -2 -24   17.37    9.94
  -1   2 -24   29.07   14.49
  -1   2 -24   39.85   11.80
   1   2  25  205.65   35.20
   1   2  25  200.73   27.12
   1  -2  25  205.84   31.40
   1  -2  25  174.63   29.26
  -1  -2 -25  265.19   32.23
  -1  -2 -25  238.72   25.17
  -1   2 -25  245.50   29.26
  -1   2 -25  236.21   44.68
   1   2  26    6.22    9.75
   1   2  26    4.92    9.57
   1  -2  26   10.68   11.05
  -1  -2 -26   14.49    8.73
  -1   2 -26   10.03   10.22
  -1  -2 -26   18.67   11.24
   1  -3 -25  123.45   24.34
   1  -3 -25  129.67   25.92
   1   3 -25  127.16   26.66
  -1   3  25  105.33   28.24
   1  -3 -24    7.15    6.78
   1   3 -24    6.97   10.31
   1  -3 -24    8.73    9.94
   1   3 -24    6.59   10.59
  -1  -3  24    8.92   10.03
  -1  -3  24    5.29   11.80
  -1   3  24    5.39    9.75
  -1   3  24   10.22    8.08
   1  -3 -23  185.21   19.69
   1   3 -23  189.12   28.42
   1   3 -23  192.74   39.20
   1  -3 -23  185.59   27.31
  -1   3  23  165.52   23.13
  -1  -3  23  157.72   24.61
  -1  -3  23  173.51   27.77
  -1   3  23  167.38   27.12
   1  -3 -22   16.81    9.57
   1   3 -22   15.88   11.80
   1   3 -22   15.60   15.33
   1  -3 -22   14.58   10.77
  -1   3  22   16.35   12.08
  -1  -3  22   12.45    9.94
  -1  -3  22   15.51   10.77
  -1   3  22   11.70   14.49
   1  -3 -21   80.53   15.88
   1  -3 -21   83.50   17.09
   1   3 -21   88.24   19.23
   1   3 -21   68.92   18.39
  -1   3  21   67.62   16.91
  -1   3  21   71.06   19.51
  -1  -3  21   75.42   17.18
  -1  -3  21   67.25   16.07
   1  -3 -20   42.73   11.42
   1  -3 -20   37.34   12.54
   1   3 -20   33.90   13.47
   1   3 -20   41.80   14.12
  -1   3  20   33.90   10.96
  -1   3  20   34.74   12.73
  -1  -3  20   30.93   12.26
  -1  -3  20   42.08   12.63
   1   3 -19  157.53   23.22
   1  -3 -19  188.47   22.29
   1  -3 -19  193.67   20.81
   1   3 -19  193.85   25.27
  -1  -3  19  171.37   21.09
  -1  -3  19  182.52   22.39
  -1   3  19  160.79   22.11
  -1   3  19  176.02   24.99
   1   3 -18    4.83    5.39
   1  -3 -18    2.14    3.44
   1   3 -18    1.58    5.76
   1  -3 -18    2.32    5.11
  -1  -3  18    2.51    6.32
  -1  -3  18    2.42    5.20
  -1   3  18    2.32    5.76
  -1   3  18    1.02    5.02
   1  -3 -17  203.88   14.49
   1   3 -17  214.57   29.63
   1   3 -17  179.46   28.14
   1  -3 -17  186.52   19.60
  -1   3  17  179.46   20.25
  -1  -3  17  188.00   19.41
  -1  -3  17  204.72   20.90
  -1   3  17  195.62   17.56
   1  -3 -16   44.21    9.10
   1   3 -16   34.18   10.87
   1   3 -16   47.93   15.42
   1  -3 -16   42.26    9.85
  -1  -3  16   37.43    9.47
  -1  -3  16   47.56   10.22
  -1   3  16   41.52   10.77
  -1   3  16   39.11   10.22
   1   3 -15  188.74   25.08
   1   3 -15  221.25   26.75
   1  -3 -15  214.20   16.63
   1  -3 -15  182.52   16.91
  -1   3  15  192.92   14.40
  -1   3  15  185.12   18.39
  -1  -3  15  211.87   18.67
  -1  -3  15  195.43   17.83
   1  -3 -14  131.06   13.75
   1   3 -14  160.32   22.29
   1   3 -14  139.89   16.35
   1  -3 -14  158.18   10.68
  -1   3  14  134.03   14.95
  -1  -3  14  142.39   14.77
  -1  -3  14  134.59   14.12
  -1   3  14  137.94   14.03
   1  -3 -13  591.13   30.75
   1   3 -13  545.43   34.09
   1  -3 -13  527.13   35.02
   1   3 -13  625.31   37.25
  -1   3  13  561.77   32.88
  -1  -3  13  600.14   34.37
  -1   3  13  540.13   25.73
  -1  -3  13  529.92   30.75
   1   3 -12   13.93    5.94
   1  -3 -12   12.63    4.46
   1   3 -12    9.85    7.52
   1  -3 -12   12.54    4.74
  -1  -3  12    8.55    4.92
  -1  -3  12   11.61    7.34
  -1   3  12   10.59    4.37
  -1   3  12   13.00    5.20
   1  -3 -11  797.89   36.13
   1   3 -11  795.29   42.17
   1  -3 -11  770.40   38.08
   1   3 -11  852.69   45.05
  -1   3  11  790.37   39.66
  -1  -3  11  832.63   41.98
  -1  -3  11  756.65   44.21
  -1   3  11  808.94   36.97
   1  -3 -10  188.28   11.15
   1   3 -10  175.18   13.93
   1   3 -10  192.83   14.77
   1  -3 -10  177.69   12.08
  -1   3  10  174.44   10.68
  -1  -3  10  181.59   13.10
  -1  -3  10  167.47   12.63
  -1   3  10  177.60   12.63
   1   3  -9  111.46   10.31
   1  -3  -9  116.39    7.34
   1   3  -9  123.26   13.93
   1  -3  -9  109.79    8.45
  -1  -3   9  153.26   12.63
  -1   3   9  113.04   11.80
  -1  -3   9  114.81   12.54
  -1   3   9  110.35    7.52
   1  -3  -8  125.30    6.69
   1   3  -8  140.17   10.96
   1   3  -8  122.80   10.03
   1  -3  -8  119.17    8.45
  -1   3   8  124.75    9.01
  -1  -3   8  122.70    9.66
  -1   3   8  121.49    7.25
  -1  -3   8  130.04   11.61
   1  -3  -7  516.73   20.06
   1   3  -7  508.74   28.14
   1   3  -7  549.89   26.47
   1  -3  -7  512.82   25.36
  -1  -3   7  536.60   23.78
  -1   3   7  502.24   19.60
  -1  -3   7  506.23   28.05
  -1   3   7  514.50   26.19
   1  -3  -6   35.39    4.18
   1   3  -6   36.41    5.11
   1   3  -6   38.08    5.11
   1  -3  -6   37.43    2.79
  -1  -3   6   37.80    5.11
  -1  -3   6   37.90    5.67
  -1   3   6   35.20    4.46
  -1   3   6   35.11    3.53
   1  -3  -5  704.26   23.50
   1   3  -5  708.63   30.65
   1   3  -5  722.93   34.83
   1  -3  -5  706.40   28.24
  -1   3   5  707.23   25.64
  -1  -3   5  728.69   30.56
  -1  -3   5  710.30   31.67
  -1   3   5  740.12   30.47
   1  -3  -4  111.37    4.74
   1  -3  -4  102.17    7.71
   1   3  -4  119.36    6.87
   1   3  -4  108.12    7.43
  -1   3   4  109.42    4.74
  -1  -3   4  109.70    7.80
  -1  -3   4  114.16    5.48
   1  -3  -3  270.95    8.73
   1   3  -3  297.05   13.47
   1  -3  -3  279.87   11.70
   1   3  -3  270.02   12.82
  -1   3   3  292.87   12.45
  -1  -3   3  286.74   11.15
  -1  -3   3  282.47   13.65
  -1   3   3  282.19   10.12
   1  -3  -2  382.78   12.54
   1  -3  -2  373.96   15.05
   1  -3  -2  362.63   12.08
   1  -3  -2  370.06   14.40
   1   3  -2  383.53   14.58
   1   3  -2  349.72   15.33
  -1  -3   2  367.27   16.44
  -1  -3   2  384.83   12.91
   1  -3  -1  980.04   36.13
   1  -3  -1  982.83   37.80
   1  -3  -1  972.05   33.44
   1   3  -1  939.17   38.55
   1   3  -1 1001.87   36.50
   1  -3  -1  970.57   38.36
  -1  -3   1 1004.10   44.77
  -1  -3   1  995.65   34.18
   1  -3   0   73.19    4.18
   1  -3   0   65.39    3.34
   1  -3   0   68.18    4.37
   1   3   0   61.03    5.20
   1  -3   0   67.44    4.55
   1   3   0   69.66    2.88
  -1  -3   0   67.06    2.51
  -1  -3   0   73.47    5.57
   1   3   1  539.11   21.46
   1   3   1  500.75   12.73
   1  -3   1  561.96   19.88
   1  -3   1  533.35   19.97
   1  -3   1  560.85   18.95
   1  -3   1  554.25   19.97
  -1  -3  -1  549.89   22.11
  -1  -3  -1  441.86   11.61
   1  -3   2  226.92    9.94
   1  -3   2  237.70    8.27
  -1   3  -2  232.31   11.05
  -1  -3  -2  232.22   10.87
  -1  -3  -2  230.45   13.00
  -1   3  -2  233.24    9.57
   1  -3   3  493.50   19.23
   1  -3   3  449.01   20.16
  -1   3  -3  451.15   19.04
  -1   3  -3  446.78   17.83
  -1  -3  -3  468.98   19.32
  -1  -3  -3  467.68   19.32
   1  -3   4   81.18    5.29
   1  -3   4   90.84    5.20
  -1   3  -4   83.88    4.92
  -1   3  -4   86.76    6.13
  -1  -3  -4   84.15    6.22
  -1  -3  -4   82.39    6.13
   1  -3   5  768.17   31.21
   1  -3   5  818.23   32.32
  -1   3  -5  785.35   33.25
  -1  -3  -5  803.00   36.41
  -1  -3  -5  786.47   32.70
  -1   3  -5  780.34   30.93
   1   3   6   17.18    1.11
   1   3   6   14.03    1.02
   1  -3   6   24.89    3.34
   1  -3   6   11.98    2.79
  -1   3  -6   15.70    3.07
  -1   3  -6   12.35    3.72
  -1  -3  -6   13.10    3.34
  -1  -3  -6   13.28    3.25
   1   3   7  963.32   41.15
   1   3   7  964.44   32.97
   1  -3   7  955.61   44.86
   1  -3   7  928.02   41.52
  -1   3  -7  912.42   38.08
  -1  -3  -7  911.58   42.82
  -1  -3  -7  916.04   30.28
  -1   3  -7  939.36   40.68
   1  -3   8  104.22    8.45
   1   3   8  105.98    5.39
   1   3   8   99.67    7.90
   1  -3   8   99.20    8.64
  -1   3  -8   91.68    6.97
  -1  -3  -8  100.41    4.46
  -1  -3  -8   91.96    7.71
  -1   3  -8  104.13    8.27
   1  -3   9  153.91    8.92
   1   3   9  148.62   10.12
   1   3   9  164.87    9.85
   1  -3   9  164.78   11.52
  -1   3  -9  152.33   11.24
  -1  -3  -9  143.42   10.22
  -1  -3  -9  163.20    6.69
  -1   3  -9  137.38   11.61
   1  -3  10   56.20    7.90
   1   3  10   57.59    5.85
   1   3  10   53.13    6.59
   1  -3  10   48.49    5.39
  -1  -3 -10   50.90    8.92
  -1   3 -10   54.34    7.62
  -1  -3 -10   54.62    4.09
  -1   3 -10   49.14    7.99
   1  -3  11  427.93   24.99
   1   3  11  409.16   21.36
   1   3  11  440.65   22.20
   1  -3  11  405.82   22.94
  -1  -3 -11  424.02   17.46
  -1  -3 -11  406.10   21.64
  -1   3 -11  415.20   24.52
  -1   3 -11  398.30   24.89
   1   3  12   24.06    5.57
   1   3  12   26.19    5.85
   1  -3  12   21.92    4.64
   1  -3  12   26.38    6.97
  -1   3 -12   23.78    6.87
  -1  -3 -12   24.06    3.99
  -1  -3 -12   21.55    7.52
  -1   3 -12   23.31    5.39
   1   3  13  292.78   18.86
   1   3  13  316.65   19.97
   1  -3  13  289.53   21.46
   1  -3  13  280.33   16.16
  -1  -3 -13  296.86   15.51
  -1   3 -13  297.42   22.29
  -1   3 -13  292.68   23.22
  -1  -3 -13  296.68   19.60
   1   3  14   15.51    6.04
   1   3  14   19.69    6.41
   1  -3  14   15.98    6.41
   1  -3  14   21.27    7.34
  -1  -3 -14   18.48    5.94
  -1   3 -14   15.88    7.43
  -1  -3 -14   18.11    3.53
  -1   3 -14   18.02    6.13
   1  -3  15  171.37   13.19
   1   3  15  175.65   15.79
   1   3  15  190.88   16.81
  -1   3 -15  173.42   16.44
  -1  -3 -15  172.68   10.59
  -1   3 -15  183.08   19.32
  -1  -3 -15  173.23   15.70
   1   3  16   51.18   10.40
   1  -3  16   53.60   12.08
   1   3  16   60.93   11.15
   1  -3  16   55.17   11.33
  -1  -3 -16   57.22    8.64
  -1  -3 -16   55.55   10.50
  -1   3 -16   58.43   12.91
  -1   3 -16   58.24   10.96
   1  -3  17  384.55   31.95
   1   3  17  397.46   28.89
   1   3  17  422.72   31.21
   1  -3  17  421.33   33.16
  -1  -3 -17  425.33   26.38
  -1   3 -17  405.08   38.36
  -1  -3 -17  416.78   29.82
  -1   3 -17  447.15   35.11
   1  -3  18   30.75   10.40
   1   3  18   26.75    8.73
   1   3  18    9.47    9.29
   1  -3  18   19.13    9.57
  -1  -3 -18   25.45    7.62
  -1  -3 -18   25.54    9.38
  -1   3 -18   27.12    9.57
  -1   3 -18   24.99   10.96
   1   3  19  228.41   29.82
   1   3  19  240.95   25.27
   1  -3  19  256.37   34.46
   1  -3  19  228.13   20.34
  -1  -3 -19  247.73   32.32
  -1  -3 -19  262.12   18.11
  -1   3 -19  254.79   26.66
  -1   3 -19  278.10   30.00
   1  -3  20   29.07   11.42
   1   3  20   33.44   10.96
   1   3  20   36.32   11.80
   1  -3  20   19.51   12.35
  -1   3 -20   33.53   14.12
  -1   3 -20   30.10   12.17
  -1  -3 -20   33.35   10.22
  -1  -3 -20   37.25   12.17
   1   3  21   80.16   17.65
   1  -3  21   83.69   24.43
   1   3  21   73.75   16.07
   1  -3  21   77.93   17.00
  -1  -3 -21   97.90   18.30
  -1  -3 -21   89.54   15.51
  -1   3 -21   79.97   17.83
  -1   3 -21   99.02   27.59
   1   3  22   13.19   10.03
   1   3  22    6.22    8.82
   1  -3  22   12.73   10.12
   1  -3  22   10.96    6.78
  -1  -3 -22   11.24    8.55
  -1   3 -22   22.85   12.63
  -1  -3 -22   11.15    9.57
  -1   3 -22   11.24   11.42
   1   3  23  109.23   26.38
   1   3  23  105.70   22.39
   1  -3  23   99.11   21.46
   1  -3  23  108.12   22.94
  -1  -3 -23  111.09   19.78
  -1   3 -23  115.92   24.71
  -1  -3 -23  125.95   22.11
  -1   3 -23  119.64   27.77
   1  -3  24    4.46    9.38
   1   3  24    6.41    6.69
   1   3  24    2.23    7.99
   1  -3  24    7.62    8.73
  -1   3 -24   10.59    8.17
  -1  -3 -24    8.27    8.82
  -1  -3 -24    4.18    8.27
  -1   3 -24    1.76   10.22
   1  -3  25   70.59   16.16
   1   3  25   76.91   18.95
   1   3  25   81.74   22.20
  -1  -3 -25   93.63   20.34
  -1   3 -25   90.47   25.73
  -1  -3 -25  101.52   29.35
   1   4 -24  120.66   26.47
  -1  -4  24   93.26   23.22
   1   4 -23  208.06   31.86
   1  -4 -23  203.05   31.02
  -1  -4  23  175.28   29.44
  -1   4  23  166.73   31.30
  -1   4  23  156.88   28.98
  -1  -4  23  170.17   36.60
   1  -4 -22   49.97   16.53
   1   4 -22   35.85   16.91
   1   4 -22    0.56   13.38
   1  -4 -22   50.81    9.38
  -1   4  22   38.64   16.53
  -1  -4  22   31.49   15.05
  -1  -4  22   37.62   20.53
  -1   4  22   40.87   15.70
   1   4 -21  432.01   45.24
   1  -4 -21  449.66   43.84
   1  -4 -21  483.29   36.04
  -1  -4  21  427.46   41.33
  -1   4  21  406.28   43.19
  -1  -4  21  412.51   41.43
  -1   4  21  413.99   43.84
   1  -4 -20   43.84   14.77
   1   4 -20   -0.93   12.63
   1   4 -20   43.28   15.42
   1  -4 -20   53.50   10.87
  -1  -4  20   41.33   17.74
  -1   4  20   38.92   16.16
  -1  -4  20   42.63   13.93
  -1   4  20   37.99   20.25
   1  -4 -19  258.32   36.60
   1   4 -19  135.52   26.75
   1  -4 -19  302.72   23.87
   1   4 -19  271.97   31.40
  -1   4  19  282.28   31.40
  -1  -4  19  250.14   27.49
  -1  -4  19  271.04   28.52
  -1   4  19  253.30   39.29
   1   4 -18  212.89   35.58
   1  -4 -18  212.06   24.99
   1  -4 -18  229.24   19.32
   1   4 -18  257.29   27.77
  -1   4  18  189.95   22.76
  -1  -4  18  189.58   22.85
  -1  -4  18  218.10   24.61
  -1   4  18  188.00   34.27
   1   4 -17  422.26   35.58
   1  -4 -17  365.41   30.56
   1   4 -17  379.90   34.74
   1  -4 -17  401.64   25.36
  -1   4  17  351.85   33.44
  -1   4  17  342.19   23.41
  -1  -4  17  346.09   30.28
  -1  -4  17  376.00   31.30
   1  -4 -16  107.65   16.16
   1   4 -16  125.77   24.52
   1  -4 -16  123.63   12.54
   1   4 -16  103.85   24.24
  -1  -4  16  107.47   15.98
  -1   4  16   99.95   17.37
  -1   4  16  106.35   15.05
  -1  -4  16   97.72   15.60
   1  -4 -15  827.15   41.33
   1  -4 -15  749.31   54.06
   1   4 -15  823.44   53.50
   1   4 -15  756.19   61.12
  -1  -4  15  730.08   46.07
  -1   4  15  717.36   42.08
  -1  -4  15  736.77   47.84
  -1   4  15  722.38   58.05
   1   4 -14  128.37   23.13
   1  -4 -14  137.19   15.70
   1  -4 -14  155.86   12.17
   1   4 -14  148.06   18.48
  -1  -4  14  139.24   15.70
  -1   4  14  125.58   17.18
  -1   4  14  128.74   12.91
  -1  -4  14  129.20   15.88
   1  -4 -13  917.16   58.98
   1   4 -13  916.88   63.81
   1   4 -13 1021.65   70.59
   1  -4 -13 1015.34   46.35
  -1  -4  13  881.02   60.38
  -1   4  13  912.14   53.78
  -1  -4  13  924.87   59.26
  -1   4  13  881.58   45.51
   1  -4 -12  812.75   36.04
   1   4 -12  784.89   48.02
   1  -4 -12  724.14   40.78
   1   4 -12  727.58   44.03
  -1  -4  12  756.46   41.80
  -1   4  12  709.37   42.08
  -1   4  12  705.75   34.65
  -1  -4  12  696.27   41.98
   1   4 -11 1110.82   61.68
   1   4 -11 1075.71   59.54
   1  -4 -11 1015.43   51.74
   1  -4 -11 1109.06   47.65
  -1   4  11 1023.60   49.88
  -1  -4  11 1015.90   63.44
  -1   4  11 1022.77   55.17
  -1  -4  11 1014.41   52.85
   1  -4 -10  141.56   12.26
   1   4 -10  151.13   18.95
   1   4 -10  146.48   18.86
   1  -4 -10  155.86    8.92
  -1  -4  10  139.14   13.84
  -1  -4  10  141.65   15.51
  -1   4  10  137.84   13.65
  -1   4  10  145.74    9.94
   1  -4  -9 1916.80   83.60
   1  -4  -9 1834.87   91.03
   1   4  -9 1802.27  103.38
   1   4  -9 1885.49   97.72
  -1   4   9 1859.77   94.74
  -1  -4   9 1773.10   93.44
  -1  -4   9 1760.66   94.19
  -1   4   9 1809.98   81.65
   1   4  -8  152.52   16.26
   1  -4  -8  154.01   11.70
   1  -4  -8  162.36    8.55
   1   4  -8  153.17   13.19
  -1   4   8  144.81    8.92
  -1  -4   8  147.78   13.19
  -1   4   8  150.38   12.26
  -1  -4   8  147.97   13.00
   1   4  -7  994.35   47.09
   1  -4  -7  962.86   44.86
   1   4  -7  977.44   48.02
   1  -4  -7  976.88   37.06
  -1   4   7  917.44   35.76
  -1   4   7  959.70   46.26
  -1  -4   7  937.03   41.61
  -1  -4   7  928.40   47.09
   1  -4  -6 1115.75   50.99
   1  -4  -6 1131.72   41.98
   1   4  -6 1160.33   57.03
   1   4  -6 1123.92   54.06
  -1  -4   6 1119.28   48.02
  -1  -4   6 1088.53   54.25
  -1   4   6 1105.53   52.02
  -1   4   6 1057.88   38.83
   1  -4  -5 1015.15   35.58
   1   4  -5  987.47   45.79
   1  -4  -5  986.08   45.70
   1   4  -5  987.47   47.37
   1  -4  -5 1005.40   35.85
   1  -4  -5  978.93   44.21
  -1  -4   5  994.81   43.75
  -1  -4   5  983.76   48.49
   1  -4  -4  206.49   12.45
   1  -4  -4  194.69    6.32
   1  -4  -4  212.80   11.70
   1   4  -4  191.44   12.63
   1   4  -4  197.94   11.24
   1  -4  -4  187.35    6.13
  -1  -4   4  194.60   13.56
  -1  -4   4  194.32   10.12
   1  -4  -3 2128.02   99.39
   1  -4  -3 2168.15  108.68
   1   4  -3 2081.58   92.79
   1   4  -3 2070.71  100.97
   1  -4  -3 2054.08   83.88
   1  -4  -3 2119.47   86.38
  -1  -4   3 2126.16   92.61
  -1  -4   3 2148.27  106.45
   1   4  -2  404.61   14.86
   1  -4  -2  411.67   18.39
   1  -4  -2  408.98   14.12
   1   4  -2  375.17   19.32
   1  -4  -2  400.80   22.76
   1  -4  -2  403.50   14.03
  -1  -4   2  395.14   21.09
  -1  -4   2  407.03   14.30
   1  -4  -1 1732.88   77.19
   1  -4  -1 1715.51   72.27
   1  -4  -1 1713.28   78.77
   1   4  -1 1602.28   75.61
   1   4  -1 1705.85   67.25
   1  -4  -1 1688.58   67.44
  -1  -4   1 1727.96   66.97
  -1  -4   1 1680.12   80.16
   1   4   0 1264.46   58.33
   1  -4   0 1357.90   60.65
   1  -4   0 1347.41   54.25
   1  -4   0 1341.09   52.29
   1   4   0 1338.95   46.63
   1  -4   0 1326.69   57.31
  -1  -4   0 1298.83   60.19
  -1  -4   0 1274.58   44.31
   1  -4   1 2068.29   90.47
   1  -4   1 2086.31  100.04
   1  -4   1 2122.54   93.63
   1  -4   1 2044.05   97.07
  -1  -4  -1 2068.48   99.02
  -1  -4  -1 2056.78   99.57
   1  -4   2  146.48    8.17
   1  -4   2  150.48    8.82
   1  -4   2  151.13    8.36
   1  -4   2  135.34    9.47
  -1  -4  -2  140.54   10.31
  -1  -4  -2  144.62   10.22
   1  -4   3 2277.94  104.96
   1  -4   3 2102.01  106.45
  -1   4  -3 2093.00   95.58
  -1   4  -3 2061.70   97.34
  -1  -4  -3 2157.56  104.59
  -1  -4  -3 2145.20  103.01
   1  -4   4  408.79   19.97
   1  -4   4  377.30   19.13
  -1  -4  -4  392.82   19.97
  -1  -4  -4  394.49   20.06
  -1   4  -4  376.65   17.65
  -1   4  -4  386.50   18.21
   1  -4   5 1429.15   63.53
   1  -4   5 1392.18   70.13
  -1  -4  -5 1473.64   68.27
  -1   4  -5 1438.53   66.60
  -1  -4  -5 1450.97   73.57
  -1   4  -5 1437.41   64.65
   1  -4   6 1174.08   52.67
   1  -4   6 1095.41   50.99
  -1   4  -6 1111.20   49.69
  -1  -4  -6 1105.07   52.29
  -1   4  -6 1141.57   54.15
  -1  -4  -6 1157.36   53.97
   1  -4   7  857.43   44.96
   1  -4   7  901.92   41.89
  -1  -4  -7  889.57   42.17
  -1  -4  -7  893.38   42.63
  -1   4  -7  866.35   43.56
  -1   4  -7  899.14   40.78
   1  -4   8  201.84   16.07
   1  -4   8  213.45   14.49
  -1   4  -8  212.62   13.47
  -1  -4  -8  205.28   14.30
  -1  -4  -8  200.82   14.30
  -1   4  -8  202.40   15.79
   1   4   9 1532.99   57.31
   1  -4   9 2041.17  104.13
   1  -4   9 2083.53  111.00
  -1  -4  -9 2007.73   99.02
  -1  -4  -9 2032.16  107.28
  -1   4  -9 2026.59  100.41
  -1   4  -9 1968.72  100.78
   1   4  10  115.27    8.36
   1  -4  10  130.69   12.73
   1  -4  10  121.12   13.47
   1   4  10  111.46    5.67
  -1   4 -10  122.80   13.75
  -1   4 -10  126.42   12.45
  -1  -4 -10  124.47   11.89
  -1  -4 -10  149.64    5.76
   1  -4  11  740.39   37.43
   1  -4  11  806.16   43.84
   1   4  11  756.37   30.93
   1   4  11  772.53   42.08
  -1  -4 -11  769.75   40.96
  -1  -4 -11  782.29   28.61
  -1   4 -11  735.56   43.38
  -1   4 -11  790.65   43.75
   1  -4  12  491.74   27.03
   1  -4  12  553.69   40.13
   1   4  12  505.67   22.11
   1   4  12  527.59   32.14
  -1   4 -12  506.60   29.07
  -1  -4 -12  544.22   20.06
  -1  -4 -12  527.59   30.84
  -1   4 -12  545.15   40.50
   1   4  13  638.68   45.79
   1   4  13  608.78   31.58
   1  -4  13  588.71   32.42
   1  -4  13  643.33   39.85
  -1   4 -13  656.80   41.33
  -1   4 -13  609.05   40.78
  -1  -4 -13  650.11   26.10
  -1  -4 -13  620.94   36.13
   1   4  14  134.50   21.55
   1  -4  14  147.32   21.92
   1   4  14  130.04   11.61
   1  -4  14  142.58   13.10
  -1   4 -14  140.72   14.40
  -1  -4 -14  153.73   15.98
  -1  -4 -14  148.80    9.10
  -1   4 -14  151.59   18.30
   1  -4  15  806.62   52.39
   1  -4  15  879.72   54.43
   1   4  15  856.32   52.48
   1   4  15  884.83   48.39
  -1   4 -15  848.33   57.50
  -1   4 -15  862.63   57.03
  -1  -4 -15  887.34   52.95
  -1  -4 -15  861.52   39.11
   1  -4  16  100.13   20.53
   1   4  16   81.18   14.58
   1   4  16   88.71   13.10
   1  -4  16   74.96   11.33
  -1  -4 -16   91.86   14.58
  -1  -4 -16   87.41    8.73
  -1   4 -16   81.74   17.56
  -1   4 -16   84.62   16.91
   1  -4  17  473.07   37.53
   1   4  17  438.61   31.49
   1   4  17  450.50   35.58
   1  -4  17  424.58   36.13
  -1   4 -17  498.24   41.06
  -1  -4 -17  459.23   25.36
  -1  -4 -17  478.46   43.94
  -1   4 -17  466.10   42.45
   1  -4  18  252.00   28.24
   1   4  18  239.83   23.59
   1   4  18  259.52   28.24
   1  -4  18  286.55   36.78
  -1  -4 -18  299.00   28.24
  -1   4 -18  281.72   27.59
  -1  -4 -18  279.77   19.32
  -1   4 -18  322.04   33.44
   1  -4  19  347.95   36.32
   1  -4  19  385.57   35.85
   1   4  19  380.46   35.39
   1   4  19  335.04   29.72
  -1   4 -19  454.58   41.43
  -1  -4 -19  392.35   34.83
  -1  -4 -19  395.42   25.82
  -1   4 -19  409.35   45.70
   1  -4  20   88.61   18.76
   1   4  20   86.01   18.30
   1  -4  20   76.45   18.30
   1   4  20   76.72   15.42
  -1   4 -20  100.69   19.23
  -1  -4 -20  100.87   19.04
  -1   4 -20   45.33   19.13
   1   4  21  388.64   39.29
   1  -4  21  358.73   39.29
   1  -4  21  394.39   39.76
  -1   4 -21  442.23   42.82
  -1  -4 -21  412.23   51.64
   1   4  22   16.91   11.24
   1  -4  22   19.23   11.80
   1  -4  22   20.06   11.15
  -1   4 -22   18.67   12.35
  -1  -4 -22   16.26   12.17
  -1   4 -22   -0.09   10.68
   1  -4  23  145.09   20.90
   1  -4  23  168.96   28.79
   1   4  23  157.44   27.12
  -1  -4 -23  204.54   39.66
  -1   4 -23  183.26   29.54
   1  -4  24   63.07   15.33
  -1  -4 -24   90.38   22.39
  -1   4 -24   82.20   21.36
   1   5 -22   55.92   31.49
  -1  -5  22   74.40   20.99
  -1  -5  22   88.24   27.12
   1   5 -21   88.52   22.29
   1   5 -21    0.00   21.55
   1  -5 -21   98.46   27.68
  -1  -5  21   88.33   25.73
  -1  -5  21   83.04   25.36
  -1   5  21   85.55   22.11
   1   5 -20    1.39   15.98
   1   5 -20  101.80   21.55
   1  -5 -20  101.15   26.38
  -1  -5  20   86.76   18.48
  -1  -5  20  115.92   24.34
  -1   5  20   91.12   21.46
   1   5 -19  203.61   39.20
   1  -5 -19  196.27   27.59
  -1  -5  19  173.14   25.54
  -1  -5  19  196.08   24.99
  -1   5  19  179.36   29.54
   1   5 -18    5.76   15.51
   1   5 -18   37.34   14.95
   1  -5 -18   38.36   13.10
  -1  -5  18   45.14   12.45
  -1   5  18   40.03   15.14
   1   5 -17  203.14   34.83
   1  -5 -17  178.81   23.96
  -1  -5  17  177.97   23.59
  -1   5  17  180.38   26.57
  -1  -5  17  189.67   28.52
   1   5 -16  137.29   21.83
   1  -5 -16  134.68   25.45
  -1  -5  16  138.12   18.02
  -1  -5  16  126.05   19.13
  -1   5  16  141.84   22.01
   1  -5 -15  198.96   22.01
   1   5 -15  202.58   24.52
  -1  -5  15  188.84   22.29
  -1  -5  15  197.75   20.06
  -1   5  15  191.35   24.43
   1   5 -14   45.42   24.99
   1  -5 -14  223.30   21.36
   1   5 -14  225.34   23.22
  -1   5  14  185.03   13.84
  -1  -5  14  235.19   19.69
  -1  -5  14  218.84   21.74
  -1   5  14  222.74   29.63
   1   5 -13  430.71   41.06
   1   5 -13  446.41   41.80
   1  -5 -13  439.35   31.12
  -1  -5  13  420.77   39.94
  -1  -5  13  440.37   35.02
  -1   5  13  380.74   22.39
  -1   5  13  430.90   33.62
   1   5 -12  109.61   20.53
   1  -5 -12  116.11    6.69
   1   5 -12  111.00   15.70
   1  -5 -12  102.55   13.65
  -1  -5  12  111.93   15.33
  -1  -5  12  112.76   12.82
  -1   5  12  105.70   21.09
  -1   5  12   98.55    7.52
   1   5 -11  612.03   45.42
   1   5 -11  607.29   46.63
   1  -5 -11  593.17   35.58
   1  -5 -11  609.89   22.20
  -1  -5  11  594.47   33.25
  -1  -5  11  596.24   39.01
  -1   5  11  534.00   22.76
  -1   5  11  580.54   38.27
   1   5 -10  415.48   32.70
   1   5 -10  401.45   28.24
   1  -5 -10  412.60   33.07
   1  -5 -10  450.13   16.53
  -1   5  10  397.65   27.96
  -1  -5  10  400.71   29.35
  -1  -5  10  403.68   23.50
  -1   5  10  359.56   13.93
   1  -5  -9  377.58   26.01
   1   5  -9  370.99   25.92
   1   5  -9  376.93   28.33
   1  -5  -9  344.42   11.05
   1  -5  -9  381.30   24.71
   1  -5  -9  389.38   13.28
  -1  -5   9  376.19   27.22
  -1  -5   9  375.54   20.90
   1  -5  -8  461.46   14.40
   1   5  -8  457.09   35.02
   1   5  -8  463.41   25.54
   1  -5  -8  479.11   29.72
   1  -5  -8  471.12   27.68
   1  -5  -8  478.64   14.21
  -1  -5   8  470.56   31.30
  -1  -5   8  486.17   27.68
   1   5  -7  482.17   28.89
   1   5  -7  500.47   28.89
   1  -5  -7  440.65   12.73
   1  -5  -7  522.58   15.51
   1  -5  -7  501.58   29.54
   1  -5  -7  519.70   28.05
  -1  -5   7  512.36   26.38
  -1  -5   7  502.05   37.99
   1   5  -6   23.13    6.69
   1  -5  -6   29.17    6.04
   1  -5  -6   23.31    1.21
   1  -5  -6   31.49    6.78
   1   5  -6   27.96    4.37
  -1  -5   6   25.54    7.62
  -1  -5   6   34.09    5.20
   1   5  -5  596.51   27.96
   1  -5  -5  570.97   17.18
   1  -5  -5  592.06   18.30
   1  -5  -5  613.42   31.12
   1  -5  -5  613.88   33.25
   1   5  -5  586.20   32.88
  -1  -5   5  622.99   27.59
  -1  -5   5  609.52   35.85
   1   5  -4  449.01   20.06
   1   5  -4  446.22   26.38
   1  -5  -4  470.56   31.58
   1  -5  -4  472.60   24.89
   1  -5  -4  426.81   13.19
   1  -5  -4  474.65   14.21
  -1  -5   4  473.16   20.16
  -1  -5   4  464.80   28.70
   1  -5  -3  391.24   20.71
   1  -5  -3  375.17   22.01
   1   5  -3  381.20   16.16
   1   5  -3  355.48   22.11
   1  -5  -3  363.00   12.35
   1  -5  -3  382.32   12.17
  -1  -5   3  383.16   14.95
  -1  -5   3  382.13   29.72
   1  -5  -2  561.68   19.60
   1   5  -2  518.58   28.98
   1  -5  -2  550.91   26.94
   1   5  -2  556.20   21.46
   1  -5  -2  537.16   28.70
   1  -5  -2  555.46   19.60
  -1  -5   2  542.27   18.86
  -1  -5   2  521.46   30.28
   1  -5  -1  862.45   44.59
   1  -5  -1  834.30   41.52
   1  -5  -1  795.01   29.91
   1  -5  -1  883.07   34.46
  -1  -5   1  818.60   43.66
  -1  -5   1  826.87   28.14
   1  -5   0  280.52   12.35
   1  -5   0  265.00   15.42
   1  -5   0  264.82   21.27
   1  -5   0  260.36   13.28
  -1  -5   0  259.80   18.30
  -1  -5   0  272.25   17.83
   1  -5   1  990.17   41.71
   1  -5   1 1036.79   48.11
   1  -5   1  997.04   55.64
   1  -5   1 1066.43   44.40
  -1  -5  -1 1040.05   57.12
  -1  -5  -1 1008.93   51.83
   1  -5   2  477.06   27.87
   1  -5   2  497.40   22.29
   1  -5   2  432.76   24.52
   1  -5   2  472.33   21.27
  -1  -5  -2  476.60   26.29
  -1  -5  -2  470.10   27.22
   1  -5   3  498.33   24.06
   1  -5   3  488.77   23.04
   1  -5   3  434.89   25.08
   1  -5   3  489.97   28.79
  -1  -5  -3  472.42   27.31
  -1  -5  -3  474.18   26.10
   1  -5   4  416.69   28.33
   1  -5   4  331.70   15.51
   1  -5   4  486.17   24.34
  -1  -5  -4  452.45   25.82
  -1  -5  -4  446.60   24.34
   1  -5   5  470.38   26.75
   1  -5   5  560.10   25.54
  -1  -5  -5  516.91   28.42
  -1  -5  -5  509.57   34.65
  -1   5  -5  479.57   25.45
  -1   5  -5  487.19   22.11
   1  -5   6  165.06   14.68
   1  -5   6  146.57   16.35
  -1   5  -6  146.67   11.80
  -1  -5  -6  150.38   13.47
  -1  -5  -6  156.14   14.12
  -1   5  -6  147.22   12.54
   1  -5   7  814.98   43.19
   1  -5   7  911.86   49.60
  -1  -5  -7  850.74   45.70
  -1   5  -7  825.57   39.76
  -1  -5  -7  857.62   51.64
  -1   5  -7  826.78   41.61
   1  -5   8  288.88   24.24
   1  -5   8  311.91   19.41
  -1  -5  -8  289.43   26.84
  -1   5  -8  290.18   22.94
  -1  -5  -8  289.43   20.62
  -1   5  -8  295.10   21.92
   1  -5   9  292.13   19.97
   1  -5   9  308.66   20.25
  -1  -5  -9  289.71   21.36
  -1  -5  -9  299.00   21.74
  -1   5  -9  282.37   18.76
  -1   5  -9  293.24   18.95
   1  -5  10  402.29   31.12
   1  -5  10  369.87   24.24
  -1   5 -10  367.64   29.54
  -1  -5 -10  373.49   26.01
  -1   5 -10  356.03   22.94
  -1  -5 -10  384.64   26.10
   1  -5  11  435.64   27.77
   1  -5  11  461.46   29.63
  -1   5 -11  404.89   25.64
  -1  -5 -11  435.82   29.26
  -1   5 -11  443.16   28.89
  -1  -5 -11  432.20   29.72
   1  -5  12  129.95   17.46
   1  -5  12  132.18   14.86
  -1   5 -12  119.92   13.28
  -1  -5 -12  117.59   15.70
  -1  -5 -12  127.53   15.70
  -1   5 -12  124.47   15.51
   1  -5  13  324.17   23.41
   1  -5  13  341.36   32.79
  -1  -5 -13  335.60   27.03
  -1   5 -13  351.76   35.11
  -1  -5 -13  351.95   27.03
  -1   5 -13  321.85   23.69
   1  -5  14  179.55   18.58
   1  -5  14  163.29   15.98
  -1   5 -14   82.39   17.65
  -1   5 -14  164.69   20.81
  -1  -5 -14  165.24   19.23
  -1  -5 -14  164.32   18.21
   1  -5  15  173.70   22.48
   1  -5  15  191.62   21.18
  -1  -5 -15  182.99   22.20
  -1   5 -15  173.79   23.50
  -1  -5 -15  194.78   22.20
   1  -5  16  105.15   13.19
   1  -5  16  120.01   15.88
  -1  -5 -16  115.27   16.91
  -1   5 -16   -0.19   14.21
  -1   5 -16  106.82   14.21
   1   5  17  257.11   20.53
   1  -5  17  259.80   29.54
   1  -5  17  296.86   36.32
  -1   5 -17  252.93   24.61
  -1  -5 -17  289.80   37.53
   1  -5  18   97.72   18.39
   1  -5  18  118.34   18.11
   1   5  18  103.85   19.51
  -1   5 -18   94.37   20.90
  -1   5 -18   -0.19   15.88
  -1  -5 -18  107.47   18.30
   1   5  19  236.58   31.40
   1  -5  19  255.25   29.44
   1  -5  19  222.09   23.78
  -1   5 -19  225.62   26.38
  -1  -5 -19  269.28   39.94
   1   5  20  106.08   21.74
   1  -5  20  102.27   16.63
   1  -5  20  134.96   27.31
  -1   5 -20   -0.74   17.83
  -1   5 -20  103.20   24.61
  -1  -5 -20  111.93   20.81
   1   5  21  101.90   30.47
   1  -5  21   97.07   17.74
   1  -5  21  110.91   21.83
  -1  -5 -21  115.27   23.31
  -1   5 -21  105.15   20.71
  -1   5 -21    0.93   25.82
   1  -5  22   56.10   15.23
   1  -5  22   70.22   20.06
  -1  -5 -22   70.13   20.99
  -1   5 -22   63.07   19.78
   1   6 -19   -0.28   15.23
   1   6 -19   82.58   20.43
   1  -6 -19   76.17   18.58
  -1  -6  19   52.20   17.74
  -1  -6  19   72.64   15.70
   1   6 -18  140.91   26.10
   1   6 -18   -0.09   25.73
   1  -6 -18  134.59   23.87
  -1  -6  18  143.51   20.43
  -1  -6  18  127.63   31.02
  -1   6  18  130.13   17.28
   1   6 -17   -0.37   16.91
   1   6 -17  162.36   29.54
   1  -6 -17  148.90   20.62
  -1  -6  17  140.44   27.12
  -1  -6  17  140.26   23.50
  -1   6  17   67.81   14.03
   1   6 -16   -0.46   15.70
   1  -6 -16  105.89   21.18
   1  -6 -16  105.33   18.30
   1   6 -16   99.48   19.69
  -1  -6  16   94.74   15.60
  -1  -6  16   96.32   24.71
   1   6 -15  258.69   30.28
   1  -6 -15  247.63   32.05
   1  -6 -15  249.49   28.42
  -1  -6  15  230.45   37.25
  -1  -6  15  231.29   23.69
   1   6 -14    0.09   14.95
   1   6 -14  111.46   18.48
   1  -6 -14  112.21   17.65
   1  -6 -14  116.66   19.69
  -1  -6  14  117.22   18.48
  -1  -6  14  112.86   24.15
   1  -6 -13  201.56   23.31
   1   6 -13  247.36   33.53
   1  -6 -13  220.42   27.49
  -1  -6  13  206.49   24.99
  -1  -6  13  219.49   33.90
   1   6 -12  301.79   28.89
   1  -6 -12  299.74   30.75
   1  -6 -12  294.08   26.94
  -1  -6  12  291.85   30.19
  -1  -6  12  294.45   27.68
   1   6 -11  380.93   31.58
   1  -6 -11  361.05   41.61
   1  -6 -11  383.81   30.65
  -1  -6  11  350.37   29.26
  -1  -6  11  356.31   32.97
   1   6 -10  235.47   22.11
   1  -6 -10  236.86   27.49
   1  -6 -10  225.90   22.66
   1   6 -10   74.59   19.13
  -1  -6  10  224.97   15.98
  -1  -6  10  212.99   23.50
   1   6  -9  356.50   22.48
   1  -6  -9  382.97   28.33
   1  -6  -9  376.93   37.53
   1   6  -9  375.82   36.88
  -1  -6   9  373.59   25.82
  -1  -6   9  373.87   39.76
   1   6  -8  130.32   14.77
   1  -6  -8  145.09   17.83
   1  -6  -8  149.73   20.99
   1   6  -8  146.11   22.57
  -1  -6   8  139.14   13.65
  -1  -6   8  136.82   18.86
   1   6  -7  259.99   19.04
   1   6  -7  279.03   29.82
   1  -6  -7  271.32   23.41
   1  -6  -7  281.35   21.64
  -1  -6   7  254.51   24.99
  -1  -6   7  278.57   17.93
   1   6  -6  382.04   22.29
   1  -6  -6  402.01   26.66
   1  -6  -6  383.81   28.33
   1   6  -6  388.73   35.20
  -1  -6   6  394.49   21.09
  -1  -6   6  381.67   30.47
   1  -6  -5  316.18   24.61
   1   6  -5  321.20   17.93
   1   6  -5  305.69   24.43
   1  -6  -5  323.62   22.57
  -1  -6   5  317.58   16.44
  -1  -6   5  313.03   33.62
   1   6  -4  148.52    9.66
   1   6  -4  150.20   16.26
   1  -6  -4  151.96   16.44
   1  -6  -4  149.83   14.58
  -1  -6   4  155.77    8.73
  -1  -6   4  140.35   17.56
   1  -6  -3  578.22   35.58
   1   6  -3  512.55   20.62
   1  -6  -3  578.40   32.05
  -1  -6   3  545.43   36.97
  -1  -6   3  561.68   21.46
   1  -6  -2  350.64   22.39
   1  -6  -2  355.01   25.45
  -1  -6   2  344.70   12.17
  -1  -6   2  344.98   26.75
  -1  -6   2  336.06   12.35
  -1  -6   2  355.48   25.36
   1  -6  -1  462.57   16.44
   1  -6  -1  454.58   26.57
   1  -6  -1  452.36   30.19
   1  -6  -1  443.53   15.05
  -1  -6   1  477.99   30.28
  -1  -6   1  437.49   30.93
   1  -6   0  483.66   27.59
   1  -6   0  491.18   21.09
   1  -6   0  454.96   19.41
   1  -6   0  477.81   31.02
  -1  -6   0  467.87   32.23
  -1  -6   0  491.46   37.15
   1  -6   1  331.70   26.19
   1  -6   1  344.33   17.93
   1  -6   1  321.48   15.42
   1  -6   1  320.55   23.87
  -1  -6  -1  328.72   25.27
  -1  -6  -1  344.33   23.69
   1  -6   2  186.42   18.02
   1  -6   2  199.05   15.51
   1  -6   2  190.97   12.73
   1  -6   2  210.11   12.73
  -1  -6  -2  207.41   17.74
  -1  -6  -2  200.45   19.23
   1  -6   3  615.56   30.65
   1  -6   3  631.07   34.74
   1  -6   3  623.82   30.93
   1  -6   3  580.35   44.03
  -1  -6  -3  629.86   36.88
  -1  -6  -3  599.58   38.45
   1  -6   4  227.85   20.43
   1  -6   4  250.70   16.53
   1  -6   4  263.52   17.56
   1  -6   4  252.74   18.48
  -1  -6  -4  254.51   20.81
  -1  -6  -4  250.61   22.11
   1  -6   5  450.96   26.57
   1  -6   5  404.70   28.70
   1  -6   5  451.80   27.68
   1  -6   5  443.25   26.38
  -1  -6  -5  436.19   31.02
  -1  -6  -5  449.57   29.91
   1  -6   6  496.48   30.75
   1  -6   6  500.10   30.00
   1  -6   6  444.83   31.40
   1  -6   6  490.90   30.00
  -1  -6  -6  477.99   33.53
  -1  -6  -6  511.34   39.85
   1  -6   7  279.12   23.13
   1  -6   7  295.01   22.94
  -1  -6  -7  302.72   31.58
  -1  -6  -7  322.96   24.80
  -1   6  -7  295.19   26.38
  -1   6  -7  281.82   17.56
   1  -6   8  147.69   21.64
   1  -6   8  154.47   17.46
  -1  -6  -8  152.33   18.11
  -1   6  -8  149.18   16.53
  -1   6  -8  150.66   14.95
   1  -6   9  408.79   35.11
   1  -6   9  432.38   26.19
  -1  -6  -9  415.94   31.21
  -1  -6  -9  439.63   31.21
  -1   6  -9  277.64   21.83
  -1   6  -9  393.47   26.57
   1  -6  10  155.12   15.79
   1  -6  10  159.11   17.65
  -1  -6 -10  155.03   19.88
  -1  -6 -10  177.32   25.73
  -1   6 -10  155.31   16.44
   1  -6  11  237.14   20.53
   1  -6  11  236.86   22.11
  -1  -6 -11  244.20   24.34
  -1   6 -11  230.91   26.47
  -1  -6 -11  243.08   24.99
   1  -6  12  287.85   31.95
   1  -6  12  304.29   24.06
  -1  -6 -12  324.27   29.72
  -1  -6 -12  309.12   30.28
  -1   6 -12  296.68   24.43
   1  -6  13  158.18   18.02
   1  -6  13  156.61   24.24
  -1  -6 -13  171.84   29.72
  -1  -6 -13  178.53   28.61
  -1   6 -13  154.84   23.50
   1  -6  14   55.27   11.61
   1  -6  14   58.33   11.70
  -1   6 -14   62.51   11.42
  -1  -6 -14   54.06   19.60
  -1  -6 -14   58.80   13.84
  -1   6 -14   -0.09   11.61
   1  -6  15  257.48   25.64
   1  -6  15  242.34   31.58
  -1  -6 -15  257.67   29.91
  -1   6 -15  231.01   30.84
  -1  -6 -15  255.16   28.42
   1  -6  16  104.59   16.81
   1  -6  16   99.20   15.88
  -1   6 -16  104.68   20.90
  -1  -6 -16  118.34   19.78
  -1  -6 -16  118.71   19.88
  -1   6 -16   -0.56   15.60
   1  -6  17  200.82   20.34
   1  -6  17  178.34   24.52
  -1  -6 -17  193.39   23.04
  -1   6 -17  177.13   24.43
  -1   6 -17    0.09   18.21
  -1  -6 -17    4.46   17.65
   1  -6  18  209.83   26.75
   1  -6  18  178.71   24.52
  -1  -6 -18   -1.02   16.81
  -1   6 -18  179.18   18.48
  -1   6 -18    0.74   18.30
   1  -6  19  101.80   23.22
   1  -6  19  122.33   25.54
  -1  -6 -19  131.25   29.35
  -1   6 -19    0.56   18.95
  -1   6 -19  103.75   23.31
   1   7 -16    3.16   28.14
   1   7 -16  196.92   37.90
  -1  -7  16  182.24   28.70
  -1  -7  16  188.47   20.99
   1   7 -15    1.58   24.15
   1   7 -15  173.33   26.19
   1  -7 -15  169.98   26.10
  -1  -7  15  159.11   24.24
  -1  -7  15  170.91   34.37
   1   7 -14  273.18   34.00
   1  -7 -14  260.64   36.69
   1  -7 -14  295.94   44.40
  -1  -7  14  257.11   31.12
  -1  -7  14  259.62   44.68
   1   7 -13  195.71   27.96
   1  -7 -13  192.27   26.19
   1  -7 -13  199.89   30.93
  -1  -7  13  192.18   37.43
  -1  -7  13  180.38   24.52
   1  -7 -12  219.68   26.57
   1  -7 -12  212.99   30.37
   1   7 -12  218.10   37.15
  -1  -7  12  205.46   39.01
  -1  -7  12  204.54   18.76
   1   7 -11  260.08   30.28
   1  -7 -11  286.46   29.44
   1  -7 -11  263.61   42.54
  -1  -7  11  250.70   25.08
  -1  -7  11  260.55   42.36
   1  -7 -10  391.05   38.18
   1  -7 -10  393.56   35.02
   1   7 -10  374.80   36.04
  -1  -7  10  370.06   48.95
  -1  -7  10  370.06   28.70
   1   7  -9  421.80   37.34
   1  -7  -9  444.74   36.78
   1  -7  -9  414.09   50.07
  -1  -7   9  397.37   39.76
   1   7  -8  416.87   46.35
   1  -7  -8  448.64   35.30
   1  -7  -8  427.46   38.27
  -1  -7   8  411.39   39.38
   1   7  -7  205.00   24.15
   1  -7  -7  202.12   24.89
   1  -7  -7  211.32   22.57
  -1  -7   7  195.62   26.38
   1   7  -6  195.25   23.04
   1  -7  -6  192.74   23.96
   1  -7  -6  197.01   27.77
  -1  -7   6  190.79   25.45
   1  -7  -5  262.03   27.87
   1  -7  -5  270.39   24.71
  -1  -7   5  272.62   27.12
  -1  -7   5  260.92   29.07
   1  -7  -4  529.26   41.24
   1  -7  -4  512.36   36.13
  -1  -7   4  510.04   42.82
  -1  -7   4  518.68   39.57
   1  -7  -3  523.60   44.03
   1  -7  -3  505.49   48.95
  -1  -7   3  493.60   41.89
  -1  -7   3  516.82   38.83
   1  -7  -2  578.77   42.82
   1  -7  -2  606.45   38.92
  -1  -7   2  608.96   42.91
  -1  -7   2  599.30   56.47
   1  -7  -1  356.50   27.03
   1  -7  -1  357.89   39.20
  -1  -7   1  354.36   33.25
  -1  -7   1  374.52   38.64
   1  -7   0  329.47   31.58
   1  -7   0  332.81   37.06
  -1  -7   0  330.30   27.87
  -1  -7   0  315.63   30.93
   1  -7   1  427.09   36.41
   1  -7   1  391.70   32.97
  -1  -7  -1  419.66   32.70
  -1  -7  -1  425.23   35.95
   1  -7   2  483.29   46.91
   1  -7   2  514.68   33.90
  -1  -7  -2  495.18   39.94
  -1  -7  -2  510.04   37.34
   1  -7   3  453.19   31.67
   1  -7   3  425.14   43.66
  -1  -7  -3  464.80   34.83
  -1  -7  -3  451.98   37.71
   1  -7   4  595.86   38.27
   1  -7   4  522.30   40.68
  -1  -7  -4  582.86   49.97
  -1  -7  -4  565.12   44.03
   1  -7   5  332.53   30.28
   1  -7   5  358.45   27.77
  -1  -7  -5  356.03   33.44
  -1  -7  -5  358.73   30.10
   1  -7   6  287.02   24.52
   1  -7   6  278.38   21.64
   1  -7   6  257.85   34.00
  -1  -7  -6  291.76   34.65
  -1  -7  -6  273.74   29.63
   1  -7   7  243.92   17.46
   1  -7   7  235.93   25.45
   1  -7   7  263.61   23.87
   1  -7   7  243.83   23.41
  -1  -7  -7  266.30   26.19
  -1  -7  -7  261.38   28.14
   1  -7   8  449.85   33.72
   1  -7   8  413.81   32.05
   1  -7   8  433.96   35.48
   1  -7   8  391.05   34.65
  -1  -7  -8  422.45   38.83
  -1  -7  -8  445.30   36.69
   1  -7   9  337.08   37.25
   1  -7   9  343.59   26.84
   1  -7   9  314.79   38.73
   1  -7   9  331.88   29.72
  -1  -7  -9  351.11   32.51
  -1  -7  -9  351.48   35.48
   1  -7  10  363.09   32.70
   1  -7  10  350.55   32.88
  -1  -7 -10  380.18   35.39
  -1  -7 -10  352.22   36.60
   1  -7  11  244.20   27.87
   1  -7  11  231.75   34.55
  -1  -7 -11  238.35   30.56
  -1  -7 -11  246.61   28.98
  -1   7 -11  233.89   24.61
   1  -7  12  160.32   18.48
   1  -7  12  150.38   22.11
  -1  -7 -12  152.80   25.45
  -1  -7 -12  166.08   25.17
  -1   7 -12  145.00   26.94
   1  -7  13  171.19   26.47
   1  -7  13  155.49   22.48
  -1  -7 -13  162.36   26.66
  -1  -7 -13  176.48   34.55
  -1   7 -13  160.60   28.24
   1  -7  14  226.27   35.48
   1  -7  14  259.25   33.62
  -1  -7 -14  251.07   31.58
  -1   7 -14  224.60   26.19
  -1  -7 -14  239.74   33.44
   1  -7  15  146.48   21.64
   1  -7  15  164.22   20.81
  -1   7 -15  144.62   20.53
  -1   7 -15    3.16   23.50
  -1  -7 -15  160.04   24.99
   1  -7  16  198.40   24.52
   1  -7  16  218.84   24.34
  -1   7 -16    1.95   27.40
  -1   7 -16  179.46   30.56
   1   8 -11   67.25   18.95
  -1  -8  11   51.92   20.43
   1   8 -10  103.75   22.66
   1  -8 -10  116.20   22.20
  -1  -8  10  100.69   32.79
   1  -8  -9   38.64   15.14
   1  -8  -9   36.04   16.44
  -1  -8   9   37.15   16.53
  -1  -8   9   37.06   15.79
   1  -8  -8   66.69   24.71
   1  -8  -8   76.07   20.62
  -1  -8   8   74.40   20.90
  -1  -8   8   84.53   19.78
   1  -8  -7   32.70   15.05
   1  -8  -7   37.06   17.93
  -1  -8   7   32.97   19.60
  -1  -8   7   26.84   21.09
   1  -8  -6  150.29   29.91
   1  -8  -6  142.77   25.45
  -1  -8   6  142.02   26.38
  -1  -8   6  141.56   24.24
   1  -8  -5   36.69   17.28
   1  -8  -5   32.14   14.77
  -1  -8   5   36.97   15.88
  -1  -8   5   35.48   14.12
   1  -8  -4   95.02   17.83
   1  -8  -4   88.98   20.53
  -1  -8   4   90.66   19.60
  -1  -8   4   75.42   28.61
   1  -8  -3   44.21   12.73
   1  -8  -3   39.20   15.23
  -1  -8   3   39.20   16.26
  -1  -8   3   35.85   19.13
   1  -8  -2  110.07   22.20
   1  -8  -2  116.66   18.67
  -1  -8   2  115.92   23.04
  -1  -8   2  111.09   20.43
   1  -8  -1   80.35   16.16
   1  -8  -1   70.22   24.99
  -1  -8   1   78.12   17.65
  -1  -8   1   75.70   19.78
   1  -8   0  275.50   35.02
   1  -8   0  253.95   31.21
  -1  -8   0  258.04   32.97
  -1  -8   0  273.09   29.35
   1  -8   1   41.06   21.09
   1  -8   1   44.96   17.83
  -1  -8  -1   41.89   16.72
  -1  -8  -1   59.08   14.58
   1  -8   2  112.30   23.87
   1  -8   2  104.50   21.27
  -1  -8  -2  120.10   26.19
  -1  -8  -2  111.56   29.72
   1  -8   3   47.74   16.26
   1  -8   3   62.42   13.65
  -1  -8  -3   56.47   20.53
  -1  -8  -3   46.44   23.41
   1  -8   4   88.89   16.53
   1  -8   4   75.80   19.13
  -1  -8  -4   73.84   27.03
  -1  -8  -4   86.48   18.21
   1  -8   5   24.89   12.73
   1  -8   5   37.90   19.69
  -1  -8  -5   55.17   14.12
  -1  -8  -5   40.13   15.88
   1  -8   6  233.89   32.97
   1  -8   6  203.23   37.34
  -1  -8  -6  219.12   27.77
  -1  -8  -6  208.34   31.02
   1  -8   7   55.45   14.03
   1  -8   7   37.90   21.27
  -1  -8  -7   51.64   16.26
  -1  -8  -7   47.46   17.46
   1  -8   8   83.88   19.13
   1  -8   8   83.32   23.41
  -1  -8  -8   89.26   19.88
  -1  -8  -8   84.15   21.83
   1  -8   9   26.57   13.56
   1  -8   9   30.56   12.26
  -1  -8  -9   32.42   19.32
   1  -8  10   77.19   18.86
   1  -8  11   38.73   15.05
   2   0 -26  357.52   41.71
   2   0 -26  320.64   37.43
  -2   0  26  309.03   50.81
  -2   0  26  275.22   38.73
   2   0 -25   -1.49    7.90
   2   0 -25    4.09    7.06
  -2   0  25    8.64   10.12
  -2   0  25    0.09   10.03
   2   0 -24  742.62   58.52
   2   0 -24  789.16   62.42
  -2   0  24  652.34   57.78
   2   0 -23    0.19    6.04
   2   0 -23   -2.04    4.74
  -2   0  23   -3.90    6.13
  -2   0  23    2.60    4.64
   2   0 -22  600.23   57.87
   2   0 -22  541.15   43.38
  -2   0  22  532.61   45.33
  -2   0  22  505.58   44.21
   2   0 -21   -2.23    5.85
   2   0 -21    2.97    4.09
  -2   0  21    4.92    5.76
  -2   0  21   -5.67    5.48
   2   0 -20 1004.47   64.74
   2   0 -20  922.82   59.91
  -2   0  20  902.57   63.35
  -2   0  20  903.32   62.05
   2   0 -19    2.14    3.62
   2   0 -19   -3.44    3.90
  -2   0  19    2.23    3.81
  -2   0  19   -5.11    5.11
   2   0 -18 2096.16  123.63
   2   0 -18 2245.52  129.20
  -2   0  18 2020.83  121.59
  -2   0  18 2104.43  127.35
   2   0 -17   -2.97    3.07
   2   0 -17    2.23    3.07
  -2   0  17   -2.60    4.27
  -2   0  17    1.58    4.18
   2   0 -16 1111.29   72.27
   2   0 -16 1187.18   64.83
  -2   0  16 1049.33   60.93
  -2   0  16 1132.47   65.21
   2   0 -15    1.49    3.07
   2   0 -15   -3.16    3.16
  -2   0  15   -3.34    4.18
  -2   0  15    0.74    3.16
   2   0 -14 1621.05   84.15
   2   0 -14 1484.32   78.58
  -2   0  14 1482.74   79.70
  -2   0  14 1551.75   83.13
   2   0 -13   -4.46    3.62
   2   0 -13   -0.19    3.34
  -2   0  13   -3.53    3.62
  -2   0  13    0.28    4.74
   2   0 -12 5385.63  336.53
   2   0 -12 6466.08  408.98
  -2   0  12 6520.51  404.24
  -2   0  12 6273.99  386.41
   2   0 -11   -1.49    2.14
   2   0 -11    0.37    1.95
  -2   0  11   -1.39    2.23
  -2   0  11    0.00    2.14
   2   0 -10 2212.64  108.21
   2   0 -10 2294.75  114.06
  -2   0  10 2400.27  121.03
  -2   0  10 2389.68  116.66
   2   0  -9    3.72    2.23
   2   0  -9    0.93    2.42
  -2   0   9    1.02    3.62
  -2   0   9    3.81    2.32
   2   0  -8 4664.00  255.72
   2   0  -8 4499.68  252.09
  -2   0   8 5002.10  272.25
  -2   0   8 5106.41  289.43
   2   0  -7    1.67    1.95
   2   0  -7    1.02    1.67
  -2   0   7    0.93    2.14
  -2   0   7    4.09    1.76
   2   0  -6 8251.91  534.00
   2   0  -6 8412.51  535.12
  -2   0   6 9999.00  629.12
  -2   0   6 9649.01  623.82
   2   0  -5    3.62    1.49
   2   0  -5    3.99    1.76
  -2   0   5    4.37    1.58
  -2   0   5    2.32    1.95
   2   0  -4 4609.38  240.95
   2   0  -4 4404.10  230.26
  -2   0   4 4932.81  252.84
  -2   0   4 4764.41  253.11
   2   0  -3   14.21    2.04
   2   0  -3   15.05    1.95
  -2   0   3   14.03    2.23
  -2   0   3   14.95    1.95
   2   0  -2 4060.42  198.87
   2   0  -2 4233.19  210.29
  -2   0   2 3998.37  203.51
  -2   0   2 4630.09  228.13
   2   0  -1   12.54    1.86
   2   0  -1    9.66    1.11
  -2   0   1   14.30    1.86
  -2   0   1   10.31    1.39
   2   0   0 9608.32  592.80
   2   0   0 8420.49  505.21
  -2   0   0 9436.11  581.00
  -2   0   0 8279.21  503.07
   2   0   1   23.41    2.32
   2   0   1   17.93    1.30
  -2   0  -1   20.43    1.67
  -2   0  -1   20.34    2.14
   2   0   2 6326.66  349.25
  -2   0  -2 6027.19  318.32
   2   0   3   13.84    2.51
   2   0   3   16.63    2.42
  -2   0  -3   12.26    0.84
  -2   0  -3   15.42    0.93
   2   0   4 4307.96  201.01
   2   0   4 3971.62  197.10
  -2   0  -4 4160.65  208.72
  -2   0  -4 4071.48  191.53
   2   0   5    5.76    1.49
   2   0   5    3.25    0.84
  -2   0  -5    3.25    1.21
  -2   0  -5    9.75    1.49
   2   0   6 9065.96  536.42
   2   0   6 8196.73  504.19
  -2   0  -6 7709.64  466.85
  -2   0  -6 8238.90  511.62
   2   0   7    1.86    1.58
   2   0   7    4.09    1.21
  -2   0  -7    1.95    1.58
  -2   0  -7    1.49    1.58
   2   0   8 6068.99  327.61
   2   0   8 5294.69  299.00
  -2   0  -8 5553.75  318.88
  -2   0  -8 5435.23  304.95
   2   0   9    1.39    1.02
   2   0   9    3.34    1.76
  -2   0  -9    0.37    1.86
  -2   0  -9    0.46    2.42
   2   0  10 3389.13  163.48
   2   0  10 3203.27  169.89
  -2   0 -10 3263.65  163.20
  -2   0 -10 3332.94  171.19
   2   0  11    0.09    1.49
   2   0  11    1.86    1.76
  -2   0 -11   -0.65    1.95
  -2   0 -11    0.65    1.76
   2   0  12 3454.06  175.09
   2   0  12 3331.82  180.94
  -2   0 -12 3522.61  188.00
  -2   0 -12 3338.60  180.20
   2   0  13    2.69    3.72
   2   0  13   -2.97    2.42
  -2   0 -13   -1.02    2.88
  -2   0 -13   -1.67    2.69
   2   0  14 2171.77  116.29
   2   0  14 2225.46  113.23
  -2   0 -14 2323.92  121.68
  -2   0 -14 2102.48  118.99
   2   0  15   -1.39    2.14
   2   0  15    7.80    4.55
  -2   0 -15   -1.58    3.16
  -2   0 -15   -3.72    2.60
   2   0  16 1008.28   58.33
   2   0  16 1040.32   56.01
  -2   0 -16 1156.99   57.78
  -2   0 -16 1091.88   67.16
   2   0  17    1.95    3.16
   2   0  17   -1.67    2.79
  -2   0 -17   -2.60    3.44
  -2   0 -17    4.27    3.07
   2   0  18 2117.62  116.01
   2   0  18 2059.28  122.98
  -2   0 -18 2246.73  129.11
  -2   0 -18 2351.41  137.75
   2   0  19    7.06    3.90
   2   0  19   -3.62    2.69
  -2   0 -19    8.27    5.20
  -2   0 -19   -5.48    3.25
   2   0  20  961.28   63.72
   2   0  20  930.72   53.13
  -2   0 -20 1043.02   64.65
  -2   0 -20 1045.99   69.20
   2   0  21   -0.93    3.53
   2   0  21    6.87    4.92
  -2   0 -21    5.48    6.59
  -2   0 -21   -2.60    5.76
   2   0  22  449.94   32.60
   2   0  22  476.04   40.68
  -2   0 -22  545.61   38.92
  -2   0 -22  546.36   42.45
   2   0  23   -1.76    4.09
   2   0  23    3.72    5.85
  -2   0 -23    4.46    6.87
  -2   0 -23    5.02    5.76
   2   0  24  580.91   50.90
   2   0  24  627.63   53.60
  -2   0 -24  766.96   65.48
  -2   0 -24  720.33   55.73
   2   0  25    3.72    7.25
   2   0  25    2.69    6.97
  -2   0 -25    5.57    6.97
  -2   0 -25   -0.46    6.59
   2   0  26  209.46   25.27
   2   0  26  241.88   42.73
  -2   0 -26  284.14   42.36
  -2   0 -26  277.64   32.70
   2   1 -26  169.98   38.45
   2  -1 -26  149.64   24.06
   2  -1 -26  154.28   28.24
  -2   1  26  148.99   26.47
  -2  -1  26  124.93   25.64
  -2  -1  26  153.26   28.05
   2   1 -25   -0.46    9.66
   2   1 -25    1.21    6.78
   2  -1 -25    1.30    6.87
   2  -1 -25   -0.46    5.85
  -2  -1  25    2.32    6.78
  -2   1  25    1.02    6.78
  -2   1  25    6.78    6.50
  -2  -1  25    2.60    6.32
   2   1 -24   64.74   24.89
   2   1 -24   58.89   23.69
   2  -1 -24   70.87   17.74
   2  -1 -24   69.11   15.70
  -2   1  24   53.50   17.09
  -2   1  24   51.18   17.74
  -2  -1  24   63.35   18.21
  -2  -1  24   46.54   23.69
   2   1 -23   -1.49    5.02
   2  -1 -23    0.56    4.18
   2  -1 -23   -0.74    4.74
   2   1 -23   -1.49    4.83
  -2   1  23    0.93    4.83
  -2  -1  23    1.11    6.59
  -2   1  23    6.69    6.22
  -2  -1  23    1.86    4.74
   2   1 -22  156.79   23.13
   2   1 -22  156.98   23.50
   2  -1 -22  153.35   22.29
   2  -1 -22  140.17   19.69
  -2   1  22  141.65   21.83
  -2   1  22  141.74   30.47
  -2  -1  22  152.70   22.76
  -2  -1  22  139.05   22.48
   2   1 -21    1.02    6.13
   2   1 -21    0.65    8.17
   2  -1 -21    0.65    7.90
   2  -1 -21    6.22    5.11
  -2   1  21    2.60    6.04
  -2   1  21    2.69    5.76
  -2  -1  21    1.95    5.94
  -2  -1  21    2.14    5.76
   2   1 -20  291.66   28.70
   2   1 -20  277.54   27.87
   2  -1 -20  262.68   24.15
   2  -1 -20  282.00   26.66
  -2   1  20  254.14   26.29
  -2   1  20  264.17   27.40
  -2  -1  20  245.78   26.29
  -2  -1  20  269.37   28.05
   2   1 -19   -0.19    3.81
   2   1 -19    1.58    3.72
   2  -1 -19    0.00    3.25
   2  -1 -19   -0.19    3.53
  -2  -1  19    0.09    3.72
  -2   1  19    1.11    4.74
  -2   1  19    0.37    3.62
  -2  -1  19    1.39    3.53
   2   1 -18   39.29   10.87
   2   1 -18   14.03   10.77
   2  -1 -18   39.76    9.38
   2  -1 -18   37.99   10.03
  -2   1  18   31.86   10.12
  -2   1  18   42.36   10.59
  -2  -1  18   36.97   10.22
  -2  -1  18   38.18   10.68
   2   1 -17    7.34    6.32
   2   1 -17    8.55    8.27
   2  -1 -17    6.04    5.57
   2  -1 -17    9.20    7.34
  -2  -1  17    7.43    6.04
  -2   1  17    6.22    5.76
  -2  -1  17    5.67    5.76
  -2   1  17    6.69    5.67
   2   1 -16  185.12   18.58
   2  -1 -16  183.91   16.53
   2  -1 -16  189.21   17.18
   2   1 -16  195.53   19.23
  -2  -1  16  173.70   18.02
  -2   1  16  175.18   17.56
  -2   1  16  177.32   18.02
  -2  -1  16  187.35   18.30
   2   1 -15    9.47    5.85
   2  -1 -15    8.73    4.92
   2  -1 -15    6.22    6.32
   2   1 -15    7.71    5.48
  -2   1  15    5.76    5.29
  -2  -1  15    5.57    5.39
  -2   1  15   12.63    5.11
  -2  -1  15    3.44    5.48
   2  -1 -14  698.04   37.06
   2   1 -14  626.70   36.97
   2   1 -14  654.57   38.18
   2  -1 -14  655.50   34.55
  -2  -1  14  618.53   36.04
  -2   1  14  664.23   42.17
  -2  -1  14  629.95   37.53
  -2   1  14  632.37   35.76
   2  -1 -13    2.32    2.42
   2  -1 -13    0.93    3.72
   2   1 -13    0.84    3.07
  -2  -1  13    1.49    2.97
  -2  -1  13    0.46    2.97
  -2   1  13    1.11    2.88
  -2   1  13    1.11    2.69
   2   1 -12   55.55    8.73
   2  -1 -12   62.79    7.25
   2  -1 -12   60.93    8.08
   2   1 -12   67.62    9.20
  -2  -1  12   62.61    8.64
  -2   1  12   62.79    9.01
  -2  -1  12   57.22    8.55
  -2   1  12   89.73    8.17
   2  -1 -11    4.27    2.42
   2   1 -11    4.83    3.44
   2  -1 -11    2.69    2.97
   2   1 -11    2.69    3.25
  -2   1  11    3.07    2.79
  -2  -1  11    3.81    3.16
  -2   1  11    2.97    3.25
  -2  -1  11    3.16    3.07
   2   1 -10  658.84   31.67
   2   1 -10  654.10   31.67
   2  -1 -10  669.15   30.93
   2  -1 -10  655.50   28.14
  -2  -1  10  633.85   30.93
  -2   1  10  665.53   32.32
  -2  -1  10  656.52   30.84
  -2   1  10  678.35   29.91
   2   1  -9   26.10    4.55
   2  -1  -9   22.85    3.53
   2  -1  -9   25.36    4.55
   2   1  -9   24.71    4.74
  -2   1   9   24.52    3.90
  -2  -1   9   26.38    4.55
  -2   1   9   23.31    4.92
  -2  -1   9   28.24    4.83
   2  -1  -8  285.53   12.35
   2  -1  -8  317.11   15.23
   2   1  -8  294.54   15.05
   2   1  -8  313.49   17.93
  -2  -1   8  281.44   15.14
  -2   1   8  323.34   13.84
  -2   1   8  289.34   15.33
  -2  -1   8  308.38   14.49
   2   1  -7   85.73    6.59
   2  -1  -7   93.91    6.59
   2  -1  -7   78.02    4.92
   2   1  -7   84.15    6.22
  -2  -1   7   74.31    6.41
  -2  -1   7   87.59    6.04
  -2   1   7   79.97    5.29
  -2   1   7   75.42    6.50
   2   1  -6  358.17   14.77
   2  -1  -6  342.47   12.82
   2   1  -6  356.87   15.70
   2  -1  -6  372.29   15.51
  -2  -1   6  346.47   15.98
  -2   1   6  366.16   15.79
  -2   1   6  351.95   13.47
  -2  -1   6  372.57   14.68
   2   1  -5  421.33   15.88
   2  -1  -5  417.89   15.98
   2  -1  -5  398.76   14.21
   2   1  -5  431.27   17.09
  -2   1   5  408.79   15.05
  -2  -1   5  392.26   16.53
  -2   1   5  426.35   16.91
  -2  -1   5  413.71   15.33
   2  -1  -4 1401.74   54.90
   2   1  -4 1430.45   59.08
   2   1  -4 1480.60   60.00
   2  -1  -4 1408.06   56.38
  -2  -1   4 1454.78   60.19
  -2   1   4 1414.84   55.92
  -2  -1   4 1442.33   56.38
  -2   1   4 1446.42   57.87
   2   1  -3    5.85    1.67
   2  -1  -3    6.50    1.67
   2  -1  -3    4.09    1.58
   2   1  -3    9.10    1.86
  -2  -1   3   11.52    1.49
  -2  -1   3    6.41    2.04
  -2   1   3    6.22    2.14
  -2   1   3   14.95    1.86
   2   1  -2  483.29   16.35
   2  -1  -2  466.47   16.53
   2  -1  -2  491.74   15.79
   2   1  -2  481.43   16.91
  -2  -1   2  489.79   17.65
  -2   1   2  468.89   18.86
  -2   1   2  536.70   17.00
  -2  -1   2  472.79   15.60
   2   1  -1    8.36    2.23
   2   1  -1   10.96    1.58
   2  -1  -1    8.73    2.69
   2  -1  -1   11.24    1.49
  -2   1   1   12.91    1.95
  -2  -1   1   12.17    1.86
  -2   1   1   12.73    1.58
  -2  -1   1   12.35    1.49
   2  -1   0  106.82    3.34
   2   1   0   98.46    4.27
   2  -1   0  104.13    5.20
   2   1   0   95.49    5.02
  -2  -1   0  129.85    5.85
  -2   1   0  100.60    6.13
  -2   1   0  107.84    3.44
  -2  -1   0  105.24    5.29
   2   1   1    3.62    1.39
   2   1   1   10.59    1.21
   2  -1   1    7.15    0.65
   2  -1   1    5.85    1.67
  -2   1  -1    7.99    0.65
  -2   1  -1    5.94    1.58
  -2  -1  -1    5.02    1.76
  -2  -1  -1    5.57    1.76
   2   1   2  160.60    5.94
   2   1   2  160.51    5.48
   2  -1   2  153.17    6.41
   2  -1   2  148.34    3.44
   2  -1   2  151.87    3.62
   2  -1   2  157.35    6.13
  -2  -1  -2  149.45    5.29
  -2  -1  -2  158.93    5.48
   2  -1   3   28.42    3.44
   2   1   3   31.77    1.95
   2   1   3   32.42    2.88
   2  -1   3   32.51    2.88
   2  -1   3   31.21    1.02
  -2  -1  -3   31.67    2.04
  -2  -1  -3   33.25    2.14
   2  -1   4 1005.58   37.43
   2  -1   4 1050.17   32.88
   2   1   4 1009.76   36.50
   2   1   4  995.27   36.69
  -2  -1  -4  980.60   34.65
  -2  -1  -4  981.90   34.55
  -2   1  -4  967.78   30.56
  -2   1  -4  991.65   37.34
   2  -1   5   19.78    2.51
   2  -1   5   18.21    1.67
   2   1   5   20.34    1.76
   2   1   5   18.58    1.86
  -2   1  -5   16.63    1.67
  -2  -1  -5   19.04    1.86
  -2   1  -5   18.30    2.51
  -2  -1  -5   18.21    1.86
   2   1   6  511.80   17.09
   2  -1   6  497.59   19.32
   2   1   6  507.99   19.13
   2  -1   6  549.61   17.93
  -2  -1  -6  517.56   17.65
  -2  -1  -6  502.61   18.67
  -2   1  -6  496.57   17.65
  -2   1  -6  509.67   22.01
   2  -1   7   85.18    4.09
   2  -1   7   84.15    5.67
   2   1   7   84.34    4.09
   2   1   7   84.90    5.76
  -2   1  -7   88.98    6.04
  -2  -1  -7   91.77    4.64
  -2   1  -7   91.68    5.02
  -2  -1  -7   92.42    4.55
   2   1   8 1045.43   44.12
   2  -1   8 1032.99   46.81
   2  -1   8 1139.34   42.54
   2   1   8 1075.34   42.91
  -2  -1  -8 1079.61   44.49
  -2   1  -8 1066.05   45.33
  -2   1  -8 1071.63   43.56
  -2  -1  -8 1063.17   41.33
   2   1   9    2.69    1.86
   2  -1   9    4.09    1.76
   2  -1   9    5.02    2.42
   2   1   9    3.16    2.04
  -2   1  -9    4.18    2.23
  -2  -1  -9    2.51    1.76
  -2   1  -9    3.53    3.34
  -2  -1  -9    5.20    1.76
   2   1  10  427.74   19.04
   2  -1  10  388.45   19.23
   2   1  10  409.35   18.48
   2  -1  10  438.61   17.74
  -2  -1 -10  435.64   18.21
  -2   1 -10  390.77   19.41
  -2   1 -10  436.56   21.18
  -2  -1 -10  428.86   18.11
   2   1  11   27.59    4.74
   2  -1  11   30.84    4.18
   2  -1  11   31.02    5.29
   2   1  11   29.44    4.64
  -2   1 -11   29.63    5.57
  -2   1 -11   26.29    4.18
  -2  -1 -11   28.24    4.18
  -2  -1 -11   27.22    4.27
   2   1  12   29.54    5.48
   2  -1  12   34.83    4.83
   2  -1  12   37.34    8.17
   2   1  12   30.65    5.39
  -2  -1 -12   34.83    6.22
  -2  -1 -12   32.05    4.92
  -2   1 -12   34.55    8.36
  -2   1 -12   26.38    6.41
   2   1  13    2.14    2.79
   2  -1  13    2.32    2.51
   2  -1  13    2.69    3.16
   2   1  13    2.42    2.79
  -2  -1 -13    1.67    3.34
  -2   1 -13    2.51    3.07
  -2   1 -13    1.30    2.42
  -2  -1 -13    2.60    2.42
   2   1  14  136.73    9.66
   2   1  14  139.79   15.98
   2  -1  14  150.85   11.52
   2  -1  14  136.82   13.47
  -2  -1 -14  143.69   11.05
  -2  -1 -14  142.49   14.77
  -2   1 -14  132.92   14.03
  -2   1 -14  142.77   13.75
   2   1  15   12.35    3.99
   2  -1  15   11.98    6.04
   2   1  15   10.87    5.48
   2  -1  15    9.85    3.34
  -2   1 -15   12.82    6.32
  -2  -1 -15   16.81    4.92
  -2   1 -15   13.84    6.04
  -2  -1 -15   13.10    4.64
   2   1  16  552.02   33.62
   2  -1  16  520.25   29.35
   2   1  16  509.20   27.03
   2  -1  16  515.33   34.09
  -2   1 -16  537.16   34.37
  -2  -1 -16  538.55   30.28
  -2  -1 -16  560.47   31.21
  -2   1 -16  549.51   35.02
   2   1  17    0.37    1.67
   2  -1  17   -0.37    1.39
   2  -1  17   -0.46    3.34
   2   1  17   -0.19    2.88
  -2  -1 -17    0.46    2.69
  -2   1 -17   -0.56    1.95
  -2   1 -17   -1.02    2.51
  -2  -1 -17    0.56    1.95
   2   1  18  112.67   18.67
   2   1  18  103.20   11.52
   2  -1  18  110.81   21.55
   2  -1  18   96.60   12.91
  -2   1 -18  109.79   12.91
  -2  -1 -18  112.58   13.19
  -2   1 -18  110.07   15.88
  -2  -1 -18  112.86   16.91
   2   1  19   10.59    7.71
   2  -1  19   11.98    5.02
   2  -1  19   12.45   10.96
   2   1  19   12.63    9.47
  -2  -1 -19   14.86    6.59
  -2   1 -19   14.40    8.08
  -2   1 -19   15.42    6.41
  -2  -1 -19    9.20    8.82
   2   1  20  192.65   26.10
   2  -1  20  182.34   29.63
   2  -1  20  176.48   19.88
   2   1  20  167.38   16.53
  -2  -1 -20  202.86   19.88
  -2   1 -20  190.79   23.04
  -2   1 -20  190.79   18.67
  -2  -1 -20  191.53   19.04
   2   1  21   -0.19    5.48
   2  -1  21    2.51    6.41
   2   1  21   -0.37    4.37
  -2  -1 -21    1.67    3.81
  -2   1 -21    0.37    3.72
  -2   1 -21    0.84    4.83
  -2  -1 -21    1.76    3.90
   2   1  22  153.82   20.99
   2   1  22  145.00   22.01
   2  -1  22  149.73   20.16
   2  -1  22  149.73   22.85
  -2  -1 -22  180.94   27.68
  -2  -1 -22  178.71   26.57
  -2   1 -22  171.65   19.60
  -2   1 -22  184.94   24.61
   2   1  23    5.85    5.67
   2  -1  23    1.58    3.99
   2  -1  23    3.16    6.22
   2   1  23    2.32    4.46
  -2  -1 -23    1.58    7.52
  -2   1 -23    4.09    6.97
  -2   1 -23    0.74    6.50
  -2  -1 -23   -0.37    5.20
   2  -1  24   31.30   14.21
   2  -1  24   30.65    9.29
   2   1  24   27.31   10.12
   2   1  24   48.30   12.82
  -2  -1 -24   46.26   17.18
  -2   1 -24   44.31   15.88
  -2   1 -24   37.62   14.68
  -2  -1 -24    2.60   11.80
   2   1  25    0.28    5.48
   2  -1  25    1.95    6.22
   2  -1  25    2.14    5.57
   2   1  25    0.46    4.37
  -2   1 -25    3.62    7.15
  -2   1 -25    1.67    6.32
  -2  -1 -25    2.79    7.52
  -2  -1 -25    0.19    5.20
   2   1  26   67.25   15.70
   2  -1  26   63.16   14.30
   2  -1  26   77.84   29.17
   2   1  26   83.50   26.10
  -2  -1 -26  102.17   26.75
  -2  -1 -26   89.08   18.21
  -2   1 -26   95.67   18.76
   2  -2 -26  220.14   28.33
   2   2 -26  242.62   36.50
  -2   2  26  210.67   42.45
   2   2 -25   25.82   14.49
   2   2 -25   21.55   19.23
   2  -2 -25   17.18   10.59
   2  -2 -25   20.25   13.65
  -2  -2  25   15.42   17.56
  -2   2  25   14.21   13.93
  -2   2  25   15.70   12.63
  -2  -2  25   17.37   13.75
   2   2 -24  541.71   53.60
   2   2 -24  574.13   54.43
   2  -2 -24  570.51   44.12
   2  -2 -24  575.89   51.64
  -2  -2  24  487.00   61.58
  -2   2  24  502.61   52.20
  -2   2  24  526.66   48.58
  -2  -2  24  524.53   50.99
   2   2 -23   20.06   13.19
   2   2 -23   20.06   13.47
   2  -2 -23   20.43   12.26
   2  -2 -23   19.88    9.85
  -2  -2  23   16.35   15.98
  -2   2  23   16.81   12.91
  -2   2  23   21.74   15.51
  -2  -2  23   18.39   12.63
   2   2 -22  477.34   45.89
   2   2 -22  497.78   56.57
   2  -2 -22  473.07   35.85
   2  -2 -22  477.34   52.85
  -2  -2  22  433.69   42.45
  -2   2  22  441.86   40.03
  -2   2  22  433.69   43.75
  -2  -2  22  427.93   52.85
   2  -2 -21   48.02   15.51
   2  -2 -21   43.75   14.12
   2   2 -21   42.36   16.07
   2   2 -21   47.65   15.42
  -2  -2  21   45.24   20.16
  -2  -2  21   40.13   14.03
  -2   2  21   42.73   13.38
  -2   2  21   39.29   15.14
   2   2 -20  617.41   59.45
   2   2 -20  577.01   47.28
   2  -2 -20  602.92   47.28
   2  -2 -20  601.44   44.59
  -2  -2  20  558.80   45.42
  -2  -2  20  543.10   45.42
  -2   2  20  559.08   47.00
  -2   2  20  562.24   53.04
   2   2 -19   48.49   14.58
   2   2 -19   42.82   14.12
   2  -2 -19   52.85   10.77
   2  -2 -19   42.08   12.63
  -2  -2  19   40.50   12.91
  -2  -2  19   44.68   13.65
  -2   2  19   40.68   12.26
  -2   2  19   44.49   13.84
   2   2 -18 1240.21   77.00
   2   2 -18 1100.70   71.99
   2  -2 -18 1185.13   66.13
   2  -2 -18 1167.02   69.39
  -2  -2  18 1119.09   84.80
  -2  -2  18 1067.26   69.57
  -2   2  18 1140.27   73.29
  -2   2  18 1122.06   68.74
   2   2 -17   14.86    8.08
   2   2 -17   10.40    8.08
   2  -2 -17   10.31    8.36
   2  -2 -17   12.82    7.15
  -2  -2  17   11.98    7.71
  -2   2  17   12.63    7.90
  -2   2  17   11.42    9.20
  -2  -2  17    9.66    7.71
   2   2 -16 1002.52   60.00
   2   2 -16  847.86   54.25
   2  -2 -16  909.17   52.67
   2  -2 -16  913.07   49.42
  -2  -2  16  851.39   53.60
  -2  -2  16  834.67   52.02
  -2   2  16  925.89   56.01
  -2   2  16  891.52   51.64
   2   2 -15  286.09   24.61
   2   2 -15  255.16   22.94
   2  -2 -15  272.62   18.58
   2  -2 -15  249.03   26.66
  -2  -2  15  254.79   22.11
  -2   2  15  251.91   22.85
  -2   2  15  260.27   19.78
  -2  -2  15  245.87   21.83
   2   2 -14 1448.09   81.55
   2   2 -14 1565.13   95.86
   2  -2 -14 1519.43   82.85
   2  -2 -14 1483.76   78.86
  -2  -2  14 1402.21   76.82
  -2   2  14 1468.44   81.37
  -2   2  14 1494.72   77.28
  -2  -2  14 1391.34   86.66
   2   2 -13  120.66   14.49
   2   2 -13  100.41   13.65
   2  -2 -13  107.75   12.35
   2  -2 -13  113.04    9.85
  -2  -2  13   94.56   12.54
  -2  -2  13   99.67   12.35
  -2   2  13  114.44   10.68
  -2   2  13   92.33   12.82
   2   2 -12 3051.59  172.03
   2   2 -12 3066.45  170.54
   2  -2 -12 2908.54  151.59
   2  -2 -12 2912.16  158.28
  -2  -2  12 3034.31  167.57
  -2   2  12 3033.38  167.57
  -2   2  12 3225.38  175.37
  -2  -2  12 2973.75  162.64
   2   2 -11   61.77    9.29
   2   2 -11   70.69   10.03
   2  -2 -11   67.62    8.17
   2  -2 -11   69.66    8.45
  -2  -2  11   55.45   11.33
  -2  -2  11   63.72    8.92
  -2   2  11   59.26    8.92
  -2   2  11   65.48    6.97
   2   2 -10 1968.26   99.39
   2   2 -10 2000.21  102.82
   2  -2 -10 1981.26   96.51
   2  -2 -10 1949.40   90.01
  -2  -2  10 1927.57   95.21
  -2   2  10 2032.81   99.30
  -2  -2  10 1906.67   96.51
  -2   2  10 2005.97   99.57
   2   2  -9  228.22   14.77
   2   2  -9  246.80   15.60
   2  -2  -9  225.43   12.73
   2  -2  -9  219.12   12.63
  -2  -2   9  223.02   13.38
  -2  -2   9  210.57   13.93
  -2   2   9  222.18   14.03
  -2   2   9  218.28   11.33
   2   2  -8 2460.46  125.02
   2   2  -8 2537.46  127.35
   2  -2  -8 2563.56  124.37
   2  -2  -8 2462.60  117.97
  -2   2   8 2715.71  133.29
  -2  -2   8 2553.16  124.19
  -2  -2   8 2479.50  126.05
  -2   2   8 2662.58  129.39
   2   2  -7   97.16    8.17
   2   2  -7  109.14   10.77
   2  -2  -7   98.74    6.69
   2  -2  -7  101.34    8.82
  -2  -2   7   95.77    7.15
  -2  -2   7   94.65    8.27
  -2   2   7   96.79    7.43
  -2   2   7   98.18    6.04
   2   2  -6 4663.53  264.45
   2   2  -6 5012.78  282.10
   2  -2  -6 4922.59  264.35
   2  -2  -6 5168.74  284.32
  -2   2   6 5481.76  302.99
  -2  -2   6 5291.53  300.49
  -2   2   6 5271.38  286.27
  -2  -2   6 5073.62  279.12
   2   2  -5  782.57   34.83
   2   2  -5  755.35   32.23
   2  -2  -5  791.39   32.97
   2  -2  -5  755.16   29.54
  -2  -2   5  750.89   28.98
  -2   2   5  753.49   29.35
  -2   2   5  762.59   30.28
  -2  -2   5  752.56   32.42
   2   2  -4 3833.97  198.40
   2   2  -4 3862.48  198.13
   2  -2  -4 3618.28  180.20
   2  -2  -4 3753.90  188.09
  -2   2   4 3952.58  198.03
  -2  -2   4 3948.03  205.19
  -2   2   4 3984.63  199.98
  -2  -2   4 3732.91  184.47
   2   2  -3  198.68    8.08
   2   2  -3  193.39    9.38
   2  -2  -3  197.29    7.52
   2  -2  -3  190.23    8.92
  -2  -2   3  186.89    6.97
  -2  -2   3  193.57    9.85
  -2   2   3  190.97    9.85
  -2   2   3  194.41    7.80
   2   2  -2 4132.69  207.97
   2   2  -2 4143.00  212.71
   2  -2  -2 4000.23  205.00
   2  -2  -2 4251.30  212.62
  -2  -2   2 4106.21  212.34
  -2   2   2 4239.41  217.07
  -2   2   2 4261.24  211.32
  -2  -2   2 3961.59  196.92
   2   2  -1  517.47   19.69
   2   2  -1  527.13   18.48
   2  -2  -1  513.10   18.95
   2  -2  -1  538.83   17.18
  -2  -2   1  516.35   20.16
  -2  -2   1  502.98   17.09
  -2   2   1  529.82   17.74
  -2   2   1  508.37   18.30
   2   2   0 3692.59  184.38
   2   2   0 3819.10  180.66
   2  -2   0 3245.16  156.14
   2  -2   0 3726.50  183.08
   2  -2   0 3698.54  173.51
  -2  -2   0 3796.07  187.54
  -2  -2   0 3709.87  174.53
   2   2   1   57.68    3.16
   2   2   1   86.20    4.46
   2  -2   1   60.38    2.97
   2  -2   1   55.55    3.99
   2  -2   1   59.08    3.53
   2  -2   1   58.89    3.34
  -2  -2  -1   61.49    3.25
  -2  -2  -1   56.94    4.18
   2  -2   2 2679.30  115.83
   2   2   2 2783.33  128.09
   2   2   2 2874.73  127.53
   2  -2   2 2702.52  124.10
   2  -2   2 2757.60  124.56
   2  -2   2 2711.07  119.45
  -2  -2  -2 2713.48  125.40
  -2  -2  -2 2837.67  123.07
   2  -2   3  200.45    6.69
   2   2   3  206.02    6.69
   2   2   3  220.05    7.90
   2  -2   3  205.84    8.08
   2  -2   3  208.53    8.92
   2  -2   3  207.79    8.27
  -2  -2  -3  204.81    8.55
  -2  -2  -3  214.01    9.01
   2   2   4 4289.85  210.02
   2   2   4 4408.65  217.82
   2  -2   4 4330.63  213.92
   2  -2   4 4074.82  211.04
  -2  -2  -4 4107.89  211.13
  -2   2  -4 4029.21  197.29
  -2   2  -4 4139.75  216.61
  -2  -2  -4 4107.61  214.75
   2   2   5  466.29   15.79
   2   2   5  465.73   15.60
   2  -2   5  465.36   18.39
   2  -2   5  484.87   16.26
  -2  -2  -5  433.87   16.72
  -2  -2  -5  453.19   17.46
  -2   2  -5  458.21   18.39
  -2   2  -5  473.44   15.70
   2   2   6 5097.12  268.44
   2   2   6 5126.75  272.62
   2  -2   6 5448.88  289.43
   2  -2   6 5178.86  285.35
  -2  -2  -6 4928.35  268.53
  -2   2  -6 5049.75  280.79
  -2   2  -6 5224.66  275.31
  -2  -2  -6 5139.48  286.74
   2   2   7  689.12   27.40
   2   2   7  709.65   27.31
   2  -2   7  660.23   27.96
   2  -2   7  689.59   25.27
  -2  -2  -7  715.59   26.01
  -2   2  -7  670.64   25.27
  -2   2  -7  702.78   30.00
  -2  -2  -7  686.89   27.59
   2   2   8 3483.60  173.33
   2   2   8 3369.44  168.22
   2  -2   8 3270.70  167.66
   2  -2   8 3471.52  168.22
  -2  -2  -8 3300.52  157.35
  -2   2  -8 3268.20  161.16
  -2   2  -8 3370.00  174.72
  -2  -2  -8 3487.04  179.83
   2   2   9   76.82    7.15
   2   2   9   72.08    5.94
   2  -2   9   72.82    9.47
   2  -2   9   71.80    5.48
  -2  -2  -9   80.81    5.76
  -2  -2  -9   77.19    8.27
  -2   2  -9   71.43    6.22
  -2   2  -9   76.54    7.71
   2   2  10 2053.62   99.76
   2   2  10 2016.09   98.37
   2  -2  10 2026.50   92.33
   2  -2  10 1939.83  100.97
  -2  -2 -10 2108.98   96.42
  -2  -2 -10 2123.93  100.04
  -2   2 -10 2017.11   95.86
  -2   2 -10 2095.70  104.22
   2   2  11   82.11    7.43
   2   2  11   82.58    7.06
   2  -2  11   84.90    9.29
   2  -2  11   81.55    7.25
  -2  -2 -11   88.33    7.71
  -2   2 -11   87.59    9.94
  -2   2 -11   84.34    8.64
  -2  -2 -11   85.27    7.43
   2   2  12 2126.63  111.37
   2   2  12 2085.11  101.52
   2  -2  12 1975.22  103.10
   2  -2  12 2084.08  101.71
  -2  -2 -12 2177.06  107.75
  -2   2 -12 2136.29  104.59
  -2   2 -12 2090.96  111.09
  -2  -2 -12 2121.43   99.95
   2   2  13   77.28    8.17
   2   2  13   81.00   11.70
   2  -2  13   78.86   11.15
   2  -2  13   80.63    8.55
  -2  -2 -13   86.29   11.80
  -2   2 -13   81.18   11.80
  -2   2 -13   81.83   10.96
  -2  -2 -13   83.69    7.15
   2   2  14 1202.13   58.52
   2   2  14 1257.40   68.09
   2  -2  14 1121.97   62.05
   2  -2  14 1175.84   58.05
  -2  -2 -14 1228.42   61.96
  -2   2 -14 1243.84   68.27
  -2   2 -14 1224.24   68.27
  -2  -2 -14 1238.08   61.77
   2   2  15  101.43   11.24
   2   2  15  100.13   13.47
   2  -2  15   94.84   10.87
   2  -2  15  100.13   14.40
  -2  -2 -15  106.91   11.42
  -2  -2 -15  102.73    9.38
  -2   2 -15  103.48   14.86
  -2   2 -15   95.12   15.23
   2   2  16 1068.47   56.57
   2   2  16 1116.03   59.82
   2  -2  16 1071.91   57.50
   2  -2  16 1085.84   65.21
  -2  -2 -16 1112.22   55.36
  -2  -2 -16 1144.45   62.14
  -2   2 -16 1120.39   69.20
  -2   2 -16 1123.92   67.90
   2   2  17   77.84   11.80
   2   2  17   86.94   11.15
   2  -2  17   72.08   11.61
   2  -2  17   79.97   15.51
  -2  -2 -17   87.03   10.50
  -2  -2 -17   95.39   16.53
  -2   2 -17   87.13   12.35
  -2   2 -17   69.48   16.35
   2   2  18 1378.52   86.57
   2   2  18 1401.84   79.88
   2  -2  18 1354.19   71.71
   2  -2  18 1451.44   90.01
  -2  -2 -18 1484.13   79.60
  -2   2 -18 1508.28  107.10
  -2  -2 -18 1543.77   88.61
  -2   2 -18 1408.34   82.20
   2   2  19   36.04   13.00
   2   2  19   50.25   12.35
   2  -2  19   30.37    7.52
   2  -2  19   35.11   12.82
  -2  -2 -19   40.22   10.96
  -2  -2 -19   32.88   11.61
  -2   2 -19   33.16   13.93
  -2   2 -19   42.45   13.65
   2   2  20  536.14   37.25
   2   2  20  590.11   48.21
   2  -2  20  546.45   37.99
   2  -2  20  538.55   45.33
  -2  -2 -20  615.00   51.46
  -2  -2 -20  582.58   36.41
  -2   2 -20  628.19   50.16
  -2   2 -20  590.38   48.95
   2   2  21   45.61   16.35
   2   2  21   50.25   11.33
   2  -2  21   51.09   15.51
   2  -2  21   38.92   11.61
  -2  -2 -21   41.06   14.30
  -2   2 -21   54.06   16.91
  -2   2 -21   48.86   12.08
  -2  -2 -21   56.29   13.28
   2   2  22  333.37   38.27
   2   2  22  364.58   31.40
   2  -2  22  304.76   30.00
   2  -2  22  338.94   36.60
  -2  -2 -22  408.88   34.74
  -2  -2 -22  387.24   29.54
  -2   2 -22  418.45   41.71
  -2   2 -22  391.42   39.76
   2   2  23    3.99    6.87
   2   2  23    7.15    6.41
   2  -2  23    5.67   11.61
   2  -2  23    0.93    6.78
  -2  -2 -23   16.44   10.31
  -2  -2 -23    6.22    6.13
  -2   2 -23    2.14    9.10
  -2   2 -23    1.67    9.29
   2   2  24  474.55   51.64
   2   2  24  422.26   47.74
   2  -2  24  397.00   40.31
   2  -2  24  452.08   47.84
  -2  -2 -24  536.23   45.70
  -2   2 -24  497.40   51.09
  -2   2 -24  487.84   50.62
  -2  -2 -24  504.56   47.28
   2   2  25   11.05   13.38
   2   2  25   13.38   14.40
   2  -2  25   16.72   13.19
   2  -2  25   14.68   10.68
  -2  -2 -25   23.13   12.91
  -2  -2 -25   16.07   12.08
  -2   2 -25   19.23   14.30
   2   3 -25   20.16   22.94
   2  -3 -25   32.14   11.52
  -2   3  25   24.52   18.11
   2   3 -24   60.38   27.40
   2   3 -24   78.30   21.74
   2  -3 -24   72.17   14.21
   2  -3 -24   64.37   26.66
  -2  -3  24   71.34   19.78
  -2  -3  24   51.37   25.73
  -2   3  24   42.91   20.62
  -2   3  24   65.11   17.37
   2   3 -23   45.79   17.18
   2   3 -23   37.15   17.00
   2  -3 -23   45.79   11.33
   2  -3 -23   33.53   15.51
  -2  -3  23   30.47   14.86
  -2  -3  23   38.36   15.60
  -2   3  23   28.24   21.92
  -2   3  23   27.77   18.58
   2   3 -22  163.94   35.48
   2  -3 -22  155.03   23.96
   2  -3 -22  158.56   24.24
   2   3 -22  161.90   26.75
  -2  -3  22  130.41   24.89
  -2  -3  22  150.20   24.89
  -2   3  22  148.15   22.76
  -2   3  22  146.11   26.38
   2   3 -21    7.15    9.66
   2   3 -21    6.97   12.91
   2  -3 -21   10.59    8.55
   2  -3 -21    6.13    8.27
  -2  -3  21   10.40    8.73
  -2  -3  21   10.03   11.98
  -2   3  21    6.69    9.57
  -2   3  21    8.27    8.08
   2   3 -20  272.99   31.12
   2   3 -20  243.73   30.65
   2  -3 -20  266.49   27.96
   2  -3 -20  253.11   28.14
  -2  -3  20  248.75   30.19
  -2   3  20  243.27   26.38
  -2   3  20  242.43   30.37
  -2  -3  20  259.62   36.97
   2   3 -19   57.22   15.14
   2   3 -19   48.02   14.95
   2  -3 -19   49.69    9.75
   2  -3 -19   41.52   17.65
  -2  -3  19   48.39   13.38
  -2  -3  19   42.73   18.76
  -2   3  19   40.87   19.51
  -2   3  19   48.58   12.17
   2   3 -18  121.31   18.86
   2   3 -18  102.82   19.04
   2  -3 -18  102.55   23.31
   2  -3 -18  114.90   17.28
  -2  -3  18  110.53   17.28
  -2  -3  18  106.35   17.56
  -2   3  18  105.05   19.78
  -2   3  18  103.75   17.93
   2   3 -17   78.77   20.81
   2   3 -17   82.30   15.70
   2  -3 -17   81.00   10.59
   2  -3 -17   72.92   19.13
  -2  -3  17   79.60   14.21
  -2  -3  17   73.47   19.41
  -2   3  17   72.64   14.86
  -2   3  17   78.21   11.70
   2   3 -16  254.32   31.12
   2   3 -16  210.48   22.85
   2  -3 -16  237.32   20.81
   2  -3 -16  220.14   27.40
  -2  -3  16  207.97   21.27
  -2   3  16  210.85   21.55
  -2   3  16  206.39   21.92
  -2  -3  16  224.88   27.12
   2   3 -15    3.90    5.29
   2   3 -15    3.25    5.20
   2  -3 -15    3.53    5.94
   2  -3 -15    2.79    4.46
  -2  -3  15    4.27    4.64
  -2  -3  15    3.81    4.55
  -2   3  15    3.72    4.64
  -2   3  15    1.39    4.83
   2   3 -14  283.86   24.43
   2   3 -14  323.15   25.45
   2  -3 -14  287.76   27.31
   2  -3 -14  314.51   21.92
  -2  -3  14  282.10   23.04
  -2  -3  14  299.09   22.29
  -2   3  14  284.88   22.85
  -2   3  14  276.89   17.83
   2   3 -13  215.50   19.13
   2   3 -13  187.17   18.02
   2  -3 -13  179.55   15.33
   2  -3 -13  200.82   15.51
  -2  -3  13  185.40   17.28
  -2  -3  13  191.53   16.53
  -2   3  13  187.07   17.28
  -2   3  13  188.37   16.16
   2   3 -12  335.04   23.96
   2   3 -12  381.58   25.64
   2  -3 -12  331.60   20.81
   2  -3 -12  347.02   20.53
  -2  -3  12  321.85   22.85
  -2  -3  12  331.88   21.36
  -2   3  12  332.63   22.57
  -2   3  12  331.32   21.36
   2   3 -11  155.68   18.95
   2   3 -11  135.99   13.93
   2  -3 -11  133.38   11.24
   2  -3 -11  139.51    8.64
  -2  -3  11  129.48   16.81
  -2  -3  11  142.30   11.80
  -2   3  11  138.68   12.73
  -2   3  11  134.59    9.29
   2   3 -10  536.88   30.28
   2   3 -10  504.28   28.70
   2  -3 -10  492.30   24.80
   2  -3 -10  509.48   23.96
  -2  -3  10  483.19   27.49
  -2  -3  10  481.52   24.99
  -2   3  10  492.20   26.19
  -2   3  10  493.50   22.20
   2   3  -9    6.32    5.20
   2   3  -9    2.88    3.62
   2  -3  -9    4.46    2.51
   2  -3  -9    2.88    2.88
  -2  -3   9    3.99    3.44
  -2  -3   9    5.29    3.81
  -2   3   9    4.27    3.07
  -2   3   9    5.02    3.07
   2   3  -8  805.23   39.94
   2  -3  -8  820.74   36.78
   2  -3  -8  821.48   31.86
   2   3  -8  886.78   43.84
  -2  -3   8  812.75   40.41
  -2  -3   8  846.01   40.96
  -2   3   8  816.28   37.71
  -2   3   8  843.59   35.20
   2   3  -7  478.08   24.34
   2   3  -7  512.27   30.10
   2  -3  -7  476.69   17.65
   2  -3  -7  464.89   20.62
  -2  -3   7  494.90   21.18
  -2  -3   7  480.41   24.71
  -2   3   7  485.61   20.06
  -2   3   7  488.95   22.39
   2   3  -6  269.65   15.51
   2  -3  -6  279.31   12.91
   2  -3  -6  281.17   10.31
   2   3  -6  298.16   19.32
  -2  -3   6  289.34   12.54
  -2  -3   6  274.01   16.07
  -2   3   6  274.20   13.65
  -2   3   6  277.26   14.30
   2   3  -5   99.95    7.80
   2   3  -5   97.62   10.68
   2  -3  -5   95.12    5.85
   2  -3  -5   94.65    6.32
  -2  -3   5   98.27    5.48
  -2  -3   5   90.56    8.55
  -2   3   5   98.09    6.78
  -2   3   5  102.27    7.34
   2   3  -4  765.29   34.00
   2   3  -4  806.25   34.09
   2  -3  -4  754.14   29.82
   2  -3  -4  778.11   30.10
  -2  -3   4  804.39   31.30
  -2  -3   4  778.29   35.30
  -2   3   4  762.22   31.40
  -2   3   4  788.51   32.51
   2   3  -3   24.52    4.27
   2   3  -3   25.73    4.55
   2  -3  -3   26.84    3.44
   2  -3  -3   31.21    3.16
  -2  -3   3   26.38    2.97
  -2  -3   3   26.84    4.55
  -2   3   3   27.59    3.34
  -2   3   3   27.22    3.53
   2   3  -2  490.25   21.64
   2  -3  -2  518.68   19.41
   2  -3  -2  521.46   20.99
   2   3  -2  543.29   22.29
  -2  -3   2  506.04   17.65
  -2  -3   2  513.20   22.94
  -2   3   2  508.55   19.97
  -2   3   2  520.53   20.53
   2   3  -1  361.42   13.93
   2   3  -1  330.95   17.83
   2  -3  -1  355.01   13.84
   2  -3  -1  348.51   12.91
   2  -3  -1  353.06   13.75
   2  -3  -1  343.59   13.47
  -2  -3   1  335.78   15.88
  -2  -3   1  333.09   11.15
   2   3   0  428.30   14.77
   2  -3   0  391.51   14.12
   2  -3   0  401.83   14.12
   2  -3   0  401.83   17.65
   2  -3   0  402.66   17.00
   2   3   0  390.68   19.97
  -2  -3   0  399.41   13.65
  -2  -3   0  390.31   17.65
   2   3   1  279.49    9.85
   2   3   1  262.96   12.63
   2  -3   1  267.79   10.59
   2  -3   1  277.45   11.52
   2  -3   1  272.53   10.03
   2  -3   1  282.00   11.52
  -2  -3  -1  271.69   15.60
  -2  -3  -1  301.04    9.94
   2   3   2  939.73   31.77
   2  -3   2  910.56   35.02
   2  -3   2  957.10   36.78
   2  -3   2  935.36   37.34
   2  -3   2  937.78   36.60
  -2  -3  -2  933.60   39.20
   2   3   3    6.78    0.93
   2   3   3    7.80    1.02
   2  -3   3    4.64    2.14
   2  -3   3    5.67    2.04
   2  -3   3    7.15    2.32
   2  -3   3    4.92    2.42
  -2  -3  -3    6.87    2.51
  -2  -3  -3    5.94    2.60
   2   3   4  524.25   15.88
   2   3   4  510.22   15.33
   2  -3   4  539.39   20.71
   2  -3   4  516.82   20.99
  -2  -3  -4  543.01   26.01
  -2   3  -4  523.88   20.53
  -2   3  -4  521.56   21.18
  -2  -3  -4  519.88   21.83
   2   3   5  416.59   13.38
   2   3   5  423.84   13.47
   2  -3   5  374.15   15.70
   2  -3   5  394.77   16.63
  -2  -3  -5  391.05   17.37
  -2  -3  -5  397.92   20.99
  -2   3  -5  395.97   19.51
  -2   3  -5  394.39   15.88
   2   3   6  428.48   15.60
   2   3   6  410.28   13.28
   2  -3   6  415.39   18.11
   2  -3   6  398.95   17.00
  -2  -3  -6  395.04   21.18
  -2  -3  -6  394.86   17.83
  -2   3  -6  402.29   18.11
  -2   3  -6  397.27   16.44
   2   3   7  299.56   11.80
   2   3   7  308.01   11.42
   2  -3   7  317.30   18.02
   2  -3   7  305.32   14.12
  -2  -3  -7  290.92   14.40
  -2   3  -7  302.62   13.84
  -2   3  -7  306.25   18.48
  -2  -3  -7  293.15   15.05
   2   3   8  822.78   29.91
   2   3   8  918.09   38.18
   2  -3   8  838.76   42.08
   2  -3   8  822.13   34.65
  -2  -3  -8  814.89   36.88
  -2  -3  -8  816.65   36.13
  -2   3  -8  842.76   38.73
  -2   3  -8  817.21   34.83
   2   3   9   17.18    3.72
   2  -3   9   14.58    4.09
   2  -3   9    7.06    3.34
  -2  -3  -9   13.38    3.81
  -2   3  -9   13.75    5.85
  -2   3  -9   11.33    3.72
   2   3  10  750.98   33.07
   2   3  10  698.60   33.16
   2  -3  10  694.69   28.98
   2  -3  10  704.36   35.20
  -2  -3 -10  694.51   33.62
  -2  -3 -10  743.65   28.52
  -2   3 -10  677.98   32.23
  -2   3 -10  722.93   36.50
   2   3  11   82.95    8.36
   2  -3  11   72.82    7.52
   2  -3  11   75.14    9.20
   2   3  11   75.42   10.68
  -2  -3 -11   76.07    8.36
  -2  -3 -11   72.64    6.59
  -2   3 -11   72.17    8.27
  -2   3 -11   76.07    9.75
   2   3  12   92.61    9.38
   2   3  12   97.81    9.85
   2  -3  12  104.59   11.52
   2  -3  12   87.96    8.92
  -2  -3 -12   92.51   12.63
  -2  -3 -12   95.49    6.97
  -2   3 -12   84.90    9.66
  -2   3 -12   96.97   11.89
   2   3  13  230.82   16.07
   2   3  13  235.65   16.35
   2  -3  13  210.94   14.95
   2  -3  13  221.25   18.39
  -2  -3 -13  224.04   12.82
  -2  -3 -13  215.59   15.70
  -2   3 -13  208.81   16.53
  -2   3 -13  237.42   24.89
   2   3  14  323.99   21.36
   2  -3  14  298.54   19.78
   2  -3  14  331.60   24.89
   2   3  14  323.15   26.01
  -2  -3 -14  325.47   26.66
  -2  -3 -14  324.82   17.65
  -2   3 -14  292.22   21.83
  -2   3 -14  329.10   25.54
   2   3  15    2.79    3.07
   2   3  15    2.79    3.81
   2  -3  15    1.11    4.92
   2  -3  15    3.53    2.79
  -2  -3 -15    4.18    3.16
  -2  -3 -15    3.25    5.48
  -2   3 -15    2.97    4.46
  -2   3 -15    2.69    5.02
   2   3  16  283.77   21.55
   2   3  16  292.22   23.13
   2  -3  16  288.32   25.82
   2  -3  16  253.02   20.43
  -2  -3 -16  275.41   18.67
  -2  -3 -16  281.35   27.49
  -2   3 -16  263.61   24.06
  -2   3 -16  280.61   26.75
   2   3  17   43.66   10.22
   2   3  17   32.79   12.45
   2  -3  17   36.97   11.89
   2  -3  17   35.39    9.01
  -2  -3 -17   40.50    8.27
  -2  -3 -17   42.08   13.19
  -2   3 -17   39.11   12.45
  -2   3 -17   30.84   11.80
   2   3  18  134.78   16.53
   2   3  18  138.96   14.30
   2  -3  18  130.69   16.26
   2  -3  18  152.80   21.27
  -2  -3 -18  150.48   15.88
  -2  -3 -18  149.64   17.46
  -2   3 -18  143.23   16.91
  -2   3 -18  152.24   22.29
   2   3  19  138.12   19.41
   2  -3  19  115.46   12.63
   2  -3  19  128.00   20.53
   2   3  19  124.65   16.91
  -2  -3 -19  140.26   18.86
  -2  -3 -19  135.99   16.44
  -2   3 -19  140.35   23.87
  -2   3 -19  146.02   23.31
   2   3  20  237.32   21.18
   2   3  20  222.83   23.96
   2  -3  20  211.69   22.94
   2  -3  20  236.58   36.88
  -2  -3 -20  244.20   33.35
  -2  -3 -20  241.88   23.50
  -2   3 -20  266.49   41.71
  -2   3 -20  253.21   35.11
   2   3  21    3.72    5.85
   2   3  21    4.37    6.87
   2  -3  21    2.14    7.34
   2  -3  21    3.62    5.48
  -2  -3 -21    2.14    4.27
  -2  -3 -21    6.78    6.69
  -2   3 -21    3.16    9.57
  -2   3 -21    2.60    8.08
   2   3  22  148.62   29.17
   2   3  22  171.47   26.19
   2  -3  22  138.31   21.27
   2  -3  22  155.49   25.82
  -2  -3 -22  182.15   22.57
  -2  -3 -22  183.36   25.54
  -2   3 -22  180.76   29.54
  -2   3 -22  196.73   34.09
   2   3  23   26.84   13.47
   2   3  23   11.98   15.05
   2  -3  23   18.21   13.28
   2  -3  23   18.76   10.03
  -2  -3 -23   21.55   12.45
  -2  -3 -23   25.64    8.73
  -2   3 -23   26.38   11.70
  -2   3 -23   20.34   15.05
   2   3  24   33.25   14.68
   2   3  24   44.40   17.37
   2  -3  24   40.96   24.52
   2  -3  24   38.36   13.84
  -2  -3 -24   57.96   11.70
  -2  -3 -24   44.12   22.66
  -2   3 -24   44.21   18.86
   2   4 -23   24.06   17.09
   2  -4 -23   29.82   21.36
   2  -4 -23   35.39   13.65
  -2  -4  23   21.64   15.51
  -2  -4  23   23.41   19.97
  -2   4  23   31.12   17.18
   2  -4 -22  267.98   29.17
   2   4 -22  233.33   36.32
   2  -4 -22  250.98   34.00
  -2   4  22  253.02   40.13
  -2   4  22  231.47   46.91
  -2  -4  22  249.12   33.44
  -2  -4  22  231.29   35.30
   2   4 -21  152.70   27.96
   2   4 -21   -0.37   26.47
   2  -4 -21  182.43   22.20
   2  -4 -21  157.07   25.36
  -2   4  21  143.42   27.59
  -2   4  21  175.74   32.42
  -2  -4  21  169.05   24.99
  -2  -4  21  147.41   26.29
   2   4 -20  262.12   34.74
   2  -4 -20  281.26   32.60
   2  -4 -20  295.56   22.39
  -2  -4  20  246.80   31.86
  -2  -4  20  276.06   31.58
  -2   4  20  240.76   34.09
  -2   4  20  274.01   36.78
   2   4 -19   56.57   22.48
   2   4 -19   -1.39   12.73
   2  -4 -19   62.61   14.95
   2  -4 -19   63.91   12.82
  -2   4  19   45.70   15.98
  -2  -4  19   59.73   14.49
  -2  -4  19   51.46   20.25
  -2   4  19   47.46   11.24
   2   4 -18  567.44   48.21
   2  -4 -18  525.83   42.63
   2  -4 -18  638.59   40.87
  -2   4  18  553.88   44.77
  -2  -4  18  568.56   43.10
  -2  -4  18  528.24   45.05
  -2   4  18  520.44   46.26
   2  -4 -17   55.82   14.30
   2  -4 -17   72.92   12.63
   2   4 -17   82.20   15.70
   2   4 -17   58.15   16.53
  -2   4  17   52.57   15.51
  -2  -4  17   62.05   13.65
  -2  -4  17   57.50   14.77
  -2   4  17   59.63   11.05
   2  -4 -16  484.77   44.96
   2   4 -16  531.96   41.15
   2   4 -16  490.72   40.96
   2  -4 -16  516.54   27.77
  -2  -4  16  447.62   46.26
  -2  -4  16  467.68   42.91
  -2   4  16  431.36   37.06
  -2   4  16  464.24   35.39
   2   4 -15  351.39   41.33
   2  -4 -15  337.73   34.83
   2  -4 -15  380.83   25.92
   2   4 -15  397.27   32.42
  -2   4  15  340.61   26.94
  -2  -4  15  331.70   37.25
  -2  -4  15  341.91   26.94
  -2   4  15  326.59   37.53
   2   4 -14  771.60   61.68
   2   4 -14  841.92   52.85
   2  -4 -14  743.09   44.96
   2  -4 -14  795.94   38.08
  -2   4  14  735.38   43.38
  -2  -4  14  713.83   57.22
  -2  -4  14  728.60   44.03
  -2   4  14  731.76   47.74
   2  -4 -13  126.98   14.03
   2   4 -13  134.50   17.00
   2   4 -13  117.32   16.91
   2  -4 -13  141.93   13.00
  -2   4  13  109.88   15.79
  -2   4  13  112.76   13.19
  -2  -4  13  120.01   20.99
  -2  -4  13  119.82   13.56
   2  -4 -12 1259.26   60.75
   2  -4 -12 1189.31   63.63
   2   4 -12 1313.04   73.29
   2   4 -12 1203.62   70.04
  -2   4  12 1216.71   62.88
  -2  -4  12 1163.12   68.36
  -2  -4  12 1195.44   63.53
  -2   4  12 1187.36   75.61
   2  -4 -11  117.32   12.45
   2   4 -11  137.38   15.51
   2   4 -11  115.83   19.97
   2  -4 -11  133.85   10.50
  -2  -4  11  118.06   14.77
  -2  -4  11  123.54   15.33
  -2   4  11  115.09   11.70
  -2   4  11  113.79   13.65
   2  -4 -10 1291.02   58.05
   2   4 -10 1213.84   66.41
   2   4 -10 1384.93   74.12
   2  -4 -10 1203.80   61.12
  -2   4  10 1190.71   63.07
  -2   4  10 1237.89   60.47
  -2  -4  10 1208.73   60.28
  -2  -4  10 1228.60   77.10
   2   4  -9  924.50   56.20
   2  -4  -9  782.66   39.11
   2   4  -9  836.07   46.54
   2  -4  -9  852.69   36.23
  -2  -4   9  845.91   47.09
  -2  -4   9  810.80   39.20
  -2   4   9  795.48   48.39
  -2   4   9  837.46   40.03
   2   4  -8  917.99   48.30
   2   4  -8  958.68   55.45
   2  -4  -8  889.01   36.50
   2  -4  -8  846.01   45.51
  -2   4   8  875.54   40.03
  -2  -4   8  858.36   39.66
  -2   4   8  838.95   43.28
  -2  -4   8  861.80   47.19
   2  -4  -7  254.97   11.61
   2   4  -7  259.62   18.39
   2   4  -7  270.58   17.56
   2  -4  -7  252.93   15.33
  -2  -4   7  247.17   15.60
  -2  -4   7  250.89   18.30
  -2   4   7  240.48   19.97
  -2   4   7  249.96   13.56
   2  -4  -6 2545.82  127.90
   2  -4  -6 2557.25  119.45
   2   4  -6 2603.88  144.44
   2   4  -6 2496.13  137.10
  -2   4   6 2493.53  127.72
  -2  -4   6 2522.60  124.56
  -2  -4   6 2462.04  132.36
  -2   4   6 2457.30  117.04
   2  -4  -5  151.68    9.10
   2   4  -5  147.50   12.82
   2   4  -5  151.13   10.87
   2  -4  -5  148.43   12.82
  -2   4   5  147.97   10.96
  -2  -4   5  143.69    9.38
  -2  -4   5  147.32   13.28
  -2   4   5  137.56    8.45
   2  -4  -4 1858.93   78.95
   2  -4  -4 1783.41   76.91
   2  -4  -4 1887.07   89.26
   2   4  -4 1718.86   85.73
   2   4  -4 1780.35   94.37
   2  -4  -4 1733.44   80.25
  -2  -4   4 1803.94   78.86
  -2  -4   4 1818.52   91.86
   2   4  -3  752.38   36.78
   2   4  -3  771.60   35.67
   2  -4  -3  804.86   36.13
   2  -4  -3  796.13   31.58
   2  -4  -3  791.67   30.75
   2  -4  -3  770.21   33.44
  -2  -4   3  787.02   29.82
  -2  -4   3  781.45   38.92
   2  -4  -2 1529.00   69.76
   2  -4  -2 1563.74   64.28
   2  -4  -2 1481.90   63.91
   2   4  -2 1513.95   69.39
   2   4  -2 1477.63   75.70
   2  -4  -2 1457.48   64.65
  -2  -4   2 1486.55   58.70
  -2  -4   2 1496.95   73.01
   2  -4  -1  452.26   20.62
   2  -4  -1  459.60   24.43
   2  -4  -1  466.29   18.39
   2   4  -1  429.97   22.11
   2   4  -1  480.04   18.76
   2  -4  -1  444.74   21.74
  -2  -4   1  447.25   23.59
  -2  -4   1  455.33   16.07
   2  -4   0 2182.17   97.44
   2  -4   0 2163.69  103.20
   2   4   0 2119.10   89.64
   2   4   0 2108.70  103.94
   2  -4   0 2238.74  105.43
   2  -4   0 2201.21  109.14
  -2  -4   0 2352.62   96.51
  -2  -4   0 2135.36  106.63
   2  -4   1  249.12   11.70
   2   4   1  244.20   14.58
   2   4   1  267.05    7.62
   2  -4   1  248.28   12.82
   2  -4   1  254.97   13.75
   2  -4   1  253.30   11.70
  -2  -4  -1  236.58    6.50
  -2  -4  -1  253.95   15.42
   2  -4   2 1397.38   62.14
   2  -4   2 1443.54   65.21
   2  -4   2 1317.68   58.98
   2  -4   2 1388.00   57.22
  -2  -4  -2 1383.63   65.30
  -2  -4  -2 1355.39   64.18
   2  -4   3  573.48   23.22
   2  -4   3  569.67   25.45
   2  -4   3  544.96   24.61
   2  -4   3  591.31   28.05
  -2  -4  -3  559.73   27.31
  -2  -4  -3  572.27   27.87
   2  -4   4 1584.82   71.52
   2  -4   4 1617.33   77.00
   2  -4   4 1551.01   67.34
   2  -4   4 1454.69   64.18
  -2  -4  -4 1501.97   71.89
  -2  -4  -4 1568.85   74.59
   2  -4   5  451.43   20.25
   2  -4   5  459.41   23.96
  -2   4  -5  446.13   21.92
  -2   4  -5  466.29   21.36
  -2  -4  -5  480.31   28.70
  -2  -4  -5  446.41   27.22
   2  -4   6 2585.67  130.41
   2  -4   6 2366.27  116.76
  -2  -4  -6 2450.98  131.34
  -2  -4  -6 2570.72  137.38
  -2   4  -6 2375.19  118.06
  -2   4  -6 2508.20  131.53
   2  -4   7  214.38   16.07
   2  -4   7  227.48   12.45
  -2  -4  -7  232.96   15.23
  -2  -4  -7  225.90   14.86
  -2   4  -7  222.93   13.84
  -2   4  -7  218.65   14.03
   2  -4   8 1707.62   83.69
   2  -4   8 1783.60   86.76
  -2  -4  -8 1688.95   84.53
  -2  -4  -8 1672.97   90.19
  -2   4  -8 1682.72   83.32
  -2   4  -8 1706.41   77.84
   2  -4   9  423.19   23.59
   2   4   9  398.11   12.82
   2   4   9  394.39   12.73
   2  -4   9  429.32   23.78
  -2  -4  -9  413.53   23.59
  -2   4  -9  439.72   24.71
  -2  -4  -9  428.39   24.52
  -2   4  -9  416.13   22.76
   2  -4  10  882.05   51.18
   2   4  10  768.45   29.82
   2   4  10  808.20   29.72
   2  -4  10  816.65   40.87
  -2  -4 -10  813.12   48.21
  -2  -4 -10  829.84   48.58
  -2   4 -10  852.97   45.14
  -2   4 -10  807.37   40.68
   2   4  11  313.58   12.26
   2   4  11  336.99   16.63
   2  -4  11  306.71   19.88
   2  -4  11  341.91   28.05
  -2  -4 -11  322.87   21.36
  -2  -4 -11  324.54   21.46
  -2   4 -11  319.25   20.90
  -2   4 -11  346.19   23.78
   2   4  12 1114.08   49.88
   2   4  12 1057.14   42.54
   2  -4  12 1029.27   57.59
   2  -4  12 1034.94   54.43
  -2  -4 -12 1082.40   57.50
  -2  -4 -12 1108.97   58.70
  -2   4 -12 1036.79   55.36
  -2   4 -12 1144.82   63.91
   2   4  13   83.13    6.32
   2   4  13   91.77   11.24
   2  -4  13   94.00   17.93
   2  -4  13   90.38   10.96
  -2   4 -13   88.52    9.20
  -2  -4 -13   86.48   11.98
  -2  -4 -13   96.32   12.17
  -2   4 -13   91.96   14.21
   2  -4  14  533.17   43.56
   2   4  14  372.66   22.20
   2   4  14  514.77   27.40
   2  -4  14  492.95   30.37
  -2  -4 -14  526.48   32.23
  -2  -4 -14  507.53   20.43
  -2   4 -14  493.97   31.95
  -2   4 -14  548.86   37.62
   2   4  15  180.85   19.23
   2   4  15  173.42   15.14
   2  -4  15  156.70   16.91
   2  -4  15  184.94   20.99
  -2  -4 -15  211.97   13.10
  -2  -4 -15  189.30   19.51
  -2   4 -15  171.65   18.95
  -2   4 -15  195.99   22.85
   2   4  16  632.65   42.26
   2   4  16  578.77   34.65
   2  -4  16  575.71   38.55
   2  -4  16  635.25   45.51
  -2  -4 -16  711.51   38.45
  -2  -4 -16  655.78   43.01
  -2   4 -16  675.75   49.51
  -2   4 -16  574.04   40.68
   2   4  17  108.86   17.28
   2   4  17  105.70   13.75
   2  -4  17  105.24   16.07
   2  -4  17  118.89   19.51
  -2  -4 -17  115.92   13.47
  -2  -4 -17  111.93   17.18
  -2   4 -17  124.00   21.55
  -2   4 -17  104.03   17.18
   2   4  18  599.49   40.78
   2  -4  18  619.64   38.64
   2  -4  18  677.23   61.40
   2   4  18  675.10   48.58
  -2  -4 -18  710.95   58.70
  -2   4 -18  611.19   47.37
  -2   4 -18  731.57   57.22
   2   4  19   85.46   17.65
   2  -4  19   78.30   11.98
   2  -4  19   88.71   19.13
  -2  -4 -19   96.23   17.46
  -2   4 -19   80.25   18.21
  -2   4 -19  112.67   21.74
   2   4  20  326.03   32.23
   2  -4  20  280.89   28.33
   2  -4  20  343.59   35.95
  -2  -4 -20  353.15   32.88
  -2   4 -20  186.98   44.40
  -2   4 -20  311.17   34.27
   2   4  21  107.28   25.17
   2  -4  21   86.66   12.54
   2  -4  21  101.15   20.16
  -2  -4 -21  113.32   26.94
  -2   4 -21   99.57   15.79
  -2   4 -21   -2.32   18.76
   2   4  22  185.31   25.08
   2  -4  22  146.02   16.81
   2  -4  22  194.22   27.49
  -2  -4 -22  213.55   26.94
  -2   4 -22  175.00   21.64
  -2   4 -22    0.09   23.50
   2   4  23   16.53   13.93
   2  -4  23   21.09   15.42
  -2  -4 -23   54.90   21.09
  -2   4 -23   30.37   12.08
   2   5 -22  153.45   43.47
  -2  -5  22  167.94   36.23
   2  -5 -21   16.72   17.93
   2   5 -21    2.60   13.84
   2   5 -21   29.07   14.40
  -2  -5  21   17.09   11.42
  -2  -5  21   16.44   12.91
   2  -5 -20  142.12   32.79
   2   5 -20  150.85   27.03
   2   5 -20    2.51   24.80
  -2   5  20  119.82   34.27
  -2  -5  20  140.17   31.67
  -2  -5  20  146.11   21.74
   2   5 -19   82.58   20.90
   2   5 -19    1.30   20.06
   2  -5 -19   81.09   18.30
  -2  -5  19   93.91   22.57
  -2  -5  19   81.74   19.23
  -2   5  19   78.77   20.34
   2   5 -18  101.99   19.78
   2   5 -18    0.56   14.21
   2  -5 -18   90.56   17.46
  -2   5  18   86.76   19.13
  -2  -5  18   94.74   16.07
  -2  -5  18   82.39   18.30
   2  -5 -17   81.55   15.51
   2   5 -17   90.19   18.67
   2   5 -17    0.93   13.28
  -2  -5  17   95.67   14.68
  -2  -5  17   85.55   23.22
  -2   5  17   89.64   18.30
   2   5 -16  284.42   31.49
   2  -5 -16  262.87   26.66
  -2  -5  16  258.78   31.40
  -2  -5  16  251.91   37.99
  -2   5  16  254.60   30.56
   2   5 -15   73.75   16.26
   2   5 -15   -1.11   16.07
  -2  -5  15   74.40   15.33
  -2  -5  15   66.13   15.60
  -2   5  15   62.51   10.87
  -2   5  15   66.13   15.70
   2  -5 -14  287.39   25.54
   2   5 -14  313.58   30.75
   2  -5 -14  346.19   20.81
  -2  -5  14  290.27   29.17
  -2  -5  14  279.12   28.79
  -2   5  14  265.93   21.18
  -2   5  14  274.76   28.98
   2  -5 -13  220.05   20.43
   2   5 -13  100.13   20.16
   2   5 -13  242.80   24.43
   2  -5 -13  252.46   18.76
  -2  -5  13  218.56   23.96
  -2   5  13  206.58   16.26
  -2  -5  13  235.65   23.78
  -2   5  13  217.91   22.76
   2  -5 -12  272.25   22.48
   2  -5 -12  290.27   17.28
   2   5 -12  274.76   26.19
   2   5 -12  290.27   32.14
  -2   5  12  242.06   17.00
  -2   5  12  261.29   24.06
  -2  -5  12  249.58   25.27
  -2  -5  12  271.13   24.80
   2   5 -11  199.89   21.09
   2   5 -11  192.09   26.10
   2  -5 -11  215.22   13.28
   2  -5 -11  193.30   18.30
  -2   5  11  173.98   12.82
  -2   5  11  180.76   19.32
  -2  -5  11  199.05   15.33
  -2  -5  11  193.48   27.77
   2   5 -10  436.29   38.83
   2   5 -10  442.79   30.19
   2  -5 -10  463.04   20.90
   2  -5 -10  414.36   32.51
  -2   5  10  381.30   19.51
  -2   5  10  401.27   29.17
  -2  -5  10  436.56   24.06
  -2  -5  10  423.10   31.95
   2  -5  -9   54.43    9.01
   2  -5  -9   59.45    5.48
   2   5  -9   54.15    9.94
   2   5  -9   56.66   11.15
  -2   5   9   48.77    5.57
  -2  -5   9   57.68   11.89
  -2  -5   9   58.80    6.87
  -2   5   9   48.02   10.31
   2  -5  -8  635.53   40.96
   2  -5  -8  664.88   26.47
   2   5  -8  633.02   35.67
   2   5  -8  644.16   39.29
  -2   5   8  583.51   28.70
  -2  -5   8  630.05   33.25
  -2  -5   8  625.03   40.50
   2  -5  -7  361.14   22.39
   2  -5  -7  376.10   15.33
   2   5  -7  364.48   26.19
   2   5  -7  362.07   31.21
   2  -5  -7  368.48   24.71
   2  -5  -7  365.69   14.95
  -2  -5   7  359.65   17.09
  -2  -5   7  353.06   27.12
   2  -5  -6  296.12   13.65
   2  -5  -6  287.76   20.53
   2   5  -6  293.89   16.91
   2   5  -6  279.87   21.27
   2  -5  -6  300.95   12.17
   2  -5  -6  284.97   18.30
  -2  -5   6  281.91   15.60
  -2  -5   6  279.40   23.13
   2  -5  -5  370.52   23.41
   2   5  -5  358.35   24.24
   2   5  -5  356.13   20.71
   2  -5  -5  380.74   26.01
   2  -5  -5  383.34   14.77
   2  -5  -5  359.75   14.21
  -2  -5   5  369.04   32.79
  -2  -5   5  370.34   17.46
   2  -5  -4  767.61   42.36
   2  -5  -4  742.81   28.89
   2   5  -4  744.48   34.09
   2   5  -4  740.67   40.78
   2  -5  -4  769.75   31.77
   2  -5  -4  772.16   40.41
  -2  -5   4  773.09   44.77
  -2  -5   4  746.62   31.02
   2  -5  -3   81.83   10.87
   2  -5  -3   82.48    9.47
   2   5  -3   82.76    6.59
   2   5  -3   84.53   10.40
   2  -5  -3   82.76    5.48
   2  -5  -3   82.20    6.87
  -2  -5   3   86.11    5.39
  -2  -5   3   81.93   11.80
   2  -5  -2  832.82   46.91
   2   5  -2  781.91   41.89
   2   5  -2  835.14   33.44
   2  -5  -2  827.99   43.19
   2  -5  -2  832.82   34.46
   2  -5  -2  812.75   32.14
  -2  -5   2  829.38   45.79
  -2  -5   2  813.68   30.00
   2  -5  -1  539.39   21.92
   2   5  -1  493.78   28.52
   2   5  -1  513.66   17.00
   2  -5  -1  525.36   27.77
   2  -5  -1  518.30   28.70
   2  -5  -1  538.83   26.38
  -2  -5   1  520.53   30.93
  -2  -5   1  520.72   17.09
   2  -5   0  195.34   16.81
   2  -5   0  208.62   10.59
   2  -5   0  199.52   14.68
   2  -5   0  194.60   11.98
  -2  -5   0  199.15   15.88
  -2  -5   0  137.10    9.66
   2  -5   1  196.36   11.33
   2  -5   1  178.99   16.35
   2  -5   1  182.15   11.24
   2  -5   1  184.29   12.73
  -2  -5  -1  186.70   19.04
  -2  -5  -1  182.15   19.69
   2  -5   2  560.10   25.82
   2  -5   2  558.43   22.85
   2  -5   2  563.26   28.42
   2  -5   2  519.23   27.49
  -2  -5  -2  557.22   37.25
  -2  -5  -2  546.91   29.82
   2  -5   3   69.01    7.62
   2  -5   3   62.88    7.99
   2  -5   3   75.52    8.82
   2  -5   3   69.29    6.87
  -2  -5  -3   71.52   12.82
  -2  -5  -3   63.16    9.10
   2  -5   4  817.77   41.24
   2  -5   4  854.18   37.62
   2  -5   4  887.99   44.31
   2  -5   4  905.73   45.05
  -2  -5  -4  859.29   44.68
  -2  -5  -4  856.41   45.14
   2  -5   5  467.31   23.50
   2  -5   5  474.46   26.57
   2  -5   5  420.77   23.50
   2  -5   5  478.92   26.66
  -2  -5  -5  447.90   26.66
  -2  -5  -5  452.54   27.40
   2  -5   6  406.93   24.15
   2  -5   6  382.97   21.64
   2  -5   6  390.40   24.71
   2  -5   6  421.52   26.66
  -2  -5  -6  387.06   24.34
  -2  -5  -6  380.37   24.06
   2  -5   7  497.13   26.47
   2  -5   7  504.93   30.75
  -2   5  -7  492.30   30.93
  -2  -5  -7  483.19   35.20
  -2  -5  -7  518.12   35.95
  -2   5  -7  493.04   28.79
   2  -5   8  603.85   37.34
   2  -5   8  585.37   30.84
  -2  -5  -8  616.11   35.20
  -2  -5  -8  583.79   34.18
  -2   5  -8  594.66   32.23
  -2   5  -8  598.74   33.90
   2  -5   9   56.94   11.52
   2  -5   9   56.10   10.12
  -2   5  -9   52.95    7.15
  -2   5  -9   50.81    8.73
  -2  -5  -9   53.13   13.10
  -2  -5  -9   55.45    9.94
   2  -5  10  517.93   33.35
   2  -5  10  530.84   32.05
  -2   5 -10  523.41   38.08
  -2  -5 -10  544.59   34.09
  -2  -5 -10  526.57   32.88
  -2   5 -10  505.39   31.86
   2  -5  11  148.80   12.45
   2  -5  11  155.86   15.98
  -2   5 -11  153.26   12.54
  -2  -5 -11  156.33   16.44
  -2  -5 -11  159.67   16.81
  -2   5 -11  156.42   15.98
   2  -5  12  121.03   15.33
   2  -5  12  131.16   19.97
  -2   5 -12  117.59   11.70
  -2  -5 -12  124.00   15.51
  -2  -5 -12  133.01   15.88
  -2   5 -12  140.17   16.26
   2  -5  13  205.37   20.25
   2  -5  13  217.07   20.53
  -2   5 -13  202.31   15.98
  -2   5 -13  187.07   20.53
  -2  -5 -13  210.48   26.57
  -2  -5 -13  212.52   21.18
   2  -5  14  259.52   23.87
   2  -5  14  273.74   24.80
  -2   5 -14  264.91   24.61
  -2  -5 -14  290.73   25.08
  -2  -5 -14  276.15   32.32
   2  -5  15   33.44   12.26
   2  -5  15   20.81    8.27
  -2  -5 -15   28.98   12.26
  -2   5 -15   24.34    9.01
  -2  -5 -15   14.95    8.73
  -2   5 -15    0.56    8.17
   2  -5  16  257.48   25.54
   2  -5  16  274.20   27.49
  -2  -5 -16  298.07   28.79
  -2   5 -16  269.09   27.96
   2  -5  17  137.56   18.86
   2  -5  17  117.78   13.19
  -2   5 -17    0.74   16.44
  -2   5 -17  128.65   19.04
  -2  -5 -17  152.05   25.45
   2  -5  18  134.13   17.65
   2  -5  18  159.76   19.69
  -2   5 -18  136.08   19.88
  -2  -5 -18   -1.02   18.02
  -2  -5 -18  168.96   20.06
  -2   5 -18    0.56   17.09
   2  -5  19  124.37   20.81
   2  -5  19  142.95   21.36
  -2  -5 -19  144.72   21.09
  -2   5 -19  130.78   21.74
  -2   5 -19   -0.74   19.13
   2  -5  20  110.44   13.84
   2  -5  20  144.53   26.01
  -2   5 -20  124.47   20.06
  -2  -5 -20   -0.19   13.38
  -2  -5 -20  147.13   26.38
  -2   5 -20    1.21   17.09
   2  -5  21   13.93   10.87
  -2  -5 -21   15.60   10.77
  -2  -5 -21    0.28    7.90
  -2   5 -21   20.81   11.52
   2   6 -19   -0.09   12.08
   2   6 -19   53.69   17.00
  -2  -6  19   42.54   16.72
  -2  -6  19   30.84   20.71
   2   6 -18    3.34   16.91
   2   6 -18  119.64   24.71
   2  -6 -18  114.25   21.36
  -2   6  18  120.19   32.14
  -2  -6  18  110.53   17.93
  -2  -6  18  103.29   22.29
   2  -6 -17   77.65   18.30
   2   6 -17   75.42   20.71
   2   6 -17    3.72   20.06
  -2   6  17   76.17   20.62
  -2  -6  17   70.78   19.32
  -2  -6  17   70.31   14.86
   2  -6 -16  147.97   23.50
   2   6 -16  138.96   35.11
  -2   6  16  145.27   26.47
  -2  -6  16  129.20   18.95
  -2  -6  16  139.98   25.45
   2  -6 -15  209.37   24.24
   2   6 -15  219.68   36.69
   2   6 -15    0.65   25.92
  -2   6  15  196.36   27.31
  -2  -6  15  187.54   26.94
  -2  -6  15  193.48   19.51
   2  -6 -14  143.60   19.97
   2   6 -14  141.74   30.84
   2   6 -14    4.27   24.34
  -2   6  14  131.25   14.58
  -2  -6  14  145.65   15.79
  -2  -6  14  143.79   30.47
   2  -6 -13  161.90   22.94
   2  -6 -13  163.94   19.78
   2   6 -13  174.25   30.47
   2   6 -13    2.88   23.50
  -2  -6  13  147.04   15.23
  -2  -6  13  150.85   23.22
   2  -6 -12  232.68   27.59
   2   6 -12  243.45   27.87
   2  -6 -12  226.27   31.21
  -2  -6  12  222.65   28.89
  -2  -6  12  245.87   23.96
   2  -6 -11  137.75   16.63
   2   6 -11    0.00   18.39
   2   6 -11  152.05   19.97
   2  -6 -11  140.44   19.88
  -2  -6  11  147.22   21.18
  -2  -6  11  139.24   16.16
   2  -6 -10  301.51   36.41
   2  -6 -10  300.30   25.17
   2   6 -10  321.85   29.72
  -2  -6  10  303.55   31.40
  -2  -6  10  309.12   23.96
   2  -6  -9  349.44   29.82
   2  -6  -9  356.40   26.94
   2   6  -9  375.91   39.20
   2   6  -9  302.16   27.03
  -2  -6   9  358.17   24.06
  -2  -6   9  345.54   32.32
   2  -6  -8  283.12   28.52
   2  -6  -8  266.30   24.89
   2   6  -8  262.12   22.39
   2   6  -8  294.54   26.38
  -2  -6   8  273.74   18.95
  -2  -6   8  289.71   28.05
   2  -6  -7  252.74   20.34
   2  -6  -7  249.68   22.85
   2   6  -7  267.79   24.15
   2   6  -7  227.85   18.67
  -2  -6   7  246.24   25.73
  -2  -6   7  249.96   16.26
   2  -6  -6  332.16   26.01
   2   6  -6  318.88   20.25
   2   6  -6  341.63   27.40
   2  -6  -6  333.09   28.98
  -2  -6   6  328.45   29.82
  -2  -6   6  328.35   17.65
   2  -6  -5  177.60    7.80
   2  -6  -5  169.70   23.31
   2  -6  -5  183.64    9.10
   2  -6  -5  175.09   15.98
   2   6  -5  168.03   18.76
   2   6  -5  163.57   12.08
  -2  -6   5  167.29   10.50
  -2  -6   5  162.92   20.71
   2  -6  -4  377.12   29.82
   2  -6  -4  367.92   14.03
   2  -6  -4  397.37   27.77
   2   6  -4  384.27   28.89
   2   6  -4  374.15   17.93
   2  -6  -4  404.24   15.88
  -2  -6   4  365.97   30.65
  -2  -6   4  396.81   18.86
   2  -6  -3  520.63   32.79
   2  -6  -3  502.89   19.60
   2   6  -3  503.44   19.97
   2   6  -3  510.22   34.00
   2  -6  -3  509.11   29.35
   2  -6  -3  533.35   21.36
  -2  -6   3  485.42   35.11
  -2  -6   3  459.04   17.83
   2  -6  -2  282.28   13.28
   2  -6  -2  282.47   22.76
   2  -6  -2  280.05   21.27
   2   6  -2  229.61    8.64
   2  -6  -2  271.60   13.84
  -2  -6   2  269.56   23.78
  -2  -6   2  251.26    9.10
   2  -6  -1  232.77   12.73
   2  -6  -1  235.74   16.53
   2  -6  -1  236.21   19.41
   2  -6  -1  239.65   13.00
  -2  -6   1  233.98   22.11
  -2  -6   1  240.95   21.09
   2  -6   0  365.69   31.58
   2  -6   0  422.54   20.53
   2  -6   0  388.64   27.49
   2  -6   0  386.03   20.25
  -2  -6   0  388.73   27.77
  -2  -6   0  381.30   28.61
   2  -6   1  237.42   14.40
   2  -6   1  223.39   15.33
   2  -6   1  225.25   15.79
   2  -6   1  213.08   18.48
  -2  -6  -1  244.20   25.73
  -2  -6  -1  222.56   21.36
   2  -6   2  369.69   20.25
   2  -6   2  346.19   21.64
   2  -6   2  341.91   24.24
   2  -6   2  342.01   20.62
  -2  -6  -2  335.04   25.36
  -2  -6  -2  342.19   26.47
   2  -6   3  305.78   23.31
   2  -6   3  341.63   25.73
   2  -6   3  358.82   21.83
   2  -6   3  345.44   22.66
  -2  -6  -3  327.89   26.38
  -2  -6  -3  348.04   25.17
   2  -6   4  258.59   20.90
   2  -6   4  298.26   18.95
   2  -6   4  294.26   20.62
   2  -6   4  287.02   17.65
  -2  -6  -4  281.82   23.87
  -2  -6  -4  286.93   23.13
   2  -6   5  326.87   19.69
   2  -6   5  294.82   22.29
   2  -6   5  331.32   23.31
   2  -6   5  328.82   25.27
  -2  -6  -5  317.02   25.45
  -2  -6  -5  325.84   25.08
   2  -6   6  417.62   28.24
   2  -6   6  460.62   26.38
   2  -6   6  462.39   26.38
   2  -6   6  435.36   30.47
  -2  -6  -6  424.95   38.83
  -2  -6  -6  448.18   30.84
   2  -6   7  262.96   18.30
   2  -6   7  251.81   23.41
   2  -6   7  246.33   23.69
   2  -6   7  241.13   24.99
  -2  -6  -7  246.06   22.39
  -2  -6  -7  243.83   29.26
   2  -6   8  328.45   29.63
   2  -6   8  308.47   29.07
   2  -6   8  332.81   23.50
   2  -6   8  337.27   27.22
  -2  -6  -8  320.46   26.84
  -2  -6  -8  338.48   34.09
   2  -6   9  311.82   22.01
   2  -6   9  317.11   23.78
   2  -6   9  334.11   30.47
  -2  -6  -9  345.26   28.05
  -2  -6  -9  326.40   27.77
   2  -6  10  251.72   21.18
   2  -6  10  263.70   28.14
  -2  -6 -10  258.97   32.42
  -2  -6 -10  277.17   25.54
  -2   6 -10  259.71   24.71
   2  -6  11  131.53   15.23
   2  -6  11  142.95   16.72
  -2   6 -11  136.45   18.76
  -2  -6 -11  134.22   19.04
  -2  -6 -11  141.19   19.23
   2  -6  12  206.86   24.06
   2  -6  12  203.70   28.14
  -2  -6 -12  203.61   24.24
  -2  -6 -12  200.26   23.96
  -2   6 -12  236.67   23.87
   2  -6  13  139.24   17.65
   2  -6  13  118.52   14.21
  -2   6 -13  123.07   14.12
  -2  -6 -13  122.24   25.36
  -2  -6 -13  138.49   19.60
  -2   6 -13    1.95   19.04
   2  -6  14  139.14   24.06
   2  -6  14  131.90   15.05
  -2  -6 -14  147.69   19.78
  -2  -6 -14  122.05   24.34
  -2   6 -14   -0.84   19.51
  -2   6 -14  134.78   20.06
   2  -6  15  194.60   30.47
   2  -6  15  175.74   24.15
  -2   6 -15  175.00   25.17
  -2  -6 -15  177.69   24.52
   2  -6  16  139.79   21.55
   2  -6  16  149.83   21.36
  -2   6 -16  141.37   17.46
  -2   6 -16    4.18   24.24
  -2  -6 -16  166.08   22.20
   2  -6  17   79.60   19.88
   2  -6  17   70.04   11.98
  -2   6 -17    0.56   14.40
  -2   6 -17   76.26   12.82
  -2  -6 -17   -0.37   13.10
  -2  -6 -17   89.26   17.37
   2  -6  18  134.22   18.48
   2  -6  18  121.12   19.97
  -2   6 -18   -1.58   17.46
  -2   6 -18  129.02   20.81
  -2  -6 -18   -0.19   15.05
  -2  -6 -18  156.51   27.59
   2  -6  19   86.20   18.21
  -2   6 -19   77.75   20.34
  -2   6 -19   -0.74   24.34
   2   7 -16    2.23   17.83
   2   7 -16  143.14   32.51
  -2  -7  16  136.45   20.53
   2  -7 -15  144.07   22.85
   2   7 -15    2.69   17.37
   2   7 -15  157.26   34.09
  -2  -7  15  138.68   25.27
  -2  -7  15  137.84   21.36
   2  -7 -14  190.60   26.01
   2   7 -14   -1.95   23.87
   2   7 -14  185.87   28.98
   2  -7 -14  174.72   29.26
  -2  -7  14  168.22   38.64
  -2  -7  14  174.44   18.02
   2  -7 -13  272.99   35.58
   2  -7 -13  270.39   31.67
   2   7 -13  281.07   35.85
  -2  -7  13  259.43   36.69
  -2  -7  13  256.55   28.24
   2  -7 -12  192.55   29.91
   2  -7 -12  211.78   27.77
   2   7 -12  223.21   40.03
  -2  -7  12  188.37   22.76
  -2  -7  12  204.54   31.40
   2  -7 -11  342.94   32.79
   2  -7 -11  344.24   48.30
   2   7 -11  342.56   37.71
  -2  -7  11  331.60   27.96
  -2  -7  11  334.39   39.48
   2  -7 -10  292.22   32.79
   2  -7 -10  287.85   28.98
   2   7 -10  289.34   33.16
  -2  -7  10  286.00   45.98
   2  -7  -9  280.05   28.14
   2  -7  -9  276.06   40.31
   2   7  -9  278.10   31.95
  -2  -7   9  272.53   34.09
   2  -7  -8  288.50   35.67
   2  -7  -8  286.09   30.47
   2   7  -8  276.99   31.21
  -2  -7   8  270.76   33.44
   2  -7  -7  477.25   44.59
   2  -7  -7  434.89   38.64
   2   7  -7  447.71   39.20
  -2  -7   7  431.36   42.17
   2  -7  -6  374.61   34.27
   2   7  -6  368.57   34.83
   2  -7  -6  384.46   30.84
  -2  -7   6  370.52   48.02
   2  -7  -5  522.48   36.41
   2   7  -5  497.50   41.06
   2  -7  -5  519.14   41.43
  -2  -7   5  476.88   44.21
   2  -7  -4  392.54   29.17
   2  -7  -4  391.14   42.63
  -2  -7   4  379.07   34.65
  -2  -7   4  383.34   37.43
   2  -7  -3  303.64   28.52
   2  -7  -3  318.97   31.40
  -2  -7   3  306.43   29.91
  -2  -7   3  303.74   40.96
   2  -7  -2  403.68   41.33
   2  -7  -2  417.62   36.04
  -2  -7   2  413.44   34.83
  -2  -7   2  398.39   37.15
   2  -7  -1  630.98   38.92
   2  -7  -1  590.38   52.67
  -2  -7   1  616.76   58.89
  -2  -7   1  600.23   43.84
   2  -7   0  320.36   24.61
   2  -7   0  316.37   35.58
  -2  -7   0  311.82   29.44
  -2  -7   0  314.23   32.05
   2  -7   1  505.86   32.32
   2  -7   1  461.74   44.49
  -2  -7  -1  475.39   39.85
  -2  -7  -1  479.29   36.50
   2  -7   2  305.87   28.05
   2  -7   2  344.70   24.71
  -2  -7  -2  339.50   32.05
  -2  -7  -2  330.30   28.98
   2  -7   3  277.92   27.49
   2  -7   3  245.68   24.61
  -2  -7  -3  281.72   33.90
  -2  -7  -3  267.79   29.07
   2  -7   4  409.35   34.83
   2  -7   4  363.56   38.55
  -2  -7  -4  409.35   33.07
  -2  -7  -4  404.52   35.95
   2  -7   5  573.20   43.75
   2  -7   5  549.24   38.92
   2  -7   5  511.80   38.92
   2  -7   5  580.54   38.45
  -2  -7  -5  583.97   45.89
  -2  -7  -5  579.61   52.02
   2  -7   6  375.07   24.80
   2  -7   6  338.20   29.72
   2  -7   6  368.20   32.23
   2  -7   6  373.87   33.81
  -2  -7  -6  362.72   35.58
  -2  -7  -6  388.36   33.25
   2  -7   7  583.51   42.82
   2  -7   7  514.50   47.65
   2  -7   7  555.83   43.84
   2  -7   7  581.47   44.68
  -2  -7  -7  572.55   53.78
  -2  -7  -7  556.67   56.85
   2  -7   8  388.17   32.05
   2  -7   8  411.58   37.71
   2  -7   8  420.50   35.48
   2  -7   8  418.08   30.28
  -2  -7  -8  432.11   36.60
  -2  -7  -8  414.09   38.08
   2  -7   9  208.25   22.76
   2  -7   9  222.09   26.47
   2  -7   9  210.29   21.64
   2  -7   9  226.83   20.90
  -2  -7  -9  219.30   27.59
  -2  -7  -9  238.35   34.65
   2  -7  10  218.75   27.49
   2  -7  10  201.84   29.17
   2  -7  10  222.74   28.05
   2  -7  10  216.80   23.04
  -2  -7 -10  229.15   27.22
  -2  -7 -10  219.49   28.14
   2  -7  11  345.54   38.73
   2  -7  11  383.81   38.64
  -2  -7 -11  359.56   48.49
  -2  -7 -11  383.71   47.56
   2  -7  12  164.87   21.18
   2  -7  12  180.94   28.24
  -2  -7 -12  187.17   26.29
  -2  -7 -12  177.32   35.67
   2  -7  13  265.84   34.37
   2  -7  13  253.95   33.53
  -2  -7 -13  273.55   43.75
   2  -7  14  162.27   27.96
   2  -7  14  170.82   30.00
  -2  -7 -14  182.34   28.61
   2  -7  15  109.33   17.65
   2  -7  15  100.22   16.26
  -2  -7 -15  117.04   28.42
  -2   7 -15    0.84   15.51
  -2   7 -15  110.44   21.55
   2  -8 -10   43.38   22.01
   2   8 -10   55.64   19.13
   2  -8  -9  157.35   32.23
   2  -8  -9  156.51   28.52
   2   8  -9  163.20   37.99
   2  -8  -8   73.10   14.03
   2  -8  -8   68.09   16.16
  -2  -8   8    0.09    9.57
  -2  -8   8   52.85   17.46
   2  -8  -7   86.29   28.61
   2  -8  -7   91.21   18.95
  -2  -8   7   92.05   29.82
  -2  -8   7   87.96   23.50
   2  -8  -6   25.64   18.48
   2  -8  -6   20.71   11.61
  -2  -8   6   26.57   15.05
  -2  -8   6   32.51   14.12
   2  -8  -5   81.09   26.19
   2  -8  -5   82.95   16.81
  -2  -8   5   78.95   19.97
  -2  -8   5   74.87   21.74
   2  -8  -4   92.05   26.19
   2  -8  -4   88.33   16.91
  -2  -8   4   75.98   21.92
  -2  -8   4   79.23   19.41
   2  -8  -3  243.18   25.82
   2  -8  -3  223.95   30.37
  -2  -8   3  241.13   30.19
  -2  -8   3  232.03   33.62
   2  -8  -2   73.29   18.11
   2  -8  -2   77.84   15.23
  -2  -8   2   71.71   20.16
  -2  -8   2   69.66   18.48
   2  -8  -1   98.55   17.00
   2  -8  -1   98.46   26.84
  -2  -8   1   98.55   19.78
  -2  -8   1   95.86   29.91
   2  -8   0   30.28   10.50
   2  -8   0   27.22   12.73
  -2  -8   0   26.84   12.73
  -2  -8   0   26.01   14.49
   2  -8   1   35.95   14.30
   2  -8   1   39.29   15.98
  -2  -8  -1   39.66   16.16
  -2  -8  -1   45.05   14.21
   2  -8   2   62.23   17.28
   2  -8   2   55.36   15.42
  -2  -8  -2   43.66   17.46
  -2  -8  -2   46.35   15.51
   2  -8   3  180.11   26.10
   2  -8   3  209.83   22.57
  -2  -8  -3  202.21   26.84
  -2  -8  -3  199.89   29.35
   2  -8   4   71.15   17.56
   2  -8   4   77.10   14.77
  -2  -8  -4   77.75   17.74
  -2  -8  -4   69.94   20.16
   2  -8   5  121.96   22.94
   2  -8   5  103.66   20.34
  -2  -8  -5  127.90   28.79
  -2  -8  -5  105.24   31.95
   2  -8   6   71.43   19.04
   2  -8   6   64.28   16.72
  -2  -8  -6   71.43   18.21
  -2  -8  -6   68.46   19.51
   2  -8   7   95.86   16.44
   2  -8   7   84.43   24.99
  -2  -8  -7   88.33   22.29
  -2  -8  -7   97.25   20.62
   2  -8   8   57.03   17.93
   2  -8   8   50.81   15.14
  -2  -8  -8   43.38   17.00
   2  -8   9  175.00   25.36
   2  -8   9  190.23   23.13
   2  -8  10   53.78   21.09
   3   0 -26   -0.74    6.50
   3   0 -25  318.97   37.99
   3   0 -25  356.40   42.17
  -3   0  25  288.78   40.03
  -3   0  25  326.22   53.04
   3   0 -24   -0.56    6.13
   3   0 -24   -1.49    6.59
  -3   0  24   -3.99    6.41
  -3   0  24    1.11    6.50
   3   0 -23  381.76   38.45
   3   0 -23  397.27   40.50
  -3   0  23  374.98   40.68
  -3   0  23  342.01   39.66
   3   0 -22    1.67    3.44
   3   0 -22   -2.14    3.62
  -3   0  22   -2.42    3.62
  -3   0  22    3.16    3.72
   3   0 -21  888.27   65.02
   3   0 -21  943.72   65.86
  -3   0  21  880.75   69.20
  -3   0  21  891.80   79.14
   3   0 -20   -3.34    5.94
   3   0 -20   -1.58    5.67
  -3   0  20    0.65    6.13
  -3   0  20   -4.83    6.32
   3   0 -19  923.19   60.47
   3   0 -19  844.98   58.33
  -3   0  19  848.79   61.03
  -3   0  19  838.30   59.17
   3   0 -18   -2.32    3.62
   3   0 -18    3.34    3.53
  -3   0  18   -0.09    3.62
  -3   0  18   -2.79    3.81
   3   0 -17 1068.38   65.21
   3   0 -17 1138.13   66.79
  -3   0  17 1039.95   67.06
  -3   0  17 1013.29   63.81
   3   0 -16   -1.39    4.37
   3   0 -16    0.84    4.37
  -3   0  16   -5.85    4.74
  -3   0  16   -1.30    4.46
   3   0 -15 2724.72  151.96
   3   0 -15 2455.72  140.35
  -3   0  15 2625.42  154.75
  -3   0  15 2526.04  144.90
   3   0 -14    0.37    2.97
   3   0 -14   -2.60    4.18
  -3   0  14   -2.79    3.34
  -3   0  14    1.02    3.16
   3   0 -13 1886.24  105.89
   3   0 -13 2014.05  105.70
  -3   0  13 2062.81  116.66
  -3   0  13 1869.24  103.85
   3   0 -12    5.57    2.88
   3   0 -12   -0.28    2.42
  -3   0  12   -2.42    2.69
  -3   0  12   -0.37    3.25
   3   0 -11 1547.20   74.40
   3   0 -11 1513.11   74.87
  -3   0  11 1577.21   76.82
  -3   0  11 1482.37   77.93
   3   0 -10   -0.09    1.21
   3   0 -10    0.56    1.02
  -3   0  10    0.09    1.11
  -3   0  10   -0.93    1.30
   3   0  -9 3738.20  198.96
   3   0  -9 3710.80  201.56
  -3   0   9 3866.85  218.00
  -3   0   9 3990.29  212.06
   3   0  -8    1.95    1.86
   3   0  -8   -0.74    2.04
  -3   0   8   -0.28    2.32
  -3   0   8    2.97    1.86
   3   0  -7 3138.99  157.16
   3   0  -7 3098.21  152.98
  -3   0   7 3102.95  153.08
  -3   0   7 2947.55  157.91
   3   0  -6    2.69    2.04
   3   0  -6    4.18    1.95
  -3   0   6    2.23    1.95
  -3   0   6    0.56    2.42
   3   0  -5 5904.95  337.55
   3   0  -5 6018.92  343.86
  -3   0   5 6341.70  359.84
  -3   0   5 5721.50  340.06
   3   0  -4    2.23    1.67
   3   0  -4    2.51    2.04
  -3   0   4   -1.21    2.42
  -3   0   4    3.07    1.58
   3   0  -3 6649.34  382.13
   3   0  -3 6831.03  398.76
  -3   0   3 7293.97  422.91
  -3   0   3 6094.91  372.94
   3   0  -2    2.04    1.11
   3   0  -2    1.95    1.67
  -3   0   2    2.32    1.95
  -3   0   2    4.55    1.67
   3   0  -1 5598.24  306.62
   3   0  -1 5385.81  284.14
  -3   0   1 5681.38  309.87
  -3   0   1 4725.86  259.90
   3   0   0   10.50    1.39
   3   0   0    4.74    2.42
  -3   0   0   11.70    1.86
  -3   0   0    6.32    2.32
   3   0   1 1069.86   43.10
   3   0   1 1018.31   34.93
  -3   0  -1 1154.02   42.08
  -3   0  -1 1056.95   41.89
   3   0   2    8.17    1.21
   3   0   2    4.74    2.14
  -3   0  -2    7.52    1.11
  -3   0  -2    3.99    2.04
   3   0   3 5882.38  329.00
   3   0   3 6028.77  336.53
  -3   0  -3 5547.81  293.43
  -3   0  -3 5755.22  301.14
   3   0   4    2.04    1.67
   3   0   4    4.09    1.58
  -3   0  -4    1.95    0.84
  -3   0  -4    3.34    0.84
   3   0   5 6354.80  363.46
   3   0   5 6269.72  360.68
  -3   0  -5 5932.45  318.97
  -3   0  -5 6230.15  336.34
   3   0   6    2.79    1.86
   3   0   6    4.55    2.51
  -3   0  -6    4.37    1.11
  -3   0  -6    2.14    1.11
   3   0   7 2756.58  117.78
   3   0   7 2601.55  123.17
  -3   0  -7 2468.63  111.09
  -3   0  -7 2810.83  132.73
   3   0   8    1.49    0.93
   3   0   8    2.79    1.58
  -3   0  -8   -0.84    1.58
  -3   0  -8   -0.19    1.67
   3   0   9 4824.50  274.85
   3   0   9 5007.12  261.85
  -3   0  -9 4587.09  252.19
  -3   0  -9 4922.40  280.42
   3   0  10    9.47    2.60
   3   0  10    0.19    1.21
  -3   0 -10   -1.02    1.67
  -3   0 -10    0.46    2.60
   3   0  11 2415.13  121.96
   3   0  11 2481.17  113.69
  -3   0 -11 2546.19  123.54
  -3   0 -11 2563.10  128.93
   3   0  12    0.84    2.23
   3   0  12   -0.56    1.58
  -3   0 -12    0.00    3.16
  -3   0 -12   -3.53    2.23
   3   0  13 1261.49   56.94
   3   0  13 1220.62   62.42
  -3   0 -13 1372.95   65.39
  -3   0 -13 1328.55   72.17
   3   0  14   -0.46    1.58
   3   0  14   -0.65    2.97
  -3   0 -14   -3.07    2.04
  -3   0 -14    0.28    3.07
   3   0  15 2227.22  115.55
   3   0  15 2285.93  136.91
  -3   0 -15 2514.52  126.42
  -3   0 -15 2411.14  132.55
   3   0  16    2.79    2.51
   3   0  16    0.28    1.86
  -3   0 -16   -1.21    2.60
  -3   0 -16   -3.07    2.51
   3   0  17 1377.41   81.18
   3   0  17 1322.88   71.06
  -3   0 -17 1433.14   81.65
  -3   0 -17 1581.29   85.73
   3   0  18    2.23    3.99
   3   0  18   -0.93    3.07
  -3   0 -18    6.32    3.90
  -3   0 -18   -2.97    3.90
   3   0  19  542.64   36.23
   3   0  19  585.09   53.13
  -3   0 -19  633.30   43.10
  -3   0 -19  603.67   41.52
   3   0  20   -0.93    4.55
   3   0  20   -1.39    3.53
  -3   0 -20    1.49    4.18
  -3   0 -20   -1.86    3.34
   3   0  21  721.54   54.25
   3   0  21  673.52   40.41
  -3   0 -21  820.83   56.10
  -3   0 -21  845.08   58.24
   3   0  22    3.53    5.11
   3   0  22   -3.44    3.07
  -3   0 -22   -1.95    5.48
  -3   0 -22    2.32    5.02
   3   0  23  397.74   39.20
   3   0  23  346.09   33.72
  -3   0 -23  458.11   40.87
  -3   0 -23  494.71   45.24
   3   0  24    1.39    6.32
   3   0  24   -1.67    3.90
  -3   0 -24   -0.19    6.22
  -3   0 -24   -7.06    7.15
   3   0  25  347.58   39.76
   3   0  25  275.22   27.03
  -3   0 -25  406.75   36.50
  -3   0 -25  379.25   50.07
  -3   1  26    6.59   13.84
   3   1 -25  148.43   27.40
   3  -1 -25  133.11   34.83
   3  -1 -25  126.23   22.94
   3   1 -25  131.16   34.74
  -3   1  25  118.15   27.12
  -3  -1  25  114.71   27.03
  -3   1  25  121.49   26.19
  -3  -1  25  133.38   26.57
   3   1 -24    3.07    6.97
   3   1 -24   -0.09    7.25
   3  -1 -24    1.58    6.87
   3  -1 -24    3.53    8.55
  -3   1  24    1.21    9.57
  -3  -1  24    0.84    9.66
  -3  -1  24    3.81    7.25
  -3   1  24    2.23    7.25
   3   1 -23  121.68   23.78
   3   1 -23  121.12   23.41
   3  -1 -23  131.43   22.29
   3  -1 -23  119.17   27.31
  -3   1  23  112.95   24.24
  -3   1  23  114.06   22.85
  -3  -1  23  106.73   23.41
  -3  -1  23  116.20   23.13
   3   1 -22    7.80    8.73
   3  -1 -22    8.64   11.05
   3  -1 -22    4.92    7.80
   3   1 -22    6.50   11.89
  -3  -1  22    7.62    8.82
  -3  -1  22    7.25    8.73
  -3   1  22    6.50    9.10
  -3   1  22    6.22   11.61
   3   1 -21   37.99   13.75
   3   1 -21   43.01   14.30
   3  -1 -21   39.48   12.73
   3  -1 -21   29.26   12.45
  -3  -1  21   39.94   13.75
  -3   1  21   32.51   19.04
  -3   1  21   36.32   13.75
  -3  -1  21   32.32   18.76
   3   1 -20    1.76    6.59
   3   1 -20    3.44    6.59
   3  -1 -20    4.83    5.76
   3  -1 -20    3.16    6.04
  -3  -1  20    5.57    8.64
  -3  -1  20    1.95    6.59
  -3   1  20    4.27    6.32
  -3   1  20    1.21    6.69
   3   1 -19  339.31   31.67
   3  -1 -19  348.14   30.00
   3  -1 -19  332.25   36.32
   3   1 -19  341.08   31.67
  -3   1  19  327.61   31.30
  -3  -1  19  312.00   31.30
  -3   1  19  326.31   30.37
  -3  -1  19  319.53   30.65
   3   1 -18    4.64    5.94
   3   1 -18    3.62    5.85
   3  -1 -18    3.72    5.29
   3  -1 -18    1.95    5.11
  -3  -1  18    4.37    5.67
  -3  -1  18    1.02    5.67
  -3   1  18    3.99    5.48
  -3   1  18    1.95    5.57
   3   1 -17  384.27   30.75
   3   1 -17  381.67   31.49
   3  -1 -17  395.69   35.39
   3  -1 -17  403.22   36.41
  -3   1  17  367.92   30.65
  -3  -1  17  355.29   29.54
  -3   1  17  379.90   29.63
  -3  -1  17  364.48   32.05
   3   1 -16    3.72    6.69
   3   1 -16    3.72    6.41
   3  -1 -16    2.79    4.09
   3  -1 -16    3.90    6.04
  -3  -1  16    1.21    5.02
  -3   1  16    1.58    4.64
  -3  -1  16    2.51    4.64
  -3   1  16    2.97    6.04
   3   1 -15   37.43   14.03
   3   1 -15   65.95   11.33
   3  -1 -15   47.56    9.94
   3  -1 -15   49.79    9.20
  -3  -1  15   51.83   10.31
  -3  -1  15   40.13   11.61
  -3   1  15   43.75   10.50
  -3   1  15   55.27    9.94
   3   1 -14   60.56   10.50
   3   1 -14   52.20   13.65
   3  -1 -14   53.13    8.27
   3  -1 -14   59.63    9.47
  -3  -1  14   56.47   11.33
  -3  -1  14   55.82   13.47
  -3   1  14   52.67   10.87
  -3   1  14   57.40    9.75
   3   1 -13  316.46   22.01
   3   1 -13  307.55   22.11
   3  -1 -13  343.96   21.55
   3  -1 -13  310.52   18.95
  -3   1  13  320.74   20.81
  -3  -1  13  322.22   21.64
  -3   1  13  321.48   22.85
  -3  -1  13  299.84   23.22
   3   1 -12   12.17    5.57
   3   1 -12   12.08    5.02
   3  -1 -12   12.73    5.85
   3  -1 -12   17.46    5.02
  -3  -1  12   12.26    5.20
  -3   1  12   13.38    4.92
  -3  -1  12   11.61    7.71
  -3   1  12   11.24    7.62
   3   1 -11  370.71   20.90
   3  -1 -11  381.58   20.90
   3   1 -11  358.17   26.01
   3  -1 -11  348.69   18.21
  -3   1  11  359.00   22.29
  -3  -1  11  366.90   20.71
  -3   1  11  360.96   19.69
  -3  -1  11  340.06   22.20
   3   1 -10   12.45    4.37
   3   1 -10   10.68    4.18
   3  -1 -10   11.42    3.44
   3  -1 -10   11.05    5.39
  -3  -1  10   12.08    3.99
  -3   1  10   10.22    3.81
  -3  -1  10    9.75    6.13
  -3   1  10    9.75    4.55
   3  -1  -9   26.01    4.27
   3   1  -9   26.57    5.11
   3  -1  -9   27.40    4.92
   3   1  -9   27.03    5.29
  -3   1   9   27.87    7.34
  -3   1   9   25.54    4.64
  -3  -1   9   26.66    5.57
  -3  -1   9   28.52    4.83
   3   1  -8    9.85    3.90
   3   1  -8   14.21    3.72
   3  -1  -8   12.08    3.62
   3  -1  -8   28.70    3.25
  -3   1   8    9.66    4.09
  -3  -1   8   12.17    3.53
  -3   1   8   11.42    3.44
  -3  -1   8   11.33    4.27
   3  -1  -7 1142.22   48.11
   3   1  -7 1179.65   50.81
   3   1  -7 1213.09   52.85
   3  -1  -7 1200.27   51.46
  -3  -1   7 1173.06   53.04
  -3   1   7 1162.84   49.69
  -3  -1   7 1107.20   52.11
  -3   1   7 1107.29   51.37
   3  -1  -6  180.20    9.20
   3   1  -6  199.98   10.50
   3  -1  -6  195.34    9.75
   3   1  -6  190.60   12.08
  -3  -1   6  187.17    9.38
  -3   1   6  165.62   10.22
  -3  -1   6  176.58   10.87
  -3   1   6  180.11    9.47
   3   1  -5 1015.52   41.15
   3   1  -5  974.47   39.29
   3  -1  -5  945.86   38.08
   3  -1  -5  957.75   41.24
  -3  -1   5  979.95   41.33
  -3   1   5  966.48   42.26
  -3  -1   5  968.62   45.33
  -3   1   5  901.09   38.55
   3   1  -4  115.55    6.41
   3   1  -4  121.03    6.69
   3  -1  -4  112.86    7.25
   3  -1  -4  106.26    6.41
  -3  -1   4  111.00    7.06
  -3   1   4  107.00    6.78
  -3  -1   4  111.65    6.04
  -3   1   4  107.56    6.22
   3   1  -3  386.31   17.28
   3  -1  -3  384.83   13.84
   3  -1  -3  365.88   15.14
   3   1  -3  397.74   15.23
  -3  -1   3  379.35   16.35
  -3   1   3  374.89   15.79
  -3  -1   3  389.29   18.11
  -3   1   3  383.25   14.49
   3   1  -2   14.58    2.23
   3  -1  -2    8.73    2.51
   3  -1  -2   10.12    2.14
   3   1  -2    9.38    2.69
  -3  -1   2   12.63    2.04
  -3   1   2    9.01    2.60
  -3  -1   2    6.13    2.23
  -3   1   2   10.68    2.32
   3   1  -1  162.92    7.62
   3  -1  -1  199.89    9.10
   3  -1  -1  173.98    6.59
   3   1  -1  161.81    7.99
  -3  -1   1  174.90    7.62
  -3  -1   1  171.65    7.71
  -3   1   1  171.10    8.55
  -3   1   1  179.08    6.59
   3   1   0  213.55   10.87
   3   1   0  209.92    7.80
   3  -1   0  240.76    7.34
   3  -1   0  205.46   10.03
  -3  -1   0  206.21    8.36
  -3   1   0  209.92    9.85
  -3  -1   0  212.89    8.92
  -3   1   0  228.50    7.06
   3   1   1  713.83   27.22
   3   1   1  711.88   26.10
   3  -1   1  691.26   27.77
   3  -1   1  746.53   22.48
  -3  -1  -1  710.58   26.75
  -3   1  -1  728.13   22.01
  -3  -1  -1  728.51   29.26
  -3   1  -1  680.02   27.03
   3   1   2   58.52    5.39
   3   1   2   57.03    3.16
   3  -1   2   58.89    4.55
   3  -1   2   57.50    4.74
  -3  -1  -2   57.78    3.90
  -3  -1  -2   57.68    3.99
   3   1   3   89.73    4.92
   3  -1   3   94.19    5.94
   3  -1   3   96.88    7.15
   3   1   3   90.94    5.20
  -3  -1  -3   84.99    4.83
  -3  -1  -3   89.17    3.99
   3   1   4   59.35    3.81
   3   1   4   54.43    3.90
   3  -1   4   55.17    4.83
   3  -1   4   56.75    4.55
  -3  -1  -4   55.64    2.97
  -3  -1  -4   56.66    3.72
   3   1   5  491.09   19.97
   3   1   5  452.91   17.28
   3  -1   5  486.72   19.41
   3  -1   5  475.67   19.69
  -3  -1  -5  463.50   16.81
  -3  -1  -5  470.56   17.09
   3   1   6  118.24    6.13
   3  -1   6  125.12    7.34
   3   1   6  125.67    6.32
  -3  -1  -6  124.84    6.32
  -3   1  -6  132.92    7.99
  -3  -1  -6  121.77    6.04
   3   1   7  981.71   41.89
   3   1   7 1001.31   39.76
   3  -1   7 1012.09   32.32
   3  -1   7  975.77   41.24
  -3  -1  -7 1058.72   39.20
  -3   1  -7  923.57   31.67
  -3  -1  -7 1015.24   38.92
  -3   1  -7 1054.54   44.59
   3   1   8  116.20    6.59
   3   1   8  115.64    8.45
   3  -1   8  110.26    7.90
   3  -1   8  115.18    3.99
  -3  -1  -8  121.03    7.25
  -3  -1  -8  117.59    6.97
  -3   1  -8  113.60   10.40
  -3   1  -8  110.16    4.83
   3   1   9   75.89    5.39
   3  -1   9   66.97    6.69
   3  -1   9   74.40    3.99
   3   1   9   62.51    5.48
  -3  -1  -9   69.48    6.04
  -3   1  -9   69.01    4.83
  -3  -1  -9   76.91    5.85
  -3   1  -9   68.36    6.87
   3   1  10    1.39    1.67
   3  -1  10    0.93    1.11
   3  -1  10    3.72    2.97
   3   1  10    1.58    2.42
  -3  -1 -10    1.67    2.04
  -3  -1 -10    0.93    2.32
  -3   1 -10    1.02    1.76
  -3   1 -10    3.25    3.16
   3   1  11  459.88   18.48
   3  -1  11  444.74   17.09
   3  -1  11  445.85   23.13
   3   1  11  457.84   25.45
  -3  -1 -11  474.65   25.08
  -3  -1 -11  482.91   23.78
  -3   1 -11  487.93   22.94
  -3   1 -11  479.66   24.80
   3   1  12    2.23    1.86
   3   1  12    3.16    2.79
   3  -1  12    4.27    3.25
   3  -1  12    2.42    1.86
  -3   1 -12    4.18    3.34
  -3   1 -12    3.62    3.07
  -3  -1 -12    3.53    3.16
  -3  -1 -12    4.09    2.60
   3   1  13  542.83   32.88
   3  -1  13  525.55   25.27
   3   1  13  550.44   27.22
  -3  -1 -13  589.64   28.42
  -3   1 -13  555.55   30.28
  -3  -1 -13  553.88   31.02
  -3   1 -13  587.60   32.60
   3   1  14   28.79    6.04
   3   1  14   28.14    9.01
   3  -1  14   31.02    7.34
   3  -1  14   26.94    4.83
  -3  -1 -14   29.44    7.62
  -3   1 -14   33.25    7.90
  -3   1 -14   31.86    7.52
  -3  -1 -14   32.79    6.04
   3   1  15   39.57    8.45
   3  -1  15   44.86    6.22
   3  -1  15   37.90   12.63
   3   1  15   52.20    7.71
  -3  -1 -15   39.20    9.94
  -3  -1 -15   44.03    7.71
  -3   1 -15   54.34    9.29
  -3   1 -15   44.96    9.75
   3   1  16   20.06    4.27
   3   1  16   10.77    6.41
   3  -1  16   20.06    7.15
   3  -1  16    4.64    4.64
  -3   1 -16   16.81    9.94
  -3   1 -16   15.23    6.87
  -3  -1 -16   18.58    5.85
  -3  -1 -16   17.28    7.25
   3   1  17  240.48   26.57
   3  -1  17  234.54   13.47
   3  -1  17  250.42   30.19
   3   1  17  228.31   18.86
  -3  -1 -17  259.06   18.86
  -3   1 -17  262.22   22.11
  -3  -1 -17  247.63   24.43
  -3   1 -17  253.86   23.22
   3   1  18    1.58    4.09
   3  -1  18    1.76    5.11
   3   1  18    4.09    4.55
  -3  -1 -18    3.53    5.39
  -3   1 -18    2.32    5.02
  -3   1 -18    1.39    4.64
  -3  -1 -18    1.76    5.11
   3   1  19  271.88   32.05
   3   1  19  236.12   22.66
   3  -1  19  263.15   27.31
   3  -1  19  236.77   19.32
  -3   1 -19  258.78   34.00
  -3   1 -19  266.40   24.89
  -3  -1 -19  261.75   28.33
  -3  -1 -19  282.47   22.01
   3   1  20    7.90    4.92
   3   1  20    7.15    9.57
   3  -1  20   10.68    8.17
   3  -1  20    6.69    5.76
  -3   1 -20    6.41    7.62
  -3   1 -20   11.15    8.17
  -3  -1 -20    9.10    8.36
  -3  -1 -20    9.66    8.73
   3   1  21   17.74    6.69
   3  -1  21   11.15    7.80
   3  -1  21   22.57   11.24
   3   1  21   21.74    9.57
  -3  -1 -21   23.41    8.73
  -3   1 -21   14.40   10.31
  -3   1 -21   20.16   10.96
  -3  -1 -21   17.65   11.33
   3   1  22    1.21    5.11
   3  -1  22    0.37    8.27
   3   1  22    1.39    5.20
   3  -1  22    1.67    4.46
  -3  -1 -22    2.88    4.92
  -3   1 -22    6.50    8.36
  -3   1 -22    1.11    6.04
  -3  -1 -22    1.21    4.92
   3   1  23  145.37   23.04
   3  -1  23  174.81   35.95
   3   1  23  171.56   24.06
   3  -1  23  138.03   19.78
  -3   1 -23  183.45   21.27
  -3   1 -23  189.21   27.68
  -3  -1 -23  186.89   23.13
  -3  -1 -23  199.61   22.94
   3   1  24    1.02    4.92
   3   1  24    5.57    6.41
   3  -1  24    2.04    9.85
  -3  -1 -24    0.28    8.27
  -3   1 -24    3.62    7.62
  -3   1 -24    1.02   10.31
  -3  -1 -24    5.11    8.36
   3   1  25  148.80   25.27
   3  -1  25  155.49   36.97
   3   1  25  118.80   19.04
  -3  -1 -25  182.99   31.86
  -3  -1 -25  164.97   24.06
  -3   1 -25  156.88   29.54
   3   2 -25  322.78   43.01
   3  -2 -25  310.15   40.22
   3  -2 -25  314.79   33.81
  -3  -2  25  288.69   41.06
  -3   2  25  292.03   50.25
   3   2 -24   23.41   15.23
   3  -2 -24   23.50   11.61
   3   2 -24   21.55   15.05
   3  -2 -24   23.41   13.84
  -3  -2  24   31.49   14.68
  -3  -2  24   17.00   14.40
  -3   2  24   18.21   13.56
  -3   2  24   15.42   15.14
   3   2 -23  319.90   39.20
   3   2 -23  331.51   39.94
   3  -2 -23  313.95   31.77
   3  -2 -23  341.91   36.88
  -3  -2  23  319.53   49.04
  -3  -2  23  284.51   38.18
  -3   2  23  297.05   39.20
  -3   2  23  288.88   35.67
   3   2 -22   10.22   15.70
   3   2 -22   14.95   11.61
   3  -2 -22   10.96   12.08
   3  -2 -22   13.56   10.03
  -3  -2  22    9.20   10.87
  -3   2  22   11.33   11.42
  -3   2  22   10.31   13.75
  -3  -2  22    9.57   10.77
   3   2 -21  856.78   63.63
   3   2 -21  746.43   60.10
   3  -2 -21  732.04   55.64
   3  -2 -21  736.87   51.92
  -3  -2  21  698.22   58.24
  -3  -2  21  691.54   56.66
  -3   2  21  699.34   68.46
  -3   2  21  709.37   74.87
   3   2 -20   57.78   17.00
   3   2 -20   57.31   17.09
   3  -2 -20   61.12   13.47
   3  -2 -20   54.25   15.23
  -3   2  20   55.17   20.34
  -3  -2  20   53.69   16.91
  -3  -2  20   53.69   16.16
  -3   2  20   48.39   17.28
   3   2 -19  831.98   61.21
   3   2 -19  910.75   64.93
   3  -2 -19  881.86   58.05
   3  -2 -19  821.95   52.85
  -3  -2  19  839.04   71.15
  -3  -2  19  733.34   59.45
  -3   2  19  825.66   68.27
  -3   2  19  824.46   62.88
   3   2 -18   65.39   21.55
   3  -2 -18   69.66   12.54
   3   2 -18   65.76   16.16
   3  -2 -18   66.79   14.03
  -3  -2  18   63.07   16.07
  -3   2  18   60.38   13.75
  -3   2  18   53.60   15.79
  -3  -2  18   51.83   14.95
   3   2 -17 1077.29   81.55
   3   2 -17 1135.63   71.99
   3  -2 -17 1177.80   68.36
   3  -2 -17 1141.29   65.30
  -3  -2  17 1024.72   66.13
  -3  -2  17 1039.86   71.15
  -3   2  17 1053.42   69.94
  -3   2  17 1085.84   65.86
   3   2 -16   65.95   18.48
   3   2 -16   53.60   13.56
   3  -2 -16   58.98   15.42
   3  -2 -16   58.24   10.12
  -3  -2  16   50.81   12.35
  -3  -2  16   46.07   13.19
  -3   2  16   38.92   13.00
  -3   2  16   53.60   10.87
   3   2 -15 1750.35  114.25
   3   2 -15 1712.82  100.13
   3  -2 -15 1779.51   97.44
   3  -2 -15 1771.71   93.44
  -3  -2  15 1638.14   93.72
  -3  -2  15 1615.01   98.09
  -3   2  15 1652.91   98.37
  -3   2  15 1658.11   92.24
   3   2 -14   48.39   11.52
   3   2 -14   61.03   11.98
   3  -2 -14   58.52    8.27
   3  -2 -14   55.82   13.56
  -3  -2  14   48.39   11.42
  -3  -2  14   52.02   13.93
  -3   2  14   41.52   11.05
  -3   2  14   53.69    9.29
   3   2 -13 1545.53   85.55
   3   2 -13 1488.59   81.55
   3  -2 -13 1448.19   71.52
   3  -2 -13 1524.35   79.23
  -3  -2  13 1403.51   89.82
  -3  -2  13 1455.90   77.93
  -3   2  13 1489.71   76.45
  -3   2  13 1416.14   79.42
   3   2 -12  164.69   15.79
   3  -2 -12  166.73   11.98
   3  -2 -12  170.07   18.48
   3   2 -12  171.84   15.98
  -3  -2  12  153.63   15.88
  -3  -2  12  148.06   14.30
  -3   2  12  156.98   12.91
  -3   2  12  144.62   15.51
   3   2 -11 1870.08  106.26
   3   2 -11 1871.47   97.81
   3  -2 -11 1908.25   95.86
   3  -2 -11 1820.01   87.41
  -3  -2  11 1844.35  100.13
  -3  -2  11 1799.02   96.42
  -3   2  11 1867.10   98.55
  -3   2  11 1711.52   91.59
   3   2 -10   34.65    7.25
   3  -2 -10   34.00    6.41
   3  -2 -10   30.00    4.92
  -3  -2  10   30.84    7.15
  -3   2  10   31.58    5.57
  -3   2  10   23.69    6.78
  -3  -2  10   35.11    6.22
   3   2  -9 3188.78  169.80
   3  -2  -9 3075.64  160.32
   3  -2  -9 3037.56  159.95
   3   2  -9 3037.75  162.36
  -3  -2   9 3022.51  165.43
  -3   2   9 3062.92  164.69
  -3   2   9 3104.81  160.41
  -3  -2   9 3072.21  159.30
   3   2  -8  552.67   27.77
   3  -2  -8  535.49   25.36
   3   2  -8  543.66   26.84
   3  -2  -8  520.35   25.73
  -3  -2   8  543.38   24.99
  -3  -2   8  520.53   27.87
  -3   2   8  528.24   24.61
  -3   2   8  507.07   30.37
   3   2  -7 3705.88  196.36
   3  -2  -7 3524.93  179.92
   3  -2  -7 3429.54  179.64
   3   2  -7 3550.48  188.56
  -3  -2   7 3559.67  188.74
  -3  -2   7 3573.33  194.50
  -3   2   7 3494.56  186.52
  -3   2   7 3541.65  184.94
   3   2  -6  247.26   12.82
   3   2  -6  249.86   14.03
   3  -2  -6  247.26   14.95
   3  -2  -6  240.39   11.70
  -3  -2   6  234.82   11.33
  -3  -2   6  240.02   14.86
  -3   2   6  234.26   12.63
  -3   2   6  239.65   12.82
   3   2  -5 4709.23  257.29
   3  -2  -5 4235.79  233.24
   3  -2  -5 4557.18  244.66
   3   2  -5 4401.22  239.27
  -3  -2   5 4712.85  262.59
  -3  -2   5 4435.40  236.12
  -3   2   5 4477.67  242.62
  -3   2   5 4626.47  253.11
   3   2  -4   23.41    4.64
   3   2  -4   25.64    4.18
   3  -2  -4   24.06    3.53
   3  -2  -4   27.40    4.37
  -3  -2   4   28.61    4.37
  -3   2   4   23.31    3.99
  -3   2   4   21.92    3.16
  -3  -2   4   23.04    3.07
   3   2  -3 5545.76  314.51
   3  -2  -3 5128.61  285.07
   3  -2  -3 4804.25  266.58
   3   2  -3 5114.77  287.39
  -3  -2   3 5344.01  310.70
  -3   2   3 5577.07  318.23
  -3   2   3 5456.87  300.86
  -3  -2   3 5199.67  286.65
   3   2  -2  337.46   13.56
   3   2  -2  347.21   17.56
   3  -2  -2  337.18   14.86
   3  -2  -2  355.85   12.54
  -3   2   2  347.39   13.84
  -3  -2   2  344.51   18.39
  -3   2   2  349.34   17.93
  -3  -2   2  338.85   12.91
   3   2  -1 3627.39  181.31
   3  -2  -1 3776.10  198.87
   3  -2  -1 3557.54  174.07
   3   2  -1 3815.30  192.65
  -3   2   1 3702.16  193.48
  -3   2   1 3883.38  189.30
  -3  -2   1 3781.11  189.12
  -3  -2   1 3794.40  194.41
   3   2   0  260.45   11.15
   3   2   0  263.80   10.50
   3  -2   0  291.38   10.03
   3  -2   0  272.71   13.00
  -3   2   0  267.51    9.66
  -3   2   0  265.19   14.30
  -3  -2   0  264.73   11.89
  -3  -2   0  268.07   10.40
   3   2   1 3318.63  160.69
   3  -2   1 3272.00  162.74
   3  -2   1 3200.30  145.46
   3  -2   1 3304.42  164.97
   3  -2   1 3107.88  140.17
   3   2   1 3140.20  152.80
  -3  -2  -1 3271.91  154.56
  -3  -2  -1 3129.33  153.54
   3   2   2  361.14   16.81
   3   2   2  378.88   15.79
   3  -2   2  415.85   13.00
   3  -2   2  378.98   15.79
   3  -2   2  381.11   17.00
   3  -2   2  362.35   11.98
  -3  -2  -2  369.87   14.86
  -3  -2  -2  362.91   17.00
   3   2   3 5178.77  276.52
   3  -2   3 4991.88  272.16
   3  -2   3 4677.37  232.03
   3  -2   3 5026.34  269.83
   3  -2   3 4802.67  241.23
   3   2   3 4450.45  235.19
  -3  -2  -3 4778.90  256.09
  -3  -2  -3 4573.80  247.73
   3   2   4   31.02    3.99
   3  -2   4   32.23    1.86
   3  -2   4   30.75    3.99
   3   2   4   31.77    3.34
   3  -2   4   29.54    4.37
   3  -2   4   31.21    1.95
  -3  -2  -4   28.98    4.55
  -3  -2  -4   34.00    3.53
   3   2   5 3755.57  188.74
   3   2   5 3670.21  179.55
   3  -2   5 3770.90  192.46
   3  -2   5 3676.90  191.35
   3  -2   5 3732.63  171.75
  -3  -2  -5 3662.87  185.21
  -3  -2  -5 3577.04  180.48
   3   2   6  448.92   18.21
   3   2   6  448.92   18.86
   3  -2   6  430.43   19.04
   3  -2   6  454.49   14.12
  -3  -2  -6  448.18   20.71
  -3   2  -6  453.38   13.84
  -3   2  -6  469.17   21.36
  -3  -2  -6  450.50   18.30
   3   2   7 2931.11  141.37
   3   2   7 2882.16  138.77
   3  -2   7 2849.00  147.22
   3  -2   7 2951.27  130.50
  -3  -2  -7 2905.29  145.83
  -3   2  -7 3026.79  134.31
  -3   2  -7 2944.67  149.18
  -3  -2  -7 2861.17  138.77
   3   2   8   49.88    4.27
   3  -2   8   51.37    3.90
   3   2   8   52.29    5.48
   3  -2   8   51.74    6.32
  -3  -2  -8   49.97    5.02
  -3   2  -8   56.10    6.69
  -3   2  -8   54.71    3.72
  -3  -2  -8   52.02    6.41
   3   2   9 3611.04  189.39
   3   2   9 3725.10  192.09
   3  -2   9 3697.14  200.17
   3  -2   9 4064.88  197.75
  -3  -2  -9 3932.89  206.86
  -3   2  -9 3790.96  207.69
  -3  -2  -9 3708.66  199.33
  -3   2  -9 3854.77  188.28
   3   2  10   66.79    4.27
   3   2  10   88.24    8.45
   3  -2  10   86.57    9.01
   3  -2  10   84.43    5.29
  -3   2 -10   88.06    9.75
  -3   2 -10   86.38    5.67
  -3  -2 -10   86.01    6.13
  -3  -2 -10   92.14    7.25
   3   2  11 2222.02  112.67
   3  -2  11 2143.07  111.37
   3   2  11 2193.04  112.02
   3  -2  11 2249.98  100.87
  -3   2 -11 2234.47  117.78
  -3   2 -11 2122.08  101.62
  -3  -2 -11 2246.17  114.81
  -3  -2 -11 2399.53  112.95
   3   2  12  338.94   18.48
   3   2  12  337.73   20.90
   3  -2  12  316.28   21.18
   3  -2  12  333.46   17.09
  -3  -2 -12  369.59   17.83
  -3   2 -12  353.06   24.06
  -3   2 -12  310.43   16.16
  -3  -2 -12  355.38   23.22
   3  -2  13 1314.25   71.24
   3  -2  13 1384.84   61.30
   3   2  13 1378.24   65.39
   3   2  13 1389.30   74.22
  -3  -2 -13 1471.41   77.56
  -3   2 -13 1328.36   63.63
  -3   2 -13 1461.75   79.05
  -3  -2 -13 1410.85   70.31
   3   2  14   65.21   12.35
   3   2  14   67.99    7.80
   3  -2  14   65.95   11.52
   3  -2  14   67.53    7.25
  -3  -2 -14   73.57    9.01
  -3   2 -14   65.67    8.92
  -3   2 -14   62.70   12.91
  -3  -2 -14   70.22   10.03
   3   2  15 1853.17  108.68
   3   2  15 1847.23   95.39
   3  -2  15 1928.31   95.77
   3  -2  15 1860.42  106.17
  -3  -2 -15 1897.01  102.27
  -3   2 -15 1903.05  111.46
  -3  -2 -15 1950.61  111.00
  -3   2 -15 1798.74   94.28
   3  -2  16    5.11    6.22
   3   2  16    7.80    4.18
   3   2  16    5.57    5.02
   3  -2  16    4.55    3.62
  -3   2 -16    5.48    5.20
  -3   2 -16    7.15    6.97
  -3  -2 -16    5.29    5.57
  -3  -2 -16    8.36    4.64
   3   2  17  959.42   64.56
   3   2  17  924.12   58.24
   3  -2  17  942.52   72.36
   3  -2  17  881.77   45.79
  -3   2 -17  958.12   58.33
  -3  -2 -17  951.52   50.53
  -3   2 -17  979.21   64.09
  -3  -2 -17  936.48   54.15
   3   2  18   93.54   12.35
   3   2  18   97.53   14.21
   3  -2  18   88.71   11.42
   3  -2  18   96.14   18.39
  -3   2 -18  104.22   19.13
  -3   2 -18  109.05   18.39
  -3  -2 -18  107.38   12.54
  -3  -2 -18  113.04   20.06
   3   2  19  612.40   41.52
   3   2  19  553.04   35.85
   3  -2  19  546.82   34.55
   3  -2  19  595.59   47.56
  -3  -2 -19  673.15   52.48
  -3   2 -19  659.96   51.37
  -3   2 -19  706.31   53.97
  -3  -2 -19  608.40   44.68
   3   2  20   21.74    7.71
   3  -2  20   17.00    7.80
   3  -2  20   15.33   11.89
   3   2  20   18.11   12.08
  -3   2 -20   24.34   17.18
  -3   2 -20   30.28   13.47
  -3  -2 -20   20.62    7.99
  -3  -2 -20   23.59    9.20
   3   2  21  623.17   43.19
   3   2  21  715.87   59.54
   3  -2  21  689.31   58.24
   3  -2  21  616.39   40.87
  -3   2 -21  767.05   61.40
  -3   2 -21  763.99   58.98
  -3  -2 -21  733.99   46.63
  -3  -2 -21  780.61   52.76
   3   2  22   14.86    7.71
   3   2  22    6.78   11.80
   3  -2  22   11.70   11.24
  -3   2 -22    9.94   12.35
  -3   2 -22    6.69   10.31
  -3  -2 -22   22.11    9.10
  -3  -2 -22   10.77   10.59
   3   2  23  331.60   40.31
   3  -2  23  371.36   43.10
   3   2  23  377.95   44.96
  -3  -2 -23  388.82   41.06
  -3   2 -23  402.75   59.08
  -3  -2 -23  452.36   48.30
   3   2  24   39.57   12.91
   3  -2  24   43.01   19.23
   3   2  24   43.94   19.97
  -3  -2 -24   40.31   17.83
  -3  -2 -24   55.27   15.51
   3   2  25  284.23   42.91
   3   2  25  234.07   38.45
  -3  -2 -25  339.13   46.54
  -3  -2 -25  312.47   31.21
   3  -3 -24    2.23    5.67
   3  -3 -24    2.04    7.52
   3   3 -24    2.42   11.33
  -3  -3  24    2.32    7.62
  -3   3  24    1.67    9.66
   3   3 -23   44.96   31.67
   3   3 -23  159.49   29.26
   3  -3 -23  150.29   25.45
   3  -3 -23  158.46   27.12
  -3  -3  23  141.56   26.38
  -3  -3  23  141.65   28.33
  -3   3  23  132.83   37.80
  -3   3  23  146.95   34.00
   3  -3 -22   27.87   10.31
   3  -3 -22   28.33   13.28
   3   3 -22   30.00   14.30
   3   3 -22   28.33   15.23
  -3  -3  22   25.08   14.68
  -3   3  22   13.47   13.47
  -3   3  22   26.29   14.77
  -3  -3  22   27.68   18.30
   3   3 -21   55.45   19.32
   3  -3 -21   64.28   16.53
   3  -3 -21   66.60   18.02
   3   3 -21   72.08   18.39
  -3  -3  21   50.34   25.73
  -3   3  21   34.46   22.66
  -3   3  21   67.81   18.86
  -3  -3  21   64.09   17.18
   3   3 -20   37.62   15.98
   3   3 -20   43.28   16.07
   3  -3 -20   51.55   13.56
   3  -3 -20   43.94   11.05
  -3  -3  20   39.94   18.95
  -3  -3  20   43.38   15.98
  -3   3  20   28.98   18.58
  -3   3  20   38.64   15.33
   3  -3 -19  216.52   26.75
   3  -3 -19  201.19   24.34
   3   3 -19  197.10   27.87
   3   3 -19  228.87   28.24
  -3  -3  19  185.31   26.94
  -3   3  19  193.95   35.20
  -3   3  19  194.97   23.50
  -3  -3  19  200.45   24.34
   3   3 -18    4.92    8.36
   3  -3 -18    2.23    5.48
   3  -3 -18    1.30    4.37
   3   3 -18    4.64    6.41
  -3  -3  18    4.18    8.45
  -3   3  18   -0.09    6.04
  -3   3  18    3.34    6.69
  -3  -3  18    3.44    5.48
   3  -3 -17  290.92   26.38
   3  -3 -17  317.21   23.41
   3   3 -17  301.14   30.37
   3   3 -17  320.74   31.21
  -3  -3  17  269.28   28.61
  -3   3  17  277.92   23.78
  -3   3  17  265.75   28.14
  -3  -3  17  271.51   26.29
   3   3 -16   49.42   12.91
   3   3 -16   36.97   17.18
   3  -3 -16   50.07   11.15
   3  -3 -16   44.40    9.01
  -3  -3  16   33.53   16.26
  -3   3  16   38.55    9.29
  -3  -3  16   36.23   10.68
  -3   3  16   41.06   11.70
   3   3 -15  196.18   21.83
   3   3 -15  218.10   28.89
   3  -3 -15  203.14   15.79
   3  -3 -15  194.13   19.13
  -3  -3  15  175.18   18.67
  -3   3  15  173.14   20.16
  -3   3  15  187.35   16.72
  -3  -3  15  174.16   20.71
   3   3 -14  131.71   17.28
   3  -3 -14  124.19   14.86
   3  -3 -14  128.37   14.40
   3   3 -14  143.88   18.30
  -3  -3  14  118.71   16.72
  -3   3  14  125.95   16.81
  -3   3  14  114.44   15.79
  -3  -3  14  127.44   14.30
   3   3 -13  400.80   29.54
   3  -3 -13  336.71   28.89
   3  -3 -13  367.36   20.34
   3   3 -13  362.53   27.03
  -3  -3  13  350.46   27.22
  -3  -3  13  356.22   29.07
  -3   3  13  338.94   25.64
  -3   3  13  360.31   27.12
   3   3 -12    8.08    6.13
   3  -3 -12    7.06    4.92
   3  -3 -12   13.10    3.62
   3   3 -12    6.97    5.85
  -3  -3  12    8.08    5.85
  -3  -3  12    8.64    4.74
  -3   3  12    5.57    5.67
  -3   3  12    6.50    5.39
   3   3 -11  296.86   22.39
   3  -3 -11  285.07   18.67
   3  -3 -11  290.55   15.33
   3   3 -11  283.12   21.27
  -3  -3  11  278.19   21.74
  -3  -3  11  294.17   18.30
  -3   3  11  270.67   19.69
  -3   3  11  272.34   16.72
   3   3 -10   46.35   11.61
   3  -3 -10   40.03    6.78
   3  -3 -10   42.54    6.78
   3   3 -10   37.53    8.55
  -3  -3  10   45.51    6.50
  -3  -3  10   41.80    8.64
  -3   3  10   36.13    7.99
  -3   3  10   37.71    7.34
   3   3  -9  166.17   14.30
   3  -3  -9  160.32   11.70
   3  -3  -9  167.94    9.57
   3   3  -9  172.30   14.95
  -3  -3   9  160.14   14.49
  -3   3   9  171.65   14.21
  -3   3   9  155.21   12.54
  -3  -3   9  170.26   14.12
   3   3  -8  133.85   11.61
   3  -3  -8  126.51    9.20
   3  -3  -8  122.98    9.66
   3   3  -8  130.69   11.98
  -3  -3   8  121.77   12.17
  -3   3   8  123.07   11.98
  -3   3   8  118.52    9.94
  -3  -3   8  125.40    8.82
   3   3  -7  458.76   24.80
   3  -3  -7  455.42   24.43
   3  -3  -7  462.76   19.60
   3   3  -7  494.25   25.27
  -3  -3   7  456.72   26.19
  -3   3   7  443.90   25.36
  -3   3   7  448.18   25.64
  -3  -3   7  462.67   23.41
   3   3  -6   35.58    5.57
   3  -3  -6   33.16    4.55
   3  -3  -6   34.46    5.48
   3   3  -6   35.67    6.22
  -3  -3   6   34.09    6.50
  -3   3   6   37.53    5.11
  -3   3   6   33.35    4.83
  -3  -3   6   34.27    5.39
   3  -3  -5 1332.45   57.03
   3  -3  -5 1295.85   59.91
   3   3  -5 1310.53   61.58
   3   3  -5 1369.79   66.04
  -3  -3   5 1290.09   62.79
  -3   3   5 1367.56   65.30
  -3   3   5 1268.55   60.10
  -3  -3   5 1281.18   53.78
   3   3  -4   48.21    6.41
   3   3  -4   35.67    5.76
   3  -3  -4   41.98    5.76
   3  -3  -4   36.32    5.11
  -3  -3   4   37.25    3.44
  -3   3   4   43.47    6.41
  -3  -3   4   37.90    6.13
  -3   3   4   38.08    4.37
   3   3  -3  502.14   20.43
   3   3  -3  511.43   23.41
   3  -3  -3  493.41   20.99
   3  -3  -3  491.92   19.13
  -3  -3   3  490.72   23.87
  -3   3   3  493.13   21.27
  -3   3   3  482.91   20.06
  -3  -3   3  484.68   19.88
   3   3  -2  162.46    7.71
   3  -3  -2  158.37    8.73
   3  -3  -2  153.35   10.96
   3   3  -2  158.46    9.94
  -3  -3   2  157.35   10.40
  -3  -3   2  155.12    7.90
  -3   3   2  154.38   10.77
   3  -3  -1  622.06   22.85
   3  -3  -1  623.92   23.78
   3  -3  -1  664.41   28.33
   3  -3  -1  643.14   26.01
   3   3  -1  647.04   26.29
   3   3  -1  614.91   27.03
  -3  -3   1  612.58   28.24
  -3  -3   1  649.65   24.99
   3   3   0   39.85    5.02
   3   3   0   41.15    4.09
   3  -3   0   42.54    3.44
   3  -3   0   40.87    4.18
   3  -3   0   42.54    3.07
   3  -3   0   38.55    5.02
  -3  -3   0   42.63    3.90
  -3  -3   0   42.63    5.29
   3  -3   1  160.69    8.27
   3  -3   1  170.35    8.64
   3  -3   1  169.98    7.71
   3  -3   1  245.87   11.24
   3   3   1  177.04    9.85
   3   3   1  156.23    7.99
  -3  -3  -1  170.91    8.92
  -3  -3  -1  149.55    9.75
   3   3   2   24.71    4.09
   3   3   2   24.24    2.97
   3  -3   2   20.71    3.16
   3  -3   2   25.64    2.88
   3  -3   2   26.84    3.44
   3  -3   2   26.75    4.18
  -3  -3  -2   25.08    5.48
  -3  -3  -2   24.80    2.79
   3   3   3  200.63    7.99
   3  -3   3  194.69    9.75
   3  -3   3  189.02    7.80
   3  -3   3  184.19    8.55
   3  -3   3  192.92   11.05
   3   3   3  195.25    8.36
  -3  -3  -3  176.11   10.68
  -3  -3  -3  198.22   11.15
   3   3   4  262.87   11.70
   3  -3   4  248.01   14.40
   3  -3   4  258.13   10.50
   3  -3   4  254.32    9.47
   3  -3   4  254.04   13.47
   3   3   4  245.59    9.01
  -3  -3  -4  254.79   13.19
  -3  -3  -4  244.57   12.82
   3   3   5  951.99   35.48
   3  -3   5  999.92   46.16
   3  -3   5  978.74   37.53
   3  -3   5  964.81   36.23
   3  -3   5  966.29   43.84
   3   3   5 1017.10   39.57
  -3  -3  -5  951.06   41.89
  -3  -3  -5  999.27   47.93
   3   3   6   22.01    2.79
   3  -3   6   22.01    2.88
   3  -3   6   27.22    2.60
   3  -3   6   19.88    4.18
   3  -3   6   21.55    4.92
   3   3   6   24.34    3.25
  -3  -3  -6   21.09    4.09
  -3  -3  -6   23.13    4.18
   3   3   7  822.23   31.58
   3  -3   7  788.88   29.72
   3  -3   7  804.30   40.31
   3   3   7  813.40   34.09
  -3  -3  -7  792.88   35.85
  -3   3  -7  805.97   37.62
  -3   3  -7  804.30   30.00
  -3  -3  -7  802.63   35.48
   3   3   8   57.87    5.11
   3  -3   8   51.37    4.09
   3   3   8   54.52    4.92
   3  -3   8   50.44    6.50
  -3  -3  -8   51.55    6.13
  -3  -3  -8   49.04    5.85
  -3   3  -8   54.90    7.25
  -3   3  -8   53.41    4.18
   3  -3   9  229.61   14.68
   3  -3   9  234.44   10.50
   3   3   9  235.74   11.52
   3   3   9  249.12   12.91
  -3  -3  -9  229.52   15.98
  -3   3  -9  243.18   11.15
  -3  -3  -9  233.98   14.12
  -3   3  -9  237.32   15.70
   3   3  10  115.27    7.90
   3  -3  10  114.16    7.15
   3  -3  10  113.32   10.87
   3   3  10  129.58    9.85
  -3  -3 -10  123.91   12.73
  -3   3 -10  121.40    9.10
  -3   3 -10  123.72   11.89
  -3  -3 -10  111.28    9.10
   3  -3  11  334.85   25.54
   3  -3  11  318.51   14.95
   3   3  11  360.40   20.34
   3   3  11  323.43   16.16
  -3  -3 -11  320.27   18.02
  -3   3 -11  340.33   16.26
  -3   3 -11  346.00   22.66
  -3  -3 -11  338.11   23.41
   3   3  12    7.52    3.16
   3   3  12    6.04    3.44
   3  -3  12    9.94    4.83
   3  -3  12    5.85    3.07
  -3  -3 -12    9.01    4.92
  -3   3 -12    5.76    3.34
  -3   3 -12    8.36    5.39
  -3  -3 -12    8.45    5.57
   3   3  13  361.98   19.69
   3  -3  13  334.58   17.93
   3  -3  13  361.05   30.56
   3   3  13  327.52   18.21
  -3  -3 -13  346.84   21.46
  -3   3 -13  346.19   19.23
  -3   3 -13  366.62   26.66
  -3  -3 -13  342.29   20.34
   3   3  14   28.61    8.36
   3  -3  14   31.67    8.55
   3  -3  14   26.66    5.48
   3   3  14   21.36    4.18
  -3  -3 -14   33.35    7.25
  -3   3 -14   27.22    5.94
  -3   3 -14   30.65    9.38
  -3  -3 -14   28.98    4.74
   3   3  15  119.36   14.95
   3  -3  15  106.45   10.31
   3  -3  15  115.64   15.98
   3   3  15  114.81   12.63
  -3  -3 -15  120.66   13.38
  -3   3 -15  126.14   17.37
  -3   3 -15  105.33   11.61
  -3  -3 -15  129.85   12.17
   3   3  16   79.32   13.28
   3  -3  16   71.71   18.76
   3  -3  16   62.79    8.73
   3   3  16   73.94   10.96
  -3  -3 -16   71.52   15.14
  -3   3 -16   58.98   10.40
  -3   3 -16   70.22   15.14
  -3  -3 -16   75.05    8.08
   3   3  17  345.91   23.13
   3  -3  17  348.51   40.96
   3   3  17  339.87   25.17
   3  -3  17  319.62   21.55
  -3  -3 -17  364.58   33.81
  -3   3 -17  307.73   24.24
  -3   3 -17  350.92   33.07
  -3  -3 -17  361.88   25.54
   3   3  18    2.14    4.37
   3  -3  18    1.86    3.90
   3  -3  18    4.55    6.50
   3   3  18    3.99    4.74
  -3  -3 -18    3.72    6.87
  -3   3 -18    2.42    3.72
  -3   3 -18    5.48    7.15
  -3  -3 -18    6.32    5.02
   3   3  19  197.38   23.78
   3  -3  19  188.93   25.82
   3  -3  19  157.63   16.72
   3   3  19  176.02   25.36
  -3  -3 -19  197.66   21.18
  -3   3 -19  175.37   20.99
  -3   3 -19  188.19   28.14
  -3  -3 -19  188.65   21.83
   3  -3  20   29.54   13.56
   3   3  20   30.10   12.26
   3   3  20   27.96    9.75
  -3   3 -20   30.56   14.21
  -3   3 -20   12.63    8.27
  -3  -3 -20   33.81    7.90
  -3  -3 -20   21.83   10.87
   3   3  21   33.44   11.98
   3  -3  21   38.83   16.81
   3   3  21   43.01   14.95
  -3  -3 -21   47.56   14.12
  -3   3 -21   39.66   17.56
  -3  -3 -21   44.40    9.94
   3   3  22   14.30    9.85
   3  -3  22   15.70   17.74
   3   3  22   23.22   12.63
  -3   3 -22   19.69   14.86
  -3  -3 -22   23.78   11.15
  -3  -3 -22   18.76   15.60
   3   3  23  112.58   27.12
   3  -3  23  114.06   36.41
   3   3  23  124.37   25.82
  -3  -3 -23  135.43   23.41
  -3  -3 -23  140.54   24.24
   3   3  24    6.32    7.90
   3   3  24   12.08    8.55
  -3  -3 -24    8.73    7.52
  -3  -3 -24    2.14   13.28
   3  -4 -23  160.41   27.03
   3   4 -23  137.56   32.05
  -3  -4  23  135.43   28.33
  -3   4  23  145.55   36.97
   3  -4 -22   32.05   15.42
   3  -4 -22   47.65   14.95
   3   4 -22   -0.46   13.19
   3   4 -22   36.69   17.74
  -3  -4  22   41.80   15.51
  -3   4  22   27.77   23.13
  -3   4  22   52.02   21.83
  -3  -4  22   27.59   23.69
   3  -4 -21  355.66   35.58
   3  -4 -21  336.06   37.53
   3   4 -21  327.79   41.89
  -3   4  21  325.10   37.15
  -3   4  21  285.81   40.31
  -3  -4  21  332.16   47.74
  -3  -4  21  301.14   41.52
   3   4 -20   76.26   20.06
   3  -4 -20   66.60   16.91
   3  -4 -20   83.41   12.54
   3   4 -20    0.56   14.03
  -3   4  20   65.48   19.13
  -3   4  20   66.88   19.88
  -3  -4  20   64.65   17.18
  -3  -4  20   52.95   19.04
   3  -4 -19  357.05   33.62
   3  -4 -19  327.98   43.28
   3   4 -19  339.31   49.79
  -3  -4  19  302.53   37.15
  -3   4  19  288.50   37.06
  -3   4  19  320.74   30.28
  -3  -4  19  336.15   33.44
   3   4 -18   -0.37   23.22
   3  -4 -18  199.15   22.66
   3  -4 -18  175.46   22.85
   3   4 -18  169.15   25.92
  -3   4  18  170.45   19.69
  -3   4  18  150.29   24.80
  -3  -4  18  169.24   28.70
  -3  -4  18  164.97   24.99
   3  -4 -17  419.01   35.39
   3  -4 -17  452.08   35.58
   3   4 -17  453.28   40.96
  -3  -4  17  397.18   39.01
  -3   4  17  406.84   31.21
  -3   4  17  378.05   37.99
  -3  -4  17  398.39   42.17
   3   4 -16   90.75   16.72
   3  -4 -16   70.78   14.58
   3  -4 -16   94.00   15.23
   3   4 -16   70.31   18.30
  -3   4  16   69.76   16.91
  -3   4  16   72.27   16.44
  -3  -4  16   78.21   18.86
  -3  -4  16   71.99   23.50
   3   4 -15  819.16   65.30
   3  -4 -15  679.37   45.89
   3  -4 -15  773.56   47.00
   3   4 -15  766.12   54.15
  -3  -4  15  690.42   53.13
  -3   4  15  687.91   40.68
  -3   4  15  648.72   48.11
  -3  -4  15  689.59   50.34
   3  -4 -14  204.26   20.34
   3  -4 -14  219.68   15.33
   3   4 -14  243.36   24.24
   3   4 -14  205.19   31.86
  -3  -4  14  198.59   19.13
  -3   4  14  196.36   21.92
  -3   4  14  190.14   21.92
  -3  -4  14  193.76   23.50
   3   4 -13  536.23   47.93
   3  -4 -13  552.39   31.95
   3  -4 -13  492.67   32.32
   3   4 -13  598.65   41.52
  -3  -4  13  512.73   31.86
  -3   4  13  491.37   43.38
  -3   4  13  499.73   35.48
  -3  -4  13  510.13   38.27
   3   4 -12  434.71   39.11
   3  -4 -12  374.70   25.45
   3  -4 -12  399.69   24.06
   3   4 -12  399.87   30.65
  -3   4  12  361.79   27.59
  -3   4  12  346.37   27.03
  -3  -4  12  378.79   24.34
  -3  -4  12  367.18   29.91
   3   4 -11  691.44   42.54
   3  -4 -11  613.61   34.93
   3  -4 -11  647.88   33.25
   3   4 -11  639.06   40.50
  -3  -4  11  614.81   33.44
  -3   4  11  584.07   36.32
  -3   4  11  624.75   37.62
  -3  -4  11  609.05   41.06
   3   4 -10   96.51   13.56
   3  -4 -10   98.37    9.66
   3  -4 -10   90.56   10.31
   3   4 -10   94.74   17.28
  -3  -4  10   88.89    9.57
  -3   4  10   92.42   12.17
  -3   4  10   81.37   15.33
  -3  -4  10   87.41   13.65
   3   4  -9 1269.38   69.48
   3  -4  -9 1141.76   56.85
   3  -4  -9 1209.01   56.66
   3   4  -9 1203.99   65.11
  -3  -4   9 1172.32   61.40
  -3   4   9 1109.80   59.26
  -3   4   9 1160.33   60.65
  -3  -4   9 1196.93   67.44
   3  -4  -8  219.86   13.47
   3  -4  -8  207.23   17.93
   3   4  -8  218.84   17.93
   3   4  -8  218.47   18.30
  -3   4   8  201.56   15.98
  -3   4   8  184.56   15.05
  -3  -4   8  212.80   24.52
  -3  -4   8  206.95   15.51
   3   4  -7 1405.46   72.82
   3  -4  -7 1327.53   64.00
   3  -4  -7 1437.04   65.67
   3   4  -7 1381.40   79.42
  -3   4   7 1288.98   65.30
  -3   4   7 1348.06   67.16
  -3  -4   7 1395.06   75.61
  -3  -4   7 1362.27   65.58
   3   4  -6  873.31   44.21
   3  -4  -6  896.91   40.59
   3  -4  -6  823.53   42.82
   3   4  -6  889.76   53.22
  -3  -4   6  825.57   38.45
  -3   4   6  806.25   40.59
  -3   4   6  818.14   40.78
  -3  -4   6  866.72   47.74
   3   4  -5 1062.71   53.97
   3  -4  -5 1007.63   45.70
   3  -4  -5 1095.31   49.51
   3   4  -5 1052.96   55.92
  -3   4   5  978.83   43.47
  -3  -4   5 1058.62   56.01
  -3  -4   5 1022.68   42.08
   3   4  -4  370.71   22.11
   3  -4  -4  364.39   17.93
   3  -4  -4  372.94   16.81
   3   4  -4  379.81   23.41
  -3   4   4  349.81   18.86
  -3   4   4  354.36   19.23
  -3  -4   4  358.63   16.72
  -3  -4   4  351.11   22.85
   3  -4  -3 2515.08  125.12
   3  -4  -3 2490.93  125.77
   3  -4  -3 2467.61  120.38
   3  -4  -3 2521.49  126.51
   3   4  -3 2454.89  126.79
   3   4  -3 2386.80  122.80
  -3  -4   3 2448.11  130.04
  -3  -4   3 2384.01  109.14
   3   4  -2  243.92   15.88
   3  -4  -2  247.73   16.16
   3  -4  -2  246.33   14.77
   3  -4  -2  244.10   11.42
   3  -4  -2  241.78   12.63
   3   4  -2  244.38   14.68
  -3  -4   2  234.54   16.81
  -3  -4   2  254.32   11.42
   3  -4  -1  993.32   43.84
   3  -4  -1  993.23   43.47
   3  -4  -1  955.52   40.03
   3  -4  -1  979.58   43.94
   3   4  -1  979.21   47.09
   3   4  -1  999.27   43.47
  -3  -4   1 1018.96   39.94
  -3  -4   1  954.50   47.46
   3  -4   0  764.73   31.12
   3  -4   0  752.84   34.00
   3  -4   0  749.68   35.67
   3  -4   0  753.21   33.25
   3   4   0  726.28   30.37
   3   4   0  727.76   35.67
  -3  -4   0  738.44   37.06
  -3  -4   0  778.29   29.07
   3   4   1  959.98   46.16
   3  -4   1  982.83   45.51
   3  -4   1  977.81   40.96
   3  -4   1 1016.92   50.07
   3  -4   1  981.81   39.76
   3   4   1  999.83   40.96
  -3  -4  -1  985.61   47.93
  -3  -4  -1 1006.79   37.99
   3   4   2  236.21   10.59
   3  -4   2  233.79   12.35
   3  -4   2  224.41   11.33
   3  -4   2  210.67   10.96
   3  -4   2  233.98   16.63
   3   4   2  235.84    8.17
  -3  -4  -2  221.35   14.95
  -3  -4  -2  227.48   15.14
   3  -4   3 1914.01   85.64
   3  -4   3 1842.12   87.13
   3  -4   3 1961.20   93.81
   3  -4   3 1852.24   84.80
   3   4   3 1742.08   71.62
   3   4   3 1709.01   66.88
  -3  -4  -3 1877.04   92.89
  -3  -4  -3 1856.70   91.96
   3   4   4  133.48    5.48
   3  -4   4  141.00    8.08
   3  -4   4  139.33    8.73
   3  -4   4  141.19   10.59
   3  -4   4  148.34   11.80
   3   4   4  135.15    5.02
  -3  -4  -4  138.21   11.61
  -3  -4  -4  139.33   11.33
   3   4   5 1226.93   44.49
   3  -4   5 1224.52   64.37
   3  -4   5 1203.99   59.54
   3  -4   5 1269.29   56.94
   3  -4   5 1249.13   53.04
   3   4   5 1190.99   43.38
  -3  -4  -5 1197.86   58.43
  -3  -4  -5 1231.39   60.00
   3  -4   6  982.92   53.78
   3  -4   6  971.03   45.05
   3  -4   6  982.92   41.80
   3  -4   6 1007.91   44.59
   3   4   6  936.48   33.25
   3   4   6  962.02   34.74
  -3  -4  -6  997.13   48.77
  -3  -4  -6  937.87   45.89
   3   4   7 1051.47   37.71
   3  -4   7 1002.15   50.44
   3  -4   7 1029.83   44.03
   3  -4   7  992.49   47.56
   3  -4   7 1029.64   45.14
   3   4   7  884.83   33.07
  -3  -4  -7  972.80   53.22
  -3  -4  -7 1027.41   50.72
   3   4   8  364.39   13.10
   3  -4   8  391.24   19.32
   3  -4   8  382.97   26.10
   3   4   8  410.28   17.46
  -3   4  -8  385.76   18.76
  -3   4  -8  379.63   23.04
  -3  -4  -8  376.19   22.48
  -3  -4  -8  368.11   21.55
   3  -4   9 1407.97   70.31
   3  -4   9 1377.04   63.53
   3   4   9 1424.22   59.54
   3   4   9 1375.36   55.36
  -3  -4  -9 1342.02   68.83
  -3   4  -9 1415.12   64.09
  -3   4  -9 1450.23   75.14
  -3  -4  -9 1382.42   69.85
   3  -4  10   51.27   10.87
   3  -4  10   43.28    6.13
   3   4  10   44.86    4.46
   3   4  10   45.79    5.29
  -3  -4 -10   47.65    8.17
  -3   4 -10   41.33   12.54
  -3   4 -10   45.42    6.22
  -3  -4 -10   51.09    8.08
   3   4  11  854.09   37.99
   3  -4  11  808.48   44.68
   3  -4  11  810.71   38.36
   3   4  11  839.60   35.02
  -3  -4 -11  816.84   44.59
  -3   4 -11  849.63   48.39
  -3   4 -11  819.63   38.36
  -3  -4 -11  833.56   44.59
   3  -4  12  385.66   21.27
   3  -4  12  401.36   27.12
   3   4  12  428.30   22.29
   3   4  12  405.73   20.99
  -3   4 -12  407.96   22.66
  -3   4 -12  436.47   30.47
  -3  -4 -12  425.60   32.14
  -3  -4 -12  418.73   32.42
   3   4  13  534.56   28.05
   3  -4  13  481.99   26.66
   3  -4  13  504.74   41.80
   3   4  13  522.86   27.40
  -3   4 -13  557.78   38.08
  -3   4 -13  526.01   28.89
  -3  -4 -13  510.69   31.49
  -3  -4 -13  540.78   33.53
   3   4  14  188.47   13.00
   3  -4  14  172.95   14.49
   3  -4  14  192.46   26.19
   3   4  14  199.24   15.60
  -3  -4 -14  194.50   17.65
  -3   4 -14  206.76   22.66
  -3   4 -14  195.25   16.26
  -3  -4 -14  199.80   18.30
   3  -4  15  686.89   39.38
   3  -4  15  722.65   47.56
   3   4  15  752.47   40.59
   3   4  15  763.99   40.96
  -3  -4 -15  763.06   45.89
  -3   4 -15  741.32   42.26
  -3   4 -15  798.26   54.43
  -3  -4 -15  618.81   39.48
   3  -4  16   39.38    8.36
   3  -4  16   53.13   13.10
   3   4  16   49.51    9.66
   3   4  16   50.72    9.29
  -3  -4 -16   54.90   15.05
  -3   4 -16   49.60    7.71
  -3   4 -16   56.66   14.49
  -3  -4 -16   -0.37    7.99
   3  -4  17  358.35   34.55
   3  -4  17  321.20   24.61
   3   4  17  333.65   23.31
   3   4  17  357.15   27.03
  -3  -4 -17  402.29   39.66
  -3   4 -17  355.48   28.24
  -3   4 -17  430.62   39.66
   3  -4  18  223.11   36.69
  -3   4 -18  227.76   31.86
  -3   4 -18  203.70   22.85
  -3  -4 -18  224.13   31.67
   3  -4  19  246.52   41.61
  -3   4 -19  219.68   33.44
  -3  -4 -19  270.48   28.05
   3  -4  20   53.60   14.12
  -3   4 -20    7.99   13.47
  -3  -4 -20    0.56    8.08
  -3  -4 -20   58.89   11.61
   3  -4  21  289.25   37.43
  -3  -4 -21  307.64   34.37
   3  -4  22   21.27   11.15
  -3  -4 -22    0.09    6.69
  -3  -4 -22   21.92   13.38
   3   5 -21   62.33   27.22
   3   5 -21   -0.74   14.12
  -3  -5  21   87.59   16.35
   3  -5 -20  122.52   23.04
   3   5 -20  115.55   35.11
   3   5 -20    1.30   24.99
  -3   5  20   97.44   23.41
  -3  -5  20  122.05   20.90
  -3  -5  20  108.86   24.52
   3  -5 -19  163.85   24.34
   3   5 -19    1.86   25.82
   3   5 -19  160.60   28.42
  -3   5  19  140.91   25.92
  -3  -5  19  169.80   29.17
  -3  -5  19  149.55   35.39
   3  -5 -18   29.26   12.91
   3   5 -18    0.46   14.58
   3   5 -18   32.23   14.68
  -3   5  18   27.59   14.12
  -3  -5  18   31.12   15.23
  -3  -5  18   28.52   14.21
   3  -5 -17  273.46   29.54
   3   5 -17  305.60   35.20
  -3   5  17  255.34   33.44
  -3   5  17  243.73   28.79
  -3  -5  17  279.87   35.11
  -3  -5  17  278.29   44.68
   3  -5 -16  181.13   18.67
   3  -5 -16  146.95   20.43
   3   5 -16  150.94   32.88
   3   5 -16    1.95   22.20
  -3   5  16  147.32   23.31
  -3   5  16  143.51   20.43
  -3  -5  16  146.76   24.06
  -3  -5  16  154.01   23.78
   3  -5 -15  159.30   25.36
   3  -5 -15  204.16   18.67
   3   5 -15   -0.93   23.22
   3   5 -15  183.64   32.51
  -3   5  15  165.34   23.31
  -3   5  15  163.57   19.97
  -3  -5  15  173.79   23.87
  -3  -5  15  171.93   24.61
   3  -5 -14  206.86   18.58
   3  -5 -14  173.70   26.38
   3   5 -14  186.89   25.54
  -3   5  14  170.72   23.50
  -3   5  14  166.92   19.78
  -3  -5  14  186.24   18.48
  -3  -5  14  184.94   25.08
   3  -5 -13  282.65   20.43
   3  -5 -13  250.33   30.47
   3   5 -13  272.90   37.15
  -3   5  13  243.55   25.73
  -3   5  13  244.01   22.29
  -3  -5  13  253.21   36.60
  -3  -5  13  270.86   26.57
   3  -5 -12   75.52    9.57
   3  -5 -12   70.04   15.70
   3   5 -12    9.10   16.07
   3   5 -12   71.89   15.05
  -3   5  12   62.88   13.28
  -3   5  12   67.06    8.92
  -3  -5  12   78.77   13.38
  -3  -5  12   72.82   15.23
   3  -5 -11  379.63   32.88
   3  -5 -11  405.73   22.76
   3   5 -11  407.58   36.88
   3   5 -11  391.79   32.05
  -3   5  11  347.02   28.61
  -3   5  11  359.47   24.71
  -3  -5  11  385.48   28.61
  -3  -5  11  377.12   32.88
   3  -5 -10  171.10   12.54
   3  -5 -10  154.93   15.60
   3   5 -10  176.02   18.86
   3   5 -10  168.87   19.60
  -3   5  10  143.42   17.09
  -3   5  10  146.57   14.03
  -3  -5  10  166.08   20.34
  -3  -5  10  163.94   16.16
   3  -5  -9  275.96   15.98
   3  -5  -9  263.15   19.32
   3   5  -9  286.09   28.24
   3   5  -9  253.39   30.10
  -3   5   9  224.23   16.16
  -3   5   9  235.74   20.90
  -3  -5   9  262.87   24.80
  -3  -5   9  251.63   15.33
   3  -5  -8  480.50   23.31
   3  -5  -8  428.67   25.92
   3   5  -8  498.15   37.62
   3   5  -8  484.77   32.88
  -3   5   8  439.35   35.76
  -3   5   8  431.64   23.59
  -3  -5   8  450.50   22.20
  -3  -5   8  466.75   34.46
   3  -5  -7  497.68   23.69
   3  -5  -7  461.55   31.30
   3   5  -7  521.18   36.97
   3   5  -7  514.12   40.78
  -3   5   7  433.22   22.11
  -3  -5   7  482.17   34.55
  -3  -5   7  471.95   24.99
   3  -5  -6  194.50   12.17
   3  -5  -6  189.39   11.89
   3  -5  -6  179.08   13.84
   3  -5  -6  187.44   16.63
   3   5  -6  189.49   18.11
   3   5  -6  198.96   20.16
  -3  -5   6  186.52   12.35
  -3  -5   6  186.24   19.78
   3  -5  -5 1019.52   53.69
   3  -5  -5 1028.06   50.81
   3  -5  -5 1029.18   46.91
   3  -5  -5 1009.11   45.05
   3   5  -5 1016.08   57.31
   3   5  -5 1006.05   56.20
  -3  -5   5 1008.84   68.83
  -3  -5   5  981.34   43.94
   3  -5  -4  247.36   17.74
   3  -5  -4  245.96   13.93
   3  -5  -4  244.94   15.88
   3  -5  -4  239.00   14.49
   3   5  -4  253.95   19.97
   3   5  -4  265.75   19.23
  -3  -5   4  241.69   21.46
  -3  -5   4  253.11   12.82
   3  -5  -3  342.94   23.04
   3  -5  -3  349.72   21.36
   3  -5  -3  352.60   17.65
   3  -5  -3  359.75   19.41
   3   5  -3  359.10   24.34
   3   5  -3  356.50   20.71
  -3  -5   3  364.39   26.47
  -3  -5   3  354.27   15.79
   3  -5  -2  467.50   25.64
   3  -5  -2  471.03   23.50
   3  -5  -2  483.38   22.76
   3  -5  -2  462.20   24.80
   3   5  -2  492.67   23.22
   3   5  -2  490.62   29.17
  -3  -5   2  475.48   30.84
  -3  -5   2  493.50   19.97
   3  -5  -1  572.27   29.54
   3  -5  -1  571.34   26.57
   3  -5  -1  580.45   27.49
   3  -5  -1  586.20   31.12
   3   5  -1  571.81   32.88
   3   5  -1  553.51   22.39
  -3  -5   1  564.93   34.27
  -3  -5   1  613.79   23.87
   3  -5   0  169.15   13.10
   3  -5   0  157.81   11.89
   3  -5   0  162.92   11.15
   3  -5   0  166.73   14.12
   3   5   0  163.39   14.86
   3   5   0  169.15    7.90
  -3  -5   0  161.62   15.51
  -3  -5   0  154.28    5.85
   3  -5   1  561.12   28.42
   3  -5   1  598.19   28.89
   3  -5   1  598.84   30.75
   3  -5   1  607.66   33.62
  -3  -5  -1  568.46   33.81
  -3  -5  -1  580.45   38.92
   3  -5   2  291.94   17.37
   3  -5   2  292.41   17.00
   3  -5   2  258.41   15.60
   3  -5   2  290.08   16.72
  -3  -5  -2  268.91   20.25
  -3  -5  -2  269.28   19.51
   3  -5   3  332.53   18.95
   3  -5   3  333.65   19.69
   3  -5   3  296.68   17.09
   3  -5   3  329.19   22.94
  -3  -5  -3  321.01   27.59
  -3  -5  -3  319.71   21.46
   3  -5   4  360.77   19.97
   3  -5   4  357.61   18.30
   3  -5   4  376.19   25.54
   3  -5   4  344.24   22.29
  -3  -5  -4  340.89   22.66
  -3  -5  -4  348.32   22.57
   3  -5   5  562.43   32.14
   3  -5   5  556.20   30.10
   3  -5   5  547.47   27.87
   3  -5   5  520.35   29.54
  -3  -5  -5  529.45   31.49
  -3  -5  -5  523.97   31.40
   3  -5   6  217.72   16.44
   3  -5   6  218.84   14.68
   3  -5   6  212.62   14.21
   3  -5   6  207.14   15.88
  -3  -5  -6  208.25   17.46
  -3  -5  -6  211.97   17.28
   3  -5   7  678.63   34.00
   3  -5   7  675.56   36.13
   3  -5   7  646.58   39.57
   3  -5   7  671.38   37.99
  -3  -5  -7  650.67   37.43
  -3  -5  -7  664.97   38.08
   3  -5   8  220.51   15.23
   3  -5   8  208.16   15.70
   3  -5   8  213.55   18.39
   3  -5   8  217.17   13.47
  -3  -5  -8  212.71   18.30
  -3  -5  -8  208.72   18.02
   3  -5   9  381.48   22.76
   3  -5   9  368.76   23.87
   3  -5   9  383.62   24.06
   3  -5   9  380.55   27.03
  -3  -5  -9  355.01   25.08
  -3  -5  -9  378.42   26.29
   3  -5  10  305.69   21.64
   3  -5  10  297.98   20.06
  -3   5 -10  258.41   16.07
  -3  -5 -10  292.13   22.29
  -3  -5 -10  323.52   23.78
   3  -5  11  336.62   25.36
   3  -5  11  337.64   22.39
  -3   5 -11  337.08   22.48
  -3   5 -11  355.75   26.84
  -3  -5 -11  344.89   26.19
  -3  -5 -11  336.43   31.30
   3  -5  12  105.43   14.58
   3  -5  12  109.70   12.54
  -3   5 -12  107.93   12.82
  -3   5 -12   73.84   14.40
  -3  -5 -12  108.77   14.40
  -3  -5 -12  112.49   19.69
   3  -5  13  309.78   26.57
   3  -5  13  309.03   22.66
  -3   5 -13  315.44   23.69
  -3  -5 -13  332.90   34.55
  -3  -5 -13  323.89   25.27
   3  -5  14  192.65   22.01
   3  -5  14  175.09   17.28
  -3   5 -14  172.95   18.39
  -3  -5 -14  192.37   21.27
   3  -5  15  189.39   19.23
   3  -5  15  204.63   24.34
  -3   5 -15  198.22   20.34
  -3  -5 -15  202.40   28.79
   3  -5  16  146.20   21.74
  -3   5 -16  125.58   17.65
  -3  -5 -16  139.89   25.54
   3  -5  17  187.26   29.17
  -3   5 -17    0.28   23.96
  -3  -5 -17  206.02   27.59
   3  -5  18   34.00   10.50
  -3   5 -18    0.09    9.38
  -3  -5 -18   26.84    9.57
  -3  -5 -18   -0.28    6.87
   3  -5  19  151.96   18.76
  -3   5 -19    0.09   16.53
  -3  -5 -19  170.35   17.93
  -3  -5 -19   -0.09   11.89
   3  -5  20  100.13   17.18
  -3  -5 -20   91.49   21.64
  -3  -5 -20    0.56   11.15
   3  -6 -18  116.57   21.09
   3   6 -18   -0.09   16.35
   3   6 -18  128.93   32.70
  -3  -6  18  133.01   22.94
   3  -6 -17  134.03   21.36
   3   6 -17    3.25   22.11
   3   6 -17  154.75   24.89
  -3   6  17    0.28   19.13
  -3  -6  17  129.39   24.15
  -3  -6  17  138.96   23.22
   3  -6 -16   86.01   16.07
   3   6 -16    2.04   17.46
   3   6 -16   79.70   19.41
  -3   6  16    0.09   15.05
  -3  -6  16   71.52   25.64
  -3  -6  16   84.62   17.65
   3  -6 -15  236.67   28.42
   3   6 -15  248.19   44.03
  -3  -6  15  238.72   33.90
  -3  -6  15  228.78   23.41
   3  -6 -14  158.65   18.86
   3   6 -14   -0.09   21.09
   3   6 -14  157.07   29.26
  -3   6  14   -0.19   15.98
  -3  -6  14  139.89   18.67
  -3  -6  14  139.05   22.29
   3  -6 -13  173.88   22.11
   3   6 -13  182.80   26.94
  -3  -6  13  181.03   36.50
  -3  -6  13  166.73   17.09
   3  -6 -12  170.54   20.06
   3   6 -12    0.93   24.15
   3   6 -12  182.71   23.96
  -3  -6  12  168.40   24.71
  -3  -6  12  162.46   15.05
   3  -6 -11  165.34   27.87
   3  -6 -11  164.32   18.67
   3   6 -11  158.37   22.11
   3   6 -11    1.21   22.57
  -3  -6  11  154.10   24.06
  -3  -6  11  161.44   17.56
   3  -6 -10  111.09   15.23
   3  -6 -10  111.09   17.46
   3   6 -10   -0.46   18.48
   3   6 -10  119.45   18.76
  -3  -6  10  121.40   20.16
  -3  -6  10  112.86   13.84
   3  -6  -9  303.46   35.48
   3  -6  -9  311.17   25.54
   3   6  -9  331.70   30.47
  -3  -6   9  317.86   41.80
  -3  -6   9  299.37   21.92
   3  -6  -8  175.00   20.16
   3  -6  -8  172.58   17.00
   3   6  -8  195.15   22.39
   3   6  -8  169.05   20.43
  -3  -6   8  184.10   24.52
  -3  -6   8  173.33   11.70
   3  -6  -7  291.57   22.11
   3  -6  -7  294.08   25.54
   3   6  -7  338.85   28.89
   3   6  -7  285.25   24.15
  -3  -6   7  296.12   15.98
  -3  -6   7  303.55   30.28
   3  -6  -6  439.35   20.90
   3  -6  -6  439.07   39.76
   3  -6  -6  449.48   28.89
   3  -6  -6  455.70   21.64
   3   6  -6  430.25   27.96
   3   6  -6  474.28   35.76
  -3  -6   6  449.38   37.53
  -3  -6   6  451.15   23.41
   3  -6  -5  420.59   19.88
   3  -6  -5  397.92   22.11
   3  -6  -5  417.24   32.79
   3  -6  -5  406.28   29.63
   3   6  -5  428.76   32.60
   3   6  -5  396.25   27.49
  -3  -6   5  405.54   35.02
  -3  -6   5  406.84   20.16
   3  -6  -4  208.62   19.41
   3  -6  -4  218.75   17.00
   3  -6  -4  206.39   12.45
   3  -6  -4  210.94   13.10
   3   6  -4  195.71   13.19
   3   6  -4  224.04   21.74
  -3  -6   4  211.22   31.12
  -3  -6   4  205.28   11.33
   3  -6  -3  638.96   45.05
   3  -6  -3  596.42   33.44
   3  -6  -3  601.81   28.42
   3  -6  -3  574.31   28.05
   3   6  -3  567.35   27.31
   3   6  -3  624.29   49.04
  -3  -6   3  566.14   23.41
  -3  -6   3  585.09   42.26
   3  -6  -2  201.47   18.11
   3  -6  -2  203.61   19.41
   3  -6  -2  199.15   13.93
   3  -6  -2  199.89   12.91
   3   6  -2  207.04   20.25
   3   6  -2  179.18    9.01
  -3  -6   2  200.82   21.92
   3  -6  -1  288.13   18.95
   3  -6  -1  286.18   22.01
   3  -6  -1  288.32   22.20
   3  -6  -1  311.54   17.65
  -3  -6   1  288.69   24.71
  -3  -6   1  282.47   26.29
   3  -6   0  440.74   28.52
   3  -6   0  466.10   25.73
   3  -6   0  439.07   26.19
   3  -6   0  471.68   24.71
  -3  -6   0  432.76   32.42
  -3  -6   0  463.97   32.32
   3  -6   1  241.23   20.06
   3  -6   1  230.73   19.13
   3  -6   1  248.01   16.53
   3  -6   1  217.45   18.11
  -3  -6  -1  223.95   20.90
  -3  -6  -1  220.79   21.83
   3  -6   2  111.56   11.42
   3  -6   2  113.41   10.59
   3  -6   2   98.83   12.17
   3  -6   2  104.13   10.68
  -3  -6  -2  101.90   15.14
  -3  -6  -2  106.54   19.41
   3  -6   3  422.26   25.92
   3  -6   3  425.05   27.77
   3  -6   3  394.39   25.64
   3  -6   3  402.48   29.63
  -3  -6  -3  410.74   29.07
  -3  -6  -3  394.39   37.34
   3  -6   4  191.72   17.09
   3  -6   4  196.83   17.28
   3  -6   4  179.73   20.16
   3  -6   4  193.39   20.16
  -3  -6  -4  182.99   19.51
  -3  -6  -4  203.23   19.51
   3  -6   5  368.76   24.89
   3  -6   5  362.44   25.73
   3  -6   5  345.26   23.41
   3  -6   5  364.11   24.43
  -3  -6  -5  342.19   27.77
  -3  -6  -5  350.27   27.31
   3  -6   6  473.90   30.10
   3  -6   6  471.03   33.62
   3  -6   6  453.19   36.23
   3  -6   6  448.08   33.16
  -3  -6  -6  440.37   32.51
  -3  -6  -6  458.30   32.70
   3  -6   7  387.89   22.11
   3  -6   7  388.54   27.31
   3  -6   7  386.41   30.75
   3  -6   7  384.73   29.82
  -3  -6  -7  373.87   29.54
  -3  -6  -7  371.27   29.44
   3  -6   8  188.65   24.43
   3  -6   8  202.58   23.13
   3  -6   8  206.39   14.95
   3  -6   8  201.28   20.34
  -3  -6  -8  207.60   21.46
  -3  -6  -8  189.49   21.74
   3  -6   9  363.83   28.79
   3  -6   9  377.58   27.59
   3  -6   9  374.80   27.31
   3  -6   9  377.77   29.72
  -3  -6  -9  373.59   30.75
  -3  -6  -9  391.79   38.64
   3  -6  10   92.98   15.79
   3  -6  10  103.85   14.30
   3  -6  10   94.28   14.40
   3  -6  10  102.73   15.42
  -3  -6 -10  102.36   16.63
  -3  -6 -10  105.70   16.72
   3  -6  11  175.83   19.60
   3  -6  11  178.34   28.61
   3  -6  11  190.32   27.22
   3  -6  11  170.91   15.33
  -3  -6 -11  197.85   22.20
  -3  -6 -11  186.24   21.18
   3  -6  12  292.41   30.10
   3  -6  12  283.49   20.71
   3  -6  12  287.02   34.93
   3  -6  12  264.08   25.27
  -3  -6 -12  306.52   29.35
   3  -6  13  211.50   26.57
   3  -6  13  205.19   22.76
   3  -6  13  205.09   24.61
   3  -6  13  182.99   21.83
  -3  -6 -13  210.02   24.80
   3  -6  14   94.28   19.23
  -3  -6 -14    0.28   10.12
  -3  -6 -14  107.47   14.68
   3  -6  15  215.50   27.49
  -3  -6 -15  210.02   26.66
   3  -6  16   75.98   15.14
  -3   6 -16   -0.09   17.74
  -3  -6 -16   70.78   14.49
  -3  -6 -16    0.46   14.21
   3  -6  17  146.48   22.85
  -3   6 -17    0.09   15.23
  -3  -6 -17    0.28   11.98
  -3  -6 -17  163.67   18.11
   3  -6  18  149.45   23.41
  -3   6 -18    0.19   28.89
  -3  -6 -18  163.57   32.23
   3   7 -15    4.18   27.03
  -3  -7  15  158.84   22.01
   3  -7 -14  257.29   29.07
   3   7 -14    1.30   28.61
   3   7 -14  265.10   34.65
  -3  -7  14  234.91   26.38
   3  -7 -13  132.18   24.61
   3  -7 -13  145.18   28.61
   3   7 -13    1.21   20.62
   3   7 -13  140.26   25.73
  -3  -7  13  124.37   18.67
  -3  -7  13  138.59   26.84
   3  -7 -12  140.82   25.92
   3  -7 -12  144.07   30.56
   3   7 -12  146.67   27.40
  -3  -7  12  135.89   28.52
   3  -7 -11  184.84   32.32
   3  -7 -11  173.23   27.49
   3   7 -11  193.85   39.29
  -3  -7  11  182.71   41.71
   3  -7 -10  220.51   38.73
   3  -7 -10  224.13   26.38
   3   7 -10  236.49   32.14
  -3  -7  10  230.17   34.09
   3  -7  -9  227.57   24.71
   3  -7  -9  229.52   28.79
   3   7  -9  241.97   30.93
  -3  -7   9  242.62   33.90
   3  -7  -8  384.92   32.05
   3  -7  -8  394.86   37.15
   3   7  -8  404.15   39.66
  -3  -7   8  397.18   42.91
   3  -7  -7  310.43   31.95
   3  -7  -7  314.88   27.87
   3   7  -7  335.04   44.77
  -3  -7   7  318.97   37.62
   3  -7  -6  283.12   29.54
   3  -7  -6  300.21   26.29
   3   7  -6  294.45   31.86
  -3  -7   6  276.89   34.18
   3  -7  -5  319.25   30.93
   3  -7  -5  306.71   26.29
   3   7  -5  315.44   32.88
  -3  -7   5  306.99   35.11
   3  -7  -4  472.05   33.44
   3  -7  -4  468.89   47.56
   3   7  -4  467.22   40.78
  -3  -7   4  438.70   42.73
   3  -7  -3  396.53   33.44
   3  -7  -3  401.83   36.60
  -3  -7   3  389.94   38.92
  -3  -7   3  392.17   36.41
   3  -7  -2  542.73   42.26
   3  -7  -2  499.45   37.99
  -3  -7   2  490.44   43.66
  -3  -7   2  505.95   41.61
   3  -7  -1  311.35   29.63
   3  -7  -1  292.68   27.40
  -3  -7   1  306.52   41.43
  -3  -7   1  304.11   38.27
   3  -7   0  217.26   24.24
   3  -7   0  204.72   21.74
  -3  -7   0  223.02   24.61
  -3  -7   0  214.47   27.03
   3  -7   1  278.84   27.22
   3  -7   1  263.89   31.58
  -3  -7  -1  285.35   30.47
  -3  -7  -1  279.59   28.33
   3  -7   2  405.73   32.88
   3  -7   2  353.34   29.54
  -3  -7  -2  392.35   41.43
  -3  -7  -2  391.42   35.30
   3  -7   3  333.46   29.72
   3  -7   3  330.12   26.29
   3  -7   3  292.68   33.07
   3  -7   3  308.47   28.14
  -3  -7  -3  311.73   29.91
  -3  -7  -3  309.03   31.67
   3  -7   4  455.88   35.02
   3  -7   4  442.79   33.53
   3  -7   4  433.13   36.13
   3  -7   4  401.17   38.55
  -3  -7  -4  417.24   37.99
  -3  -7  -4  416.69   35.67
   3  -7   5  320.92   33.72
   3  -7   5  363.00   30.47
   3  -7   5  343.03   30.00
   3  -7   5  333.37   26.47
  -3  -7  -5  327.61   31.12
  -3  -7  -5  335.97   32.88
   3  -7   6  304.20   27.49
   3  -7   6  314.23   30.47
   3  -7   6  286.93   31.67
   3  -7   6  274.20   31.02
  -3  -7  -6  282.19   28.61
  -3  -7  -6  279.96   30.65
   3  -7   7  276.24   32.32
   3  -7   7  296.86   30.84
   3  -7   7  267.51   29.82
   3  -7   7  278.75   21.46
  -3  -7  -7  264.54   30.65
  -3  -7  -7  280.52   28.89
   3  -7   8  408.05   31.02
   3  -7   8  391.05   33.72
   3  -7   8  368.20   35.48
   3  -7   8  394.86   32.60
  -3  -7  -8  387.52   45.24
  -3  -7  -8  370.43   36.69
   3  -7   9  252.09   34.00
   3  -7   9  272.99   27.59
   3  -7   9  268.25   25.64
   3  -7   9  248.93   29.17
  -3  -7  -9  234.17   28.24
  -3  -7  -9  265.93   28.98
   3  -7  10  330.49   37.34
   3  -7  10  314.61   24.71
   3  -7  10  321.66   40.50
   3  -7  10  296.86   32.42
  -3  -7 -10  317.67   43.10
   3  -7  11  230.17   35.76
   3  -7  11  238.35   26.10
  -3  -7 -11  231.84   29.72
   3  -7  12  145.37   24.43
  -3  -7 -12  138.31   20.62
  -3  -7 -12   -0.56   20.34
   3  -7  13  155.31   24.24
  -3  -7 -13    0.00   14.49
  -3  -7 -13  156.42   20.90
   3  -7  14  253.67   30.47
  -3  -7 -14  256.09   34.65
   3  -8  -9   32.23   14.03
   3  -8  -8   69.76   19.78
   3  -8  -8   54.71   22.01
   3   8  -8   73.47   21.09
   3  -8  -7   35.85   13.19
   3  -8  -7   31.02   11.98
  -3  -8   7    0.56    7.52
   3  -8  -6  228.78   26.94
   3  -8  -6  206.49   30.65
  -3  -8   6  221.81   43.01
   3  -8  -5   88.15   20.62
   3  -8  -5   84.43   17.46
  -3  -8   5   90.84   21.92
  -3  -8   5   84.99   23.69
   3  -8  -4  115.55   22.29
   3  -8  -4  125.77   19.51
  -3  -8   4  118.89   24.24
  -3  -8   4  114.71   35.11
   3  -8  -3   24.15   15.42
   3  -8  -3   31.86   18.48
  -3  -8   3   39.94   19.51
  -3  -8   3   31.58   15.88
   3  -8  -2   69.85   18.02
   3  -8  -2   80.53   20.25
  -3  -8   2   67.44   26.01
  -3  -8   2   81.65   21.27
   3  -8  -1   32.70   18.67
   3  -8  -1   33.16   11.70
  -3  -8   1   35.95   16.72
  -3  -8   1   42.54   14.86
   3  -8   0  191.62   21.74
   3  -8   0  179.36   32.97
  -3  -8   0  179.18   29.35
  -3  -8   0  178.43   26.84
   3  -8   1   51.37   19.23
   3  -8   1   47.00   16.07
  -3  -8  -1   37.06   15.60
  -3  -8  -1   45.05   17.46
   3  -8   2   98.09   20.25
   3  -8   2   83.60   24.15
  -3  -8  -2   86.29   21.74
  -3  -8  -2   82.58   26.47
   3  -8   3   39.38   17.46
   3  -8   3   37.99   10.87
  -3  -8  -3   35.95   15.98
  -3  -8  -3   26.01   19.13
   3  -8   4   63.72   16.16
   3  -8   4   79.32   18.30
  -3  -8  -4   59.17   26.29
  -3  -8  -4   70.04   17.83
   3  -8   5   39.29   11.15
   3  -8   5   34.93   17.74
  -3  -8  -5   34.55   14.77
   3  -8   6  196.92   33.07
   3  -8   6  220.88   29.44
  -3  -8  -6  209.18   29.26
   3  -8   7   69.85   21.74
   3  -8   7   79.70   14.58
   3  -8   8   98.55   21.46
   3  -8   8   90.94   17.93
   4   0 -25   -1.30    7.34
   4   0 -24  525.83   66.23
   4   0 -24  567.35   53.32
  -4   0  24  430.16   52.20
  -4   0  24  495.45   53.13
   4   0 -23    1.30    4.18
   4   0 -23   -0.37    5.67
  -4   0  23   -1.39    4.27
  -4   0  23   -0.28    4.37
   4   0 -22  322.78   37.06
   4   0 -22  348.42   37.62
  -4   0  22  304.11   40.31
  -4   0  22  312.93   38.08
   4   0 -21   -1.11    5.29
   4   0 -21   -0.46    3.99
  -4   0  21    1.58    4.09
  -4   0  21   -1.02    4.37
   4   0 -20  657.63   53.69
   4   0 -20  699.06   52.29
  -4   0  20  639.89   53.22
  -4   0  20  656.43   56.38
   4   0 -19   -0.84    6.22
   4   0 -19   -2.97    8.55
  -4   0  19   -0.56    6.41
  -4   0  19   -6.04    6.87
   4   0 -18 1689.32  107.19
   4   0 -18 1749.79  108.03
  -4   0  18 1697.40  107.56
  -4   0  18 1611.29  122.52
   4   0 -17    0.37    3.34
   4   0 -17   -1.02    3.44
  -4   0  17    1.67    3.72
  -4   0  17   -2.23    3.81
   4   0 -16 1712.45   99.20
   4   0 -16 1658.39   97.34
  -4   0  16 1633.12   97.62
  -4   0  16 1523.80  110.07
   4   0 -15    5.57    4.09
   4   0 -15    0.37    4.27
  -4   0  15    0.56    4.37
  -4   0  15   -0.37    4.83
   4   0 -14 1247.92   69.66
   4   0 -14 1268.27   78.12
  -4   0  14 1258.42   78.95
  -4   0  14 1181.14   82.58
   4   0 -13    0.46    5.67
   4   0 -13    4.83    5.48
  -4   0  13    6.78    5.94
  -4   0  13    0.37    4.74
   4   0 -12 2616.42  143.04
   4   0 -12 2629.60  142.39
  -4   0  12 2693.42  146.57
  -4   0  12 2628.40  163.48
   4   0 -11    0.65    3.62
   4   0 -11    1.11    2.60
  -4   0  11    2.04    2.69
  -4   0  11   -0.74    3.16
   4   0 -10 2554.37  131.99
   4   0 -10 2601.09  135.34
  -4   0  10 2421.63  144.53
  -4   0  10 2646.97  136.17
   4   0  -9    0.09    2.51
   4   0  -9    2.14    2.42
  -4   0   9    1.02    3.16
  -4   0   9    2.60    2.51
   4   0  -8 2503.37  125.49
   4   0  -8 2689.42  133.29
  -4   0   8 2412.34  132.08
  -4   0   8 2519.72  125.86
   4   0  -7    2.51    4.74
   4   0  -7    7.06    3.90
  -4   0   7   -0.46    6.32
  -4   0   7   24.43    3.90
   4   0  -6 5822.75  338.85
   4   0  -6 5660.38  326.77
  -4   0   6 5352.00  334.58
  -4   0   6 5683.98  329.10
   4   0  -5    5.57    2.42
   4   0  -5    0.09    1.95
  -4   0   5   -0.56    2.60
  -4   0   5    7.06    2.32
   4   0  -4 3963.63  210.76
   4   0  -4 4157.86  212.89
  -4   0   4 3719.44  203.61
  -4   0   4 3988.62  210.48
  -4   0   3   63.35    7.06
  -4   0   3   47.46    7.52
   4   0  -2 3542.49  186.24
   4   0  -2 3467.53  169.42
  -4   0   2 3338.33  175.55
  -4   0   2 3448.67  176.39
   4   0  -1    3.25    1.49
   4   0  -1    6.87    2.97
  -4   0   1   23.78    2.88
   4   0   0 7087.02  431.46
   4   0   0 6654.82  376.10
  -4   0   0 6236.09  371.92
  -4   0   0 6831.03  414.09
   4   0   1    3.16    1.39
   4   0   1    3.72    2.51
  -4   0  -1    4.55    2.32
   4   0   2 6576.71  361.79
   4   0   2 6589.80  393.65
  -4   0  -2 6157.23  350.83
  -4   0  -2 6697.74  396.62
   4   0   3    1.86    3.07
   4   0   3   16.53    2.97
   4   0   4 2588.46  123.63
   4   0   4 2637.69  131.16
  -4   0  -4 2530.40  104.59
  -4   0  -4 2560.22  108.40
   4   0   5   29.17    4.83
   4   0   5   35.48    4.55
   4   0   6 5380.24  309.40
   4   0   6 5392.32  308.29
  -4   0  -6 5393.71  282.00
  -4   0  -6 5412.01  282.65
   4   0   7   13.00    3.53
   4   0   7    5.39    2.69
  -4   0  -7    5.39    1.49
  -4   0  -7    1.86    1.30
   4   0   8 2177.53  109.70
   4   0   8 2171.30  103.38
  -4   0  -8 2160.34   88.98
  -4   0  -8 1970.49   84.15
   4   0   9    3.62    4.09
   4   0   9   13.84    4.27
  -4   0  -9   20.90    3.25
   4   0  10 1961.10   97.62
   4   0  10 1950.24   96.42
  -4   0 -10 2015.26   84.90
  -4   0 -10 2011.91   89.45
   4   0  11    0.56    2.23
   4   0  11    8.73    3.99
  -4   0 -11   26.38    3.62
  -4   0 -11    3.44    4.37
   4   0  12 4321.71  264.35
   4   0  12 4440.05  237.05
  -4   0 -12 4630.65  254.32
  -4   0 -12 4497.27  265.00
   4   0  13    1.02    2.32
   4   0  13    0.93    3.72
  -4   0 -13    1.21    4.27
  -4   0 -13   10.77    3.07
   4   0  14 1712.63   80.07
   4   0  14 1601.26   87.96
  -4   0 -14 1876.39   90.94
  -4   0 -14 1874.53  101.06
   4   0  15    2.79    4.09
   4   0  15    1.39    2.60
  -4   0 -15    0.37    4.18
  -4   0 -15    5.39    3.34
   4   0  16  920.69   45.51
   4   0  16  911.96   54.99
  -4   0 -16 1018.87   58.43
  -4   0 -16 1079.34   54.62
   4   0  17    2.14    5.57
   4   0  17   -0.46    2.60
  -4   0 -17    0.28    3.99
  -4   0 -17    3.99    3.53
   4   0  18 1200.55   65.11
   4   0  18 1332.73   82.11
  -4   0 -18 1353.26   81.74
  -4   0 -18 1471.97   81.09
   4   0  19    8.45    7.99
   4   0  19    0.28    3.81
  -4   0 -19    6.59    5.57
  -4   0 -19    1.11    5.11
   4   0  20  458.02   27.77
   4   0  20  528.89   43.66
  -4   0 -20  541.80   41.89
  -4   0 -20  607.29   42.08
   4   0  21    3.16    7.62
   4   0  21    0.65    3.90
  -4   0 -21    3.53    5.20
  -4   0 -21    0.09    3.72
   4   0  22  396.25   42.17
  -4   0 -22  417.89   39.57
  -4   0 -22  430.43   40.13
   4   0  23    6.78    8.08
  -4   0 -23    1.39    7.80
   4   0  24  618.62   57.78
  -4   0 -24  634.60   55.92
  -4   1  25   -0.56    5.94
   4  -1 -24   20.71   13.56
   4   1 -24   22.20   14.77
   4   1 -24   26.01   14.86
   4  -1 -24   31.30   14.12
  -4  -1  24   23.31   15.05
  -4  -1  24   11.80   15.33
  -4   1  24   17.83   15.70
  -4   1  24   27.59   19.78
   4   1 -23    0.19    6.22
   4   1 -23    0.74    6.04
   4  -1 -23    0.00    7.52
   4  -1 -23   -0.46    5.67
  -4  -1  23    1.11    6.41
  -4   1  23    1.30    6.41
  -4   1  23    0.65    6.04
  -4  -1  23    3.81    6.13
   4  -1 -22  101.90   21.18
   4   1 -22  102.55   23.04
   4   1 -22  102.17   22.48
   4  -1 -22  108.31   27.59
  -4  -1  22  107.93   22.66
  -4  -1  22   86.01   23.13
  -4   1  22   95.39   31.67
  -4   1  22  108.12   22.57
   4   1 -21    0.46    6.22
   4   1 -21   -0.19    6.04
   4  -1 -21    3.53    5.57
   4  -1 -21   -0.74    7.52
  -4  -1  21    1.86    6.22
  -4   1  21    1.11    6.41
  -4   1  21    2.97    6.04
  -4  -1  21    1.58    6.22
   4   1 -20  159.30   25.17
   4   1 -20  152.98   31.21
   4  -1 -20  154.28   22.11
   4  -1 -20  164.87   30.00
  -4  -1  20  153.63   31.67
  -4  -1  20  137.84   25.27
  -4   1  20  154.10   24.52
  -4   1  20  143.23   23.69
   4   1 -19   11.42    8.73
   4   1 -19    4.92    8.27
   4  -1 -19    8.55    7.52
   4  -1 -19    7.71    7.43
  -4  -1  19    5.20   11.05
  -4  -1  19    6.97    8.73
  -4   1  19    7.34    8.27
  -4   1  19    7.52    8.08
   4   1 -18  122.70   20.62
   4   1 -18  125.30   19.51
   4  -1 -18  125.12   23.31
   4  -1 -18  131.81   23.96
  -4  -1  18  132.55   25.73
  -4  -1  18  109.79   26.47
  -4   1  18  131.06   24.99
  -4   1  18  111.00   19.41
   4   1 -17    0.37    4.18
   4   1 -17   -0.56    5.39
   4  -1 -17    1.02    4.92
   4  -1 -17    0.84    3.53
  -4  -1  17    0.00    3.99
  -4  -1  17    1.86    4.37
  -4   1  17    0.84    3.90
  -4   1  17    0.28    3.81
   4   1 -16  326.96   28.24
   4   1 -16  309.03   34.65
   4  -1 -16  319.34   24.80
   4  -1 -16  338.29   26.57
  -4  -1  16  336.99   28.14
  -4  -1  16  281.17   28.89
  -4   1  16  313.49   29.54
  -4   1  16  330.58   33.81
   4   1 -15    6.87    8.17
   4   1 -15    6.69    7.80
   4  -1 -15    3.90    5.39
   4  -1 -15    6.87    5.11
  -4  -1  15    5.76    5.94
  -4  -1  15    5.02    6.69
  -4   1  15    5.85    6.41
  -4   1  15    7.80    5.57
   4   1 -14  429.60   30.19
   4   1 -14  448.45   30.00
   4  -1 -14  471.49   29.54
   4  -1 -14  445.67   27.77
  -4  -1  14  449.94   30.19
  -4  -1  14  422.45   33.44
  -4   1  14  434.89   32.70
  -4   1  14  445.48   29.26
   4   1 -13    3.72    4.37
   4   1 -13    2.60    4.37
   4  -1 -13    5.02    3.72
   4  -1 -13    9.10    5.57
  -4  -1  13    2.23    4.27
  -4  -1  13    2.97    5.11
  -4   1  13    2.51    4.83
  -4   1  13    2.51    5.48
   4  -1 -12   56.57    8.55
   4   1 -12   60.10    9.94
   4   1 -12   62.42    9.85
   4  -1 -12   62.61    9.29
  -4  -1  12   66.79    9.47
  -4  -1  12   67.44   11.05
  -4   1  12   62.14   10.87
  -4   1  12   61.77    9.38
   4   1 -11    3.99    3.34
   4   1 -11    2.60    3.34
   4  -1 -11    1.02    2.88
   4  -1 -11    1.86    3.07
  -4  -1  11    1.21    5.11
  -4   1  11    1.76    3.62
  -4   1  11    3.34    3.16
  -4  -1  11    2.32    3.16
   4   1 -10  182.52   13.38
   4   1 -10  176.11   13.56
   4  -1 -10  169.33   11.98
   4  -1 -10  171.37   13.10
  -4  -1  10  175.37   12.82
  -4   1  10  165.43   14.77
  -4   1  10  167.75   12.82
  -4  -1  10  160.60   14.58
   4   1  -9    2.23    2.69
   4   1  -9    1.95    2.79
   4  -1  -9    1.58    2.42
   4  -1  -9    3.07    2.60
  -4  -1   9    3.07    2.51
  -4  -1   9    1.39    3.16
  -4   1   9    0.28    4.09
  -4   1   9    1.39    2.69
   4  -1  -8  569.76   26.84
   4   1  -8  601.53   28.89
   4   1  -8  622.34   29.17
   4  -1  -8  591.22   31.40
  -4  -1   8  588.34   30.84
  -4  -1   8  565.95   26.66
  -4   1   8  566.88   27.59
  -4   1   8  543.29   29.26
   4   1  -7   76.72    7.34
   4   1  -7   73.84    7.15
   4  -1  -7   73.57    6.97
   4  -1  -7   72.73    8.55
  -4  -1   7   68.55   10.77
  -4   1   7   64.09    9.75
  -4   1   7   70.31    7.15
  -4  -1   7   73.10    6.78
   4   1  -6  101.34    8.08
   4   1  -6  100.50    7.62
   4  -1  -6  105.43    7.34
   4  -1  -6  104.22    8.17
  -4  -1   6   95.86    9.57
  -4  -1   6  109.61    8.92
  -4   1   6   81.18   10.31
  -4   1   6   96.42    8.27
   4   1  -5   57.40    5.94
   4   1  -5   61.49    5.48
   4  -1  -5   54.62    6.04
   4  -1  -5   59.08    5.02
  -4  -1   5   70.04    8.64
  -4  -1   5   54.90    5.39
  -4   1   5   51.74    7.52
  -4   1   5   60.65    6.50
   4  -1  -4  506.32   23.22
   4   1  -4  538.65   23.59
   4   1  -4  554.53   22.66
   4  -1  -4  540.69   20.90
  -4  -1   4  506.23   21.74
  -4  -1   4  539.76   24.24
  -4   1   4  471.21   21.27
  -4   1   4  522.95   24.06
   4   1  -3   17.93    3.53
   4   1  -3   17.37    2.97
   4  -1  -3   16.91    3.81
   4  -1  -3   17.56    3.16
  -4  -1   3   14.03    4.64
  -4  -1   3   17.46    3.34
  -4   1   3   17.18    2.79
  -4   1   3   18.30    3.99
   4   1  -2 1293.25   55.82
   4   1  -2 1333.75   56.01
   4  -1  -2 1312.02   51.74
   4  -1  -2 1290.84   61.30
  -4  -1   2 1275.51   54.43
  -4  -1   2 1267.43   54.15
  -4   1   2 1250.34   56.01
  -4   1   2 1180.30   50.25
   4   1  -1    5.57    2.32
   4   1  -1    7.71    2.51
   4  -1  -1    3.53    1.95
   4  -1  -1    6.78    2.79
  -4  -1   1    4.92    2.42
  -4   1   1    6.97    1.86
  -4   1   1    5.48    2.79
  -4  -1   1    4.09    2.79
   4  -1   0   93.81    4.37
   4   1   0   96.04    6.04
   4   1   0  100.13    6.87
   4  -1   0  101.52    7.99
  -4  -1   0  109.23    7.34
  -4  -1   0   97.07    8.64
  -4   1   0   93.16    7.43
  -4   1   0   98.37    4.83
   4   1   1   20.43    2.23
   4   1   1   25.54    4.83
   4  -1   1   19.23    4.27
   4  -1   1   19.32    1.58
  -4  -1  -1   21.55    2.60
  -4   1  -1   19.60    3.99
  -4   1  -1   20.81    1.76
  -4  -1  -1   23.04    3.44
   4   1   2  141.56    7.15
   4   1   2  144.16    8.64
   4  -1   2  146.67    9.66
  -4  -1  -2  148.62    8.27
  -4   1  -2  141.65    9.10
  -4  -1  -2  151.59    8.08
   4   1   3    3.90    1.76
   4   1   3    6.59    2.32
   4  -1   3    4.27    2.51
   4  -1   3    4.64    2.79
  -4  -1  -3    3.16    1.95
  -4  -1  -3    5.48    2.88
   4   1   4 1526.21   67.25
   4   1   4 1502.53   65.76
   4  -1   4 1527.60   69.39
   4  -1   4 1492.86   70.31
  -4  -1  -4 1484.69   60.75
  -4  -1  -4 1521.94   62.51
   4   1   5    2.79    2.51
   4   1   5    2.42    1.95
   4  -1   5    3.34    2.32
   4  -1   5    2.04    2.14
  -4  -1  -5    1.39    1.11
  -4  -1  -5    3.72    1.49
   4  -1   6   32.32    5.39
   4   1   6   36.78    4.46
   4  -1   6   40.96    5.11
  -4  -1  -6   34.55    3.53
  -4  -1  -6   37.34    3.62
   4   1   7    3.44    2.14
   4   1   7    2.97    2.88
   4  -1   7    1.21    2.79
   4  -1   7    2.79    2.51
  -4  -1  -7    2.14    1.86
  -4  -1  -7    6.04    1.76
   4   1   8  199.89   11.05
   4   1   8  213.82   13.84
   4  -1   8  213.55   13.10
   4  -1   8  207.69   16.72
  -4  -1  -8  225.34   10.87
  -4  -1  -8  215.50    9.75
   4   1   9   53.32    5.85
   4   1   9   50.07    5.76
   4  -1   9   47.56    7.25
   4  -1   9   51.83    6.97
  -4  -1  -9   51.64    4.92
  -4  -1  -9   50.07    5.29
   4   1  10  586.95   31.49
   4   1  10  612.12   32.23
   4  -1  10  607.20   19.32
   4  -1  10  587.04   30.00
  -4  -1 -10  650.67   25.92
  -4  -1 -10  621.22   25.73
  -4   1 -10  627.35   32.14
  -4   1 -10  570.32   20.16
   4   1  11   49.42    6.69
   4   1  11   52.39    8.82
   4  -1  11   54.25    3.44
   4  -1  11   53.97    7.99
  -4  -1 -11   55.17    5.85
  -4  -1 -11   60.93    5.39
  -4   1 -11   47.46    4.55
  -4   1 -11   61.12   11.80
   4   1  12  103.94    9.75
   4  -1  12  106.73   11.33
   4  -1  12  109.79    6.13
  -4  -1 -12  103.57    9.85
  -4   1 -12  100.04    6.87
  -4   1 -12  117.13   12.54
   4   1  13    9.29    3.62
   4   1  13    9.20    4.18
   4  -1  13    9.10    6.41
   4  -1  13    5.20    2.14
  -4  -1 -13    9.47    4.18
  -4  -1 -13    9.38    4.46
  -4   1 -13    6.50    4.09
   4   1  14  360.03   20.62
   4  -1  14  332.35   29.72
   4  -1  14  330.40   14.40
  -4  -1 -14  338.48   22.76
  -4  -1 -14  372.57   23.04
  -4   1 -14  356.50   25.36
  -4   1 -14  363.56   20.71
   4   1  15    1.86    3.72
   4   1  15    4.74    4.27
   4  -1  15    3.53    2.42
   4  -1  15    4.27    5.02
  -4  -1 -15    5.20    4.37
  -4  -1 -15   10.22    4.74
  -4   1 -15    3.99    5.48
  -4   1 -15    6.32    5.20
   4   1  16  339.87   18.30
   4   1  16  337.18   25.17
   4  -1  16  316.00   17.37
   4  -1  16  329.19   26.75
  -4  -1 -16  360.77   26.10
  -4  -1 -16  360.31   25.27
  -4   1 -16  398.11   27.49
  -4   1 -16  349.81   28.24
   4   1  17    0.93    3.53
   4   1  17    3.99    4.27
   4  -1  17    1.95    3.16
   4  -1  17    2.14    6.59
  -4  -1 -17    1.30    4.55
  -4  -1 -17    3.07    5.67
  -4   1 -17    1.30    4.55
  -4   1 -17    3.25    6.59
   4   1  18   59.08   11.24
   4   1  18   70.04   17.46
   4  -1  18   56.29    8.17
   4  -1  18   68.92   14.49
  -4  -1 -18   71.15   10.22
  -4   1 -18   69.11   13.19
  -4   1 -18   63.91   14.40
   4   1  19    0.93    3.81
   4   1  19    0.09    4.46
   4  -1  19    0.74    6.87
  -4  -1 -19    2.88    4.83
  -4  -1 -19    1.21    3.99
  -4   1 -19    2.23    5.02
  -4   1 -19    0.84    3.99
   4   1  20   89.82   15.33
   4   1  20  104.31   23.69
   4  -1  20  107.75   19.69
  -4  -1 -20   98.83   15.98
  -4  -1 -20  112.49   14.58
  -4   1 -20   95.58   19.78
  -4   1 -20   93.72   16.35
   4   1  21    0.28    4.27
   4   1  21    1.11    5.11
   4  -1  21   -1.11    5.67
  -4  -1 -21    0.46    4.37
  -4  -1 -21    4.18    5.39
  -4   1 -21    1.95    5.48
   4   1  22   90.10   18.02
   4   1  22  102.36   26.75
   4  -1  22  111.65   23.41
  -4  -1 -22  112.67   18.67
  -4  -1 -22  125.02   17.37
  -4   1 -22  108.21   22.85
   4   1  23    6.97    5.57
   4   1  23   12.35   11.24
   4  -1  23    4.37   13.28
  -4  -1 -23    0.93    8.08
  -4  -1 -23    4.74    9.66
  -4   1 -23    9.10   12.73
   4   1  24   73.57   19.51
   4  -1  24   71.89   22.39
  -4  -1 -24   87.03   25.64
  -4  -1 -24   81.37   22.66
   4   2 -24  343.21   45.61
   4  -2 -24  349.99   40.68
   4  -2 -24  355.29   38.55
  -4  -2  24  316.37   44.49
  -4   2  24  315.53   43.01
   4   2 -23    9.57   12.17
   4   2 -23    9.38   12.08
   4  -2 -23    7.15    9.94
   4  -2 -23    8.64   10.87
  -4  -2  23    8.08   11.98
  -4  -2  23    7.90   12.45
  -4   2  23    8.36   12.35
  -4   2  23   23.31   11.33
   4   2 -22  318.88   39.48
   4   2 -22  344.70   39.38
   4  -2 -22  327.89   34.46
   4  -2 -22  308.47   45.61
  -4  -2  22  300.58   49.32
  -4  -2  22  278.47   38.92
  -4   2  22  281.26   40.03
  -4   2  22  279.03   37.06
   4   2 -21   55.73   18.21
   4   2 -21   46.16   17.65
   4  -2 -21   47.56   14.86
   4  -2 -21   51.74   15.23
  -4   2  21   36.41   17.83
  -4  -2  21   46.91   17.00
  -4  -2  21   37.90   18.58
  -4   2  21   49.32   16.44
   4   2 -20  468.33   44.59
   4   2 -20  438.14   43.01
   4  -2 -20  451.80   38.45
   4  -2 -20  438.14   38.55
  -4  -2  20  389.47   44.86
  -4  -2  20  398.57   40.50
  -4   2  20  403.31   43.38
  -4   2  20  423.65   41.06
   4   2 -19   34.74   14.86
   4   2 -19   28.42   18.39
   4  -2 -19   30.37   11.52
   4  -2 -19   33.25   12.08
  -4  -2  19   29.72   13.00
  -4  -2  19   28.42   14.49
  -4   2  19   27.87   18.95
  -4   2  19   26.84   17.37
   4   2 -18 1067.63   75.98
   4   2 -18 1022.49   84.90
   4  -2 -18 1066.61   80.35
   4  -2 -18 1031.04   64.37
  -4  -2  18  998.80   69.01
  -4  -2  18  983.01   91.59
  -4   2  18  996.95   73.94
  -4   2  18 1019.52   68.74
   4   2 -17   39.20   13.75
   4   2 -17   35.76   17.65
   4  -2 -17   40.50   11.52
   4  -2 -17   41.43   10.50
  -4  -2  17   34.18   12.54
  -4  -2  17   36.88   14.30
  -4   2  17   28.24   13.19
  -4   2  17   32.05   15.70
   4   2 -16 1146.21   73.38
   4   2 -16 1092.99   70.31
   4  -2 -16 1130.80   66.04
   4  -2 -16 1092.90   62.51
  -4  -2  16  996.11   70.13
  -4  -2  16 1037.72   65.86
  -4   2  16 1017.66   70.59
  -4   2  16 1073.76   65.95
   4   2 -15   90.29   16.07
   4   2 -15   77.75   15.42
   4  -2 -15   86.94   13.38
   4  -2 -15   86.20   12.08
  -4  -2  15   70.41   14.12
  -4  -2  15   79.23   15.98
  -4   2  15   69.29   15.60
  -4   2  15   80.63   13.19
   4   2 -14 1216.62   82.02
   4   2 -14 1225.72   71.24
   4  -2 -14 1210.21   66.60
   4  -2 -14 1197.12   63.91
  -4  -2  14 1100.70   69.85
  -4  -2  14 1170.83   66.88
  -4   2  14 1090.48   69.94
  -4   2  14 1175.66   74.12
   4   2 -13  244.66   22.11
   4   2 -13  232.59   21.83
   4  -2 -13  245.68   22.11
   4  -2 -13  231.47   24.34
  -4  -2  13  230.26   19.97
  -4  -2  13  219.12   22.57
  -4   2  13  202.49   21.74
  -4   2  13  227.76   19.23
   4   2 -12 1750.90   94.56
   4   2 -12 1693.96   92.24
   4  -2 -12 1662.38   84.15
   4  -2 -12 1713.01   97.07
  -4  -2  12 1617.52   93.07
  -4  -2  12 1653.46   87.41
  -4   2  12 1534.85   98.65
  -4   2  12 1684.49   97.16
   4   2 -11   37.62    8.17
   4   2 -11   29.35    8.55
   4  -2 -11   31.12    7.15
   4  -2 -11   36.04    6.50
  -4  -2  11   35.95    9.75
  -4  -2  11   37.71    9.01
  -4   2  11   25.54   10.96
  -4   2  11   28.70    9.75
   4   2 -10 1617.24   82.30
   4   2 -10 1573.95   81.00
   4  -2 -10 1547.02   74.77
   4  -2 -10 1609.16   79.51
  -4  -2  10 1513.49   75.24
  -4  -2  10 1547.95   91.40
  -4   2  10 1393.85   76.07
  -4   2  10 1514.04   76.72
   4   2  -9  129.76   11.80
   4   2  -9  123.72   12.17
   4  -2  -9  116.76    9.75
   4  -2  -9  123.26   10.68
  -4  -2   9  120.19   10.31
  -4  -2   9  114.53   12.73
  -4   2   9  109.88   11.70
  -4   2   9  117.22   14.30
   4   2  -8 1935.19   95.12
   4  -2  -8 1787.50   85.55
   4  -2  -8 1805.24   92.79
   4   2  -8 1822.05   90.19
  -4  -2   8 1728.80   83.13
  -4  -2   8 1790.47   93.54
  -4   2   8 1679.75   92.70
  -4   2   8 1807.93   89.82
   4   2  -7  133.76   10.77
   4   2  -7  141.09   14.49
   4  -2  -7  141.37   12.91
   4  -2  -7  133.94   12.54
  -4  -2   7  133.38    9.57
  -4  -2   7  158.46   16.44
  -4   2   7  129.76   13.38
  -4   2   7  141.19   14.68
   4   2  -6 3491.03  180.66
   4  -2  -6 3190.45  165.43
   4  -2  -6 3054.47  163.11
   4   2  -6 3272.75  171.10
  -4  -2   6 3045.08  155.58
  -4  -2   6 3237.27  176.86
  -4   2   6 3045.83  161.34
  -4   2   6 3260.30  173.14
   4   2  -5  270.39   18.11
   4   2  -5  283.02   15.23
   4  -2  -5  261.47   17.46
   4  -2  -5  281.72   13.93
  -4  -2   5  278.29   20.62
  -4  -2   5  246.15   12.82
  -4   2   5  256.74   16.07
  -4   2   5  273.55   16.16
   4   2  -4 3321.42  167.57
   4   2  -4 3110.48  164.04
   4  -2  -4 3074.99  158.56
   4  -2  -4 2943.84  152.43
  -4  -2   4 3083.72  158.84
  -4  -2   4 3246.37  170.17
  -4   2   4 3181.35  165.80
  -4   2   4 3041.83  151.96
   4   2  -3  223.48   11.98
   4   2  -3  236.30   12.17
   4  -2  -3  231.66   12.63
   4  -2  -3  220.79   13.19
  -4  -2   3  221.72   11.15
  -4  -2   3  240.95   13.65
  -4   2   3  226.92   11.80
  -4   2   3  249.96   17.18
   4   2  -2 2842.31  140.91
   4  -2  -2 2587.81  126.05
   4  -2  -2 2913.84  147.50
   4   2  -2 2944.40  143.23
  -4  -2   2 2955.45  148.71
  -4  -2   2 2919.87  147.04
  -4   2   2 2944.95  148.71
  -4   2   2 2924.15  139.14
   4   2  -1  426.72   18.21
   4   2  -1  428.86   18.95
   4  -2  -1  430.43   17.09
   4  -2  -1  427.37   24.99
  -4  -2   1  447.25   23.31
  -4  -2   1  410.65   17.83
  -4   2   1  429.51   20.53
  -4   2   1  416.97   15.79
   4   2   0 3890.16  202.49
   4  -2   0 3688.88  185.21
   4  -2   0 3888.12  216.89
   4   2   0 3911.62  202.12
  -4  -2   0 3897.31  205.46
  -4  -2   0 4077.61  215.22
  -4   2   0 3811.39  204.26
  -4   2   0 3916.45  193.39
   4   2   1   76.17    5.67
   4   2   1   86.48    6.04
   4  -2   1   74.12    4.64
   4  -2   1   74.59    4.09
   4  -2   1   81.28    3.90
   4  -2   1   77.19    7.99
  -4  -2  -1   88.52    6.41
  -4  -2  -1  108.31    7.80
   4   2   2 2403.98  111.74
   4   2   2 2518.05  122.24
   4  -2   2 2393.02  115.64
   4  -2   2 2566.35  105.33
   4  -2   2 2291.96   94.28
   4  -2   2 2405.29  119.45
  -4  -2  -2 2533.00  121.12
  -4  -2  -2 2396.28  117.78
   4   2   3  181.78   11.33
   4   2   3  179.36    9.66
   4  -2   3  180.57   10.96
   4  -2   3  179.46   11.89
  -4  -2  -3  194.50   11.15
  -4  -2  -3  191.62   11.61
   4   2   4 2477.64  116.29
   4   2   4 2575.82  126.14
   4  -2   4 2576.47  125.86
   4  -2   4 2575.17  128.93
  -4  -2  -4 2552.51  120.38
  -4  -2  -4 2453.49  116.39
   4   2   5  231.75   10.87
   4   2   5  235.19   14.49
   4  -2   5  236.30   14.77
   4  -2   5  249.58   13.84
  -4  -2  -5  239.18   13.19
  -4  -2  -5  253.11   13.84
   4   2   6 3600.17  183.54
   4   2   6 3694.64  196.45
   4  -2   6 3607.88  202.03
   4  -2   6 3663.61  194.32
  -4  -2  -6 3583.27  183.64
  -4  -2  -6 3512.02  180.11
   4   2   7   91.96    6.32
   4   2   7   90.19    6.78
   4  -2   7   87.59    9.57
   4  -2   7   96.04    8.82
  -4  -2  -7   99.11    6.50
  -4  -2  -7   90.47    6.22
   4   2   8 1426.36   65.58
   4   2   8 1380.01   61.68
   4  -2   8 1422.74   69.76
   4  -2   8 1394.31   66.51
  -4  -2  -8 1464.81   66.97
  -4  -2  -8 1401.74   61.40
   4   2   9  316.37   18.48
   4   2   9  329.75   18.58
   4  -2   9  325.01   19.23
   4  -2   9  326.77   20.90
  -4  -2  -9  355.85   18.86
  -4  -2  -9  336.15   18.76
   4   2  10 1362.73   63.91
   4   2  10 1360.60   59.54
   4  -2  10 1043.02   35.48
   4  -2  10 1391.53   73.10
  -4  -2 -10 1453.48   67.62
  -4  -2 -10 1479.30   63.07
  -4   2 -10 1100.51   38.83
  -4   2 -10 1473.08   72.36
   4   2  11   20.90    4.46
   4   2  11   22.85    6.32
   4  -2  11   18.76    2.14
   4  -2  11   21.92    6.50
  -4  -2 -11   25.08    4.46
  -4  -2 -11   27.77    5.76
  -4   2 -11   22.48    2.32
  -4   2 -11   21.27    7.52
   4   2  12 2384.29  122.15
   4   2  12 2524.09  130.41
   4  -2  12 2380.86  131.53
   4  -2  12 2566.44  112.95
  -4  -2 -12 2548.70  127.81
  -4  -2 -12 2513.96  134.13
  -4   2 -12 2704.75  150.85
  -4   2 -12 2378.63  106.73
   4   2  13   64.56    7.71
   4   2  13   76.26   11.89
   4  -2  13   71.62   15.88
   4  -2  13   68.55    4.74
  -4  -2 -13   84.34   11.42
  -4  -2 -13   74.40    7.71
  -4   2 -13   73.47   13.38
  -4   2 -13   73.29    6.50
   4   2  14 1006.79   56.66
   4   2  14 1085.00   56.57
   4  -2  14 1087.60   61.96
   4  -2  14 1079.71   44.03
  -4  -2 -14 1170.74   64.37
  -4  -2 -14 1127.73   59.45
  -4   2 -14 1190.61   78.21
  -4   2 -14 1067.17   46.91
   4   2  15  133.01   12.91
   4   2  15  151.03   18.86
   4  -2  15  134.59   17.74
   4  -2  15  131.34   10.31
  -4  -2 -15  139.51   11.61
  -4  -2 -15  159.49   17.37
  -4   2 -15  145.55   19.23
  -4   2 -15  134.13   10.59
   4   2  16  825.29   56.20
   4  -2  16  770.68   35.11
   4  -2  16  792.50   52.20
  -4  -2 -16  836.25   52.29
  -4   2 -16  864.40   57.22
  -4   2 -16  774.95   42.73
   4   2  17   39.57    8.45
   4   2  17   44.86   10.68
   4  -2  17   46.26   13.56
  -4  -2 -17   57.59    9.94
  -4  -2 -17   47.46    9.66
  -4   2 -17   46.44   14.58
  -4   2 -17   37.71    8.17
   4   2  18 1004.66   64.83
   4   2  18 1023.60   64.93
   4  -2  18  988.59   69.39
  -4  -2 -18 1098.19   63.07
  -4  -2 -18 1126.89   66.04
  -4   2 -18 1094.38   89.73
   4   2  19   29.07   10.87
   4   2  19   20.06   14.12
   4  -2  19   23.59   17.65
  -4  -2 -19   22.76   12.35
  -4  -2 -19   32.51    9.75
  -4   2 -19   23.31   18.58
   4   2  20  301.88   24.89
   4   2  20  311.17   29.63
   4  -2  20  304.29   36.23
  -4  -2 -20  338.29   28.05
  -4  -2 -20  356.22   29.17
  -4   2 -20  328.91   37.53
   4   2  21   32.42   10.03
   4   2  21   37.90   12.63
   4  -2  21   36.69   16.35
  -4  -2 -21   37.25   11.52
  -4  -2 -21   45.33   16.26
  -4   2 -21   31.77   22.48
   4   2  22  249.68   26.01
   4   2  22  276.52   38.18
   4  -2  22  279.49   38.27
  -4  -2 -22  303.46   29.17
  -4  -2 -22  326.40   39.20
  -4   2 -22  300.21   38.92
   4   2  23    8.17   10.77
   4   2  23    7.80    9.47
   4  -2  23    9.10   12.82
  -4  -2 -23   15.98    9.29
  -4  -2 -23   12.35   12.17
   4   2  24  443.72   42.73
   4   2  24  392.63   47.46
  -4  -2 -24  503.16   53.87
  -4  -2 -24  526.94   54.99
   4   3 -23   12.08   12.26
   4  -3 -23    5.29    8.92
   4  -3 -23   11.42   10.50
  -4  -3  23   11.70   14.77
  -4   3  23    4.18   11.33
   4   3 -22   67.53   20.71
   4   3 -22   -0.84   21.46
   4  -3 -22   39.66   20.16
   4  -3 -22   60.65   23.31
  -4  -3  22   73.01   18.39
  -4  -3  22   47.74   27.12
  -4   3  22   47.93   19.69
  -4   3  22   69.11   19.04
   4   3 -21   -3.90    8.45
   4   3 -21    9.38   10.31
   4  -3 -21    8.92    7.71
   4  -3 -21   10.12    8.55
  -4  -3  21    9.29    8.92
  -4  -3  21    9.85   10.87
  -4   3  21    4.37    9.94
  -4   3  21    7.34   12.63
   4   3 -20  161.06   27.03
   4   3 -20  182.89   29.82
   4  -3 -20  193.95   23.41
   4  -3 -20  195.62   32.70
  -4  -3  20  192.18   34.55
  -4  -3  20  179.83   31.12
  -4   3  20  171.47   38.08
  -4   3  20  192.09   34.55
   4   3 -19   86.38   19.32
   4   3 -19   66.51   19.41
   4  -3 -19   75.05   19.32
   4  -3 -19   72.36   15.70
  -4  -3  19   56.66   22.01
  -4  -3  19   57.59   19.23
  -4   3  19   59.73   18.30
  -4   3  19   64.56   16.07
   4   3 -18  189.21   34.18
   4   3 -18  166.45   25.54
   4  -3 -18  168.96   27.77
   4  -3 -18  178.62   24.52
  -4  -3  18  155.77   26.19
  -4   3  18  147.32   24.99
  -4   3  18  156.05   20.99
  -4  -3  18  153.26   28.79
   4   3 -17   31.49   17.93
   4   3 -17   34.09   13.84
   4  -3 -17   17.65   10.50
   4  -3 -17   38.83    9.29
  -4  -3  17   30.75   15.05
  -4  -3  17   35.20   13.56
  -4   3  17   29.82   13.75
  -4   3  17   26.47   17.09
   4   3 -16  389.10   35.85
   4   3 -16  382.23   34.65
   4  -3 -16  373.40   29.91
   4  -3 -16  378.60   32.51
  -4  -3  16  349.72   34.27
  -4   3  16  319.25   32.60
  -4   3  16  347.12   35.30
  -4  -3  16  343.59   29.44
   4   3 -15   31.58   11.98
   4   3 -15   32.60   15.33
   4  -3 -15   40.68    9.66
   4  -3 -15   26.94   10.87
  -4  -3  15   30.00    9.57
  -4  -3  15   25.45   15.70
  -4   3  15   22.76   10.87
  -4   3  15   31.02    9.10
   4   3 -14  297.98   27.12
   4   3 -14  284.97   26.38
   4  -3 -14  276.34   19.78
   4  -3 -14  273.09   22.29
  -4  -3  14  265.93   26.75
  -4   3  14  240.85   24.43
  -4   3  14  264.82   27.03
  -4  -3  14  265.38   22.01
   4   3 -13   77.65   14.03
   4   3 -13   84.80   14.49
   4  -3 -13   84.71   11.61
   4  -3 -13   75.24   12.91
  -4  -3  13   79.42   14.95
  -4  -3  13   75.42   19.32
  -4   3  13   71.52   13.00
  -4   3  13   73.94   11.15
   4   3 -12  128.55   15.79
   4   3 -12  123.72   15.79
   4  -3 -12  127.53   14.68
   4  -3 -12  124.10   13.56
  -4  -3  12  118.15   16.35
  -4   3  12  111.18   14.49
  -4   3  12  123.54   13.38
  -4  -3  12  126.33   16.72
   4   3 -11  106.35   14.12
   4   3 -11  106.54   18.39
   4  -3 -11  105.80   12.91
   4  -3 -11  112.39   15.70
  -4  -3  11  101.43   10.87
  -4  -3  11   99.67   14.21
  -4   3  11   97.53   16.35
  -4   3  11  102.82   11.80
   4   3 -10  357.80   30.28
   4   3 -10  344.14   23.69
   4  -3 -10  332.07   22.20
   4  -3 -10  331.60   21.27
  -4  -3  10  329.47   24.71
  -4   3  10  296.86   26.29
  -4   3  10  319.34   26.10
  -4  -3  10  334.85   19.69
   4   3  -9    4.55    4.37
   4   3  -9    4.27    4.27
   4  -3  -9    4.74    3.07
   4  -3  -9    4.18    3.62
  -4  -3   9    5.67    3.25
  -4  -3   9    6.59    4.74
  -4   3   9    3.72    5.02
  -4   3   9    5.29    5.11
   4   3  -8  622.62   33.16
   4   3  -8  601.44   37.53
   4  -3  -8  558.90   30.93
   4  -3  -8  535.02   27.68
  -4  -3   8  567.35   33.35
  -4   3   8  517.38   28.24
  -4   3   8  554.34   35.02
  -4  -3   8  557.78   26.47
   4   3  -7  184.56   13.75
   4   3  -7  184.38   14.21
   4  -3  -7  178.53   11.61
   4  -3  -7  180.01   11.89
  -4  -3   7  167.19   10.59
  -4  -3   7  173.70   15.33
  -4   3   7  163.76   14.95
  -4   3   7  177.13   13.28
   4   3  -6  361.61   19.69
   4   3  -6  383.34   21.46
   4  -3  -6  361.98   18.48
   4  -3  -6  352.78   20.62
  -4  -3   6  361.42   22.29
  -4   3   6  347.21   20.99
  -4   3   6  350.27   24.34
  -4  -3   6  343.49   16.44
   4   3  -5  247.73   14.49
   4   3  -5  257.67   15.79
   4  -3  -5  240.39   12.45
   4  -3  -5  233.52   16.72
  -4  -3   5  237.51   14.30
  -4  -3   5  246.06   16.53
  -4   3   5  226.83   15.23
  -4   3   5  240.57   15.14
   4   3  -4  514.03   27.31
   4   3  -4  501.68   25.08
   4  -3  -4  497.59   24.34
   4  -3  -4  487.84   27.59
  -4  -3   4  473.72   22.94
  -4  -3   4  494.53   26.84
  -4   3   4  501.86   25.08
  -4   3   4  464.89   23.59
   4   3  -3   18.30    3.99
   4   3  -3   26.75    4.83
   4  -3  -3   22.11    4.37
   4  -3  -3   17.28    4.64
  -4  -3   3   20.43    4.37
  -4  -3   3   19.32    5.29
  -4   3   3   21.46    4.46
  -4   3   3   30.19    6.22
   4   3  -2  800.68   34.37
   4   3  -2  812.20   36.88
   4  -3  -2  821.58   34.46
   4  -3  -2  812.85   37.90
  -4  -3   2  792.69   32.60
  -4   3   2  766.96   33.53
  -4   3   2  782.38   36.41
  -4  -3   2  781.64   38.18
   4   3  -1  102.92    8.17
   4   3  -1  103.20    8.73
   4  -3  -1  106.63    6.87
   4  -3  -1   96.69    9.20
  -4  -3   1  101.15    6.50
  -4  -3   1   98.09   11.61
  -4   3   1   99.30    8.45
  -4   3   1  100.04    7.15
   4   3   0  182.52    9.47
   4   3   0  189.39   14.12
   4  -3   0  185.21   10.77
   4  -3   0  181.96   11.24
   4  -3   0  197.29    9.10
   4  -3   0  191.53   12.91
  -4  -3   0  194.69    9.29
  -4  -3   0  183.45   11.98
   4   3   1  462.11   21.09
   4   3   1  428.11   20.43
   4  -3   1  416.69   17.93
   4  -3   1  460.99   17.18
   4  -3   1  435.08   24.06
   4  -3   1  457.28   27.77
  -4  -3  -1  460.99   20.34
  -4  -3  -1  428.67   21.18
   4   3   2  918.55   41.43
   4   3   2  997.60   42.54
   4  -3   2  952.27   42.45
   4  -3   2  933.88   34.27
   4  -3   2  907.87   34.65
   4  -3   2  953.01   45.33
  -4  -3  -2  920.50   42.63
  -4  -3  -2 1009.39   42.08
   4   3   3    5.29    2.79
   4   3   3    6.87    2.51
   4  -3   3    3.07    1.95
   4  -3   3    5.02    1.39
   4  -3   3    7.06    2.97
   4  -3   3    6.04    3.44
  -4  -3  -3    6.04    2.88
  -4  -3  -3    6.32    3.90
   4   3   4  702.13   30.10
   4   3   4  628.84   26.29
   4  -3   4  696.18   23.50
   4  -3   4  678.63   24.24
   4  -3   4  687.17   35.39
   4  -3   4  664.69   32.97
  -4  -3  -4  652.80   30.28
  -4  -3  -4  671.19   34.74
   4   3   5   90.56    6.59
   4   3   5   97.16    7.90
   4  -3   5   93.07   12.45
   4  -3   5   98.55    8.45
   4  -3   5   96.60    4.55
   4  -3   5   90.01    3.90
  -4  -3  -5   88.80    9.94
  -4  -3  -5   87.78    7.80
   4   3   6  139.61    8.55
   4   3   6  144.44   11.52
   4  -3   6  145.00   15.33
   4  -3   6  142.77    5.20
   4  -3   6  149.18   10.87
   4  -3   6  144.07    5.39
  -4  -3  -6  141.09   12.35
  -4  -3  -6  139.42    9.85
   4   3   7  327.33   15.33
   4   3   7  334.39   16.91
   4  -3   7  319.34   19.78
   4  -3   7  328.82   11.05
   4  -3   7  331.14   19.04
   4  -3   7  311.17   10.12
  -4  -3  -7  322.96   17.00
  -4  -3  -7  311.73   19.97
   4   3   8  314.98   15.51
   4   3   8  301.42   13.65
   4  -3   8  313.86   25.08
   4  -3   8  254.51    8.45
   4  -3   8  308.01   18.21
   4  -3   8  306.99   10.03
  -4  -3  -8  296.12   16.16
   4   3   9    7.71    3.25
   4   3   9    6.59    3.34
   4  -3   9    7.71    5.57
   4  -3   9    4.09    1.49
   4  -3   9    8.64    6.41
   4  -3   9    7.90    1.67
  -4  -3  -9    9.66    4.55
  -4  -3  -9   10.12    4.46
   4   3  10  536.14   26.57
   4   3  10  503.16   25.54
   4  -3  10  526.76   32.70
   4  -3  10  496.10   17.93
   4  -3  10  507.16   18.21
   4  -3  10  499.36   28.24
  -4  -3 -10  491.74   25.92
  -4  -3 -10  519.79   26.01
   4   3  11  111.46   10.77
   4   3  11   97.34    9.85
   4  -3  11  105.80   12.26
   4  -3  11  104.13    5.20
  -4  -3 -11  101.34    9.94
  -4  -3 -11  104.96    9.66
  -4   3 -11  108.58   13.65
  -4   3 -11  104.78    6.04
   4   3  12  240.48   16.26
   4   3  12  253.02   18.30
   4  -3  12  245.59   19.69
   4  -3  12  260.92   11.98
  -4  -3 -12  266.68   17.00
  -4  -3 -12  262.77   21.83
  -4   3 -12  246.15   11.52
  -4   3 -12  265.47   22.57
   4   3  13  186.33   17.00
   4  -3  13  173.51   22.57
   4  -3  13  170.26   10.12
   4   3  13  166.17   14.12
  -4  -3 -13  180.29   17.65
  -4  -3 -13  171.19   13.93
  -4   3 -13  176.39   10.68
  -4   3 -13  192.00   20.34
   4   3  14  370.62   24.15
   4   3  14  403.31   28.89
   4  -3  14  369.22   17.93
  -4  -3 -14  398.02   23.78
  -4  -3 -14  369.13   23.69
  -4   3 -14  384.64   17.74
  -4   3 -14  434.89   33.35
   4   3  15   14.30    7.06
   4  -3  15   15.23    9.94
   4   3  15   14.40    5.57
  -4  -3 -15    7.06    6.50
  -4  -3 -15   13.84    7.71
  -4   3 -15    4.18    3.81
  -4   3 -15   14.68    8.27
   4   3  16  323.06   23.41
   4  -3  16  291.38   28.24
  -4  -3 -16  300.30   23.78
  -4   3 -16  312.75   31.21
   4   3  17   51.37   10.68
   4  -3  17   48.30   10.59
   4   3  17    0.19    5.11
  -4  -3 -17   -0.37    5.85
  -4  -3 -17   53.69    8.17
  -4   3 -17   50.25   11.70
   4   3  18    0.56    5.57
   4   3  18   62.42   11.24
   4  -3  18   59.45   11.42
  -4  -3 -18   45.42   11.61
  -4  -3 -18    0.09    6.32
  -4   3 -18   52.57   12.54
   4   3  19   44.68    9.01
   4  -3  19   42.26   17.28
   4   3  19    0.65    7.99
  -4  -3 -19    0.56    9.29
  -4  -3 -19   34.83   13.00
  -4   3 -19   35.48   13.47
   4   3  20  132.92   23.78
   4  -3  20  123.35   33.62
  -4  -3 -20  139.70   26.38
  -4   3 -20  128.00   27.40
   4   3  21    8.36    7.90
   4  -3  21    4.46    8.45
   4   3  21    1.76    5.57
  -4  -3 -21    0.28    4.37
  -4  -3 -21    7.62    6.50
  -4   3 -21    2.88    8.92
   4   3  22  138.12   20.99
   4  -3  22  146.95   30.00
  -4  -3 -22  155.86   23.87
   4   3  23    1.30    9.20
   4   3  23   34.00   12.73
  -4  -3 -23    1.95    7.06
  -4  -3 -23   35.02   10.50
   4   4 -22  192.00   36.78
   4  -4 -22  213.82   26.47
  -4  -4  22  207.23   42.73
  -4   4  22  187.26   33.44
   4   4 -21   -0.28   23.41
   4   4 -21  116.66   25.64
   4  -4 -21  113.79   21.09
   4  -4 -21  134.96   23.50
  -4  -4  21  104.31   26.10
  -4   4  21   -2.32   19.51
  -4   4  21  110.26   27.03
  -4  -4  21  120.94   21.64
   4   4 -20  184.84   30.47
   4  -4 -20  201.84   28.61
   4  -4 -20  171.65   24.80
  -4  -4  20  177.23   25.82
  -4  -4  20  164.32   29.91
  -4   4  20   14.86   23.59
  -4   4  20  164.59   23.13
   4   4 -19   -0.19   15.33
   4   4 -19   90.56   21.46
   4  -4 -19   98.46   23.13
   4  -4 -19  100.04   14.77
  -4  -4  19   71.80   28.89
  -4   4  19   32.32   24.34
  -4   4  19   78.02   22.85
  -4  -4  19   83.78   17.83
   4   4 -18  586.02   53.32
   4  -4 -18  555.18   45.51
   4  -4 -18  630.42   42.36
  -4  -4  18  542.08   52.85
  -4  -4  18  545.98   45.24
  -4   4  18  463.87   59.54
  -4   4  18  549.05   55.27
   4   4 -17   46.07   17.56
   4   4 -17   -0.19   12.54
   4  -4 -17   59.54   13.93
   4  -4 -17   68.27   11.33
  -4  -4  17   63.07   13.93
  -4  -4  17   62.70   17.28
  -4   4  17   49.51   21.55
  -4   4  17   63.16   18.11
   4   4 -16  578.77   48.67
   4  -4 -16  545.24   41.61
   4  -4 -16  607.57   44.86
  -4  -4  16  534.09   48.77
  -4  -4  16  530.57   49.04
  -4   4  16  484.96   44.40
  -4   4  16  535.58   48.67
   4   4 -15  262.77   29.82
   4  -4 -15  238.53   24.43
   4  -4 -15  267.98   25.36
  -4  -4  15  230.17   30.37
  -4   4  15  213.36   27.03
  -4   4  15  246.71   29.63
  -4  -4  15  235.09   23.04
   4   4 -14  517.65   50.16
   4   4 -14  565.58   43.10
   4  -4 -14  526.20   45.61
   4  -4 -14  566.51   38.36
  -4  -4  14  527.04   43.75
  -4   4  14  461.09   38.64
  -4   4  14  503.72   34.83
  -4  -4  14  530.94   42.36
   4   4 -13  193.95   23.50
   4   4 -13  177.23   22.39
   4  -4 -13  189.58   14.95
   4  -4 -13  162.09   17.56
  -4  -4  13  162.36   16.81
  -4  -4  13  175.18   30.37
  -4   4  13  152.61   19.78
  -4   4  13  164.69   17.37
   4   4 -12  937.96   68.36
   4   4 -12  949.48   60.75
   4  -4 -12  934.81   52.85
   4  -4 -12  806.53   47.74
  -4  -4  12  837.18   46.35
  -4  -4  12  861.24   57.31
  -4   4  12  770.95   49.97
  -4   4  12  839.69   48.39
   4   4 -11   60.47   17.00
   4   4 -11   58.33   12.26
   4  -4 -11   56.29    7.52
   4  -4 -11   50.16   13.00
  -4  -4  11   54.06   13.10
  -4   4  11   44.12   10.50
  -4   4  11   55.08   12.63
  -4  -4  11   54.15   11.52
   4   4 -10  797.98   56.75
   4   4 -10  771.42   45.98
   4  -4 -10  740.02   35.58
   4  -4 -10  665.34   37.15
  -4  -4  10  695.62   36.13
  -4  -4  10  739.56   47.56
  -4   4  10  645.37   39.48
  -4   4  10  691.82   38.73
   4   4  -9  396.81   28.33
   4   4  -9  407.03   28.33
   4  -4  -9  376.56   23.87
   4  -4  -9  349.44   22.01
  -4  -4   9  360.03   20.43
  -4   4   9  328.45   23.41
  -4   4   9  373.40   23.31
  -4  -4   9  381.20   29.44
   4   4  -8  798.91   45.24
   4   4  -8  819.91   46.91
   4  -4  -8  794.73   41.80
   4  -4  -8  761.67   39.20
  -4  -4   8  727.76   35.39
  -4  -4   8  795.76   47.84
  -4   4   8  726.74   40.13
  -4   4   8  750.43   40.03
   4   4  -7  526.66   30.65
   4   4  -7  512.92   31.40
   4  -4  -7  520.07   29.35
   4  -4  -7  455.14   24.80
  -4  -4   7  474.18   23.04
  -4  -4   7  494.34   32.97
  -4   4   7  496.85   31.86
  -4   4   7  440.47   26.10
   4   4  -6 1680.40   87.96
   4   4  -6 1680.87   86.20
   4  -4  -6 1652.54   84.25
   4  -4  -6 1516.37   79.70
  -4  -4   6 1551.10   71.80
  -4   4   6 1488.13   82.95
  -4   4   6 1601.91   80.53
  -4  -4   6 1596.43   88.06
   4   4  -5  105.61   12.17
   4   4  -5  103.01   10.40
   4  -4  -5  100.87   11.61
   4  -4  -5  109.98   11.61
  -4  -4   5  110.72   13.38
  -4   4   5  108.03   12.63
  -4   4   5   97.81   12.35
  -4  -4   5   99.76    9.38
   4   4  -4 1700.56   86.94
   4   4  -4 1694.15   88.15
   4  -4  -4 1668.79   82.76
   4  -4  -4 1623.00   84.99
  -4  -4   4 1606.09   72.27
  -4  -4   4 1613.34   87.31
  -4   4   4 1560.49   82.30
  -4   4   4 1602.66   85.08
   4   4  -3  477.81   26.75
   4   4  -3  481.80   23.50
   4  -4  -3  430.62   21.92
   4  -4  -3  464.99   21.83
   4  -4  -3  470.84   28.52
  -4  -4   3  460.25   22.29
  -4  -4   3  472.51   34.65
   4   4  -2 1150.77   57.03
   4   4  -2 1208.63   57.96
   4  -4  -2 1119.28   50.62
   4  -4  -2 1075.81   46.81
   4  -4  -2 1102.46   58.98
   4  -4  -2 1129.40   56.47
  -4  -4   2 1131.35   47.46
  -4  -4   2 1081.19   57.03
   4   4  -1  496.85   32.60
   4   4  -1  494.71   24.89
   4  -4  -1  487.74   23.31
   4  -4  -1  475.48   22.01
   4  -4  -1  484.59   23.41
   4  -4  -1  502.24   31.30
  -4  -4   1  516.26   23.31
  -4  -4   1  479.57   28.33
   4   4   0 2008.38   99.48
   4   4   0 2035.32  103.01
   4  -4   0 2014.51   97.90
   4  -4   0 2043.31   91.96
   4  -4   0 2048.79  103.85
   4  -4   0 1959.80   91.40
  -4  -4   0 2090.96   95.49
  -4  -4   0 1993.52  104.68
   4   4   1  145.83    9.85
   4   4   1  144.07   12.26
   4  -4   1  137.75   10.31
   4  -4   1  149.27   13.38
   4  -4   1  158.74   10.03
   4  -4   1  148.43   16.16
  -4  -4  -1  161.99    9.20
  -4  -4  -1  146.48   13.00
   4   4   2 1086.21   46.91
   4  -4   2 1129.31   47.74
   4  -4   2 1083.14   49.79
   4  -4   2 1102.19   55.17
   4  -4   2  993.05   44.59
  -4  -4  -2 1044.23   58.98
   4   4   3  623.82   25.92
   4   4   3  581.10   24.43
   4  -4   3  621.50   34.27
   4  -4   3  595.86   26.29
   4  -4   3  662.65   27.22
   4  -4   3  633.48   38.83
  -4  -4  -3  620.57   37.99
  -4  -4  -3  630.51   38.73
   4   4   4 1259.07   53.13
   4   4   4 1149.74   47.19
   4  -4   4 1236.41   58.89
   4  -4   4 1246.07   53.78
   4  -4   4 1212.35   61.77
   4  -4   4 1192.47   51.74
  -4  -4  -4 1220.15   67.62
  -4  -4  -4 1202.22   67.34
   4   4   5  278.66   11.70
   4   4   5  300.49   13.28
   4  -4   5  281.35   19.32
   4  -4   5  306.25   13.19
   4  -4   5  289.25   17.37
   4  -4   5  298.54   15.51
  -4  -4  -5  292.41   22.66
  -4  -4  -5  288.60   18.95
   4   4   6 1461.10   61.49
   4   4   6 1409.17   58.89
   4  -4   6 1413.08   74.59
   4  -4   6 1437.60   59.63
   4  -4   6 1459.15   71.89
   4  -4   6 1403.79   59.08
  -4  -4  -6 1404.90   78.21
  -4  -4  -6 1413.26   71.99
   4   4   7   77.93    7.15
   4   4   7   78.02    6.22
   4  -4   7   77.56   11.05
   4  -4   7   81.00    5.85
   4  -4   7   79.97    5.85
   4  -4   7   82.95    9.66
  -4  -4  -7   82.02   12.26
  -4  -4  -7   80.90   13.00
   4   4   8 1030.20   43.19
   4   4   8 1029.18   43.01
   4  -4   8 1010.88   55.73
   4  -4   8  956.73   38.73
   4  -4   8  995.74   40.41
   4  -4   8  976.05   50.53
  -4  -4  -8 1014.87   52.11
  -4  -4  -8  967.59   55.82
   4   4   9  374.98   20.81
   4   4   9  393.47   20.81
   4  -4   9  376.65   27.03
   4  -4   9  379.90   15.79
   4  -4   9  356.22   15.70
   4  -4   9  379.63   30.00
  -4  -4  -9  381.02   23.50
  -4  -4  -9  362.16   22.76
   4   4  10  705.66   34.00
   4   4  10  733.43   35.02
   4  -4  10  683.55   39.11
   4  -4  10  706.12   43.94
   4  -4  10  697.48   28.14
   4  -4  10  661.35   27.96
  -4  -4 -10  685.41   37.71
  -4  -4 -10  692.37   38.27
   4   4  11  218.19   15.88
   4   4  11  219.86   13.93
   4  -4  11  224.97   22.48
   4  -4  11  218.38   19.13
   4  -4  11  218.56   11.42
   4  -4  11  193.30   10.68
  -4  -4 -11  217.72   17.28
  -4  -4 -11  214.10   17.37
   4   4  12 1096.24   54.71
   4   4  12 1011.99   47.93
   4  -4  12  906.10   43.84
   4  -4  12  913.35   38.18
   4  -4  12  967.50   56.20
  -4  -4 -12  970.94   59.45
  -4  -4 -12  986.26   62.14
   4   4  13  128.93   14.40
   4   4  13  121.12   11.42
   4  -4  13  127.44   21.64
  -4  -4 -13   76.54   11.89
  -4  -4 -13  121.87   14.21
  -4   4 -13  111.56    9.38
  -4   4 -13  133.01   18.48
   4   4  14  722.56   41.61
   4   4  14  663.39   36.41
   4  -4  14  675.75   46.26
  -4  -4 -14  682.16   42.26
  -4   4 -14  767.70   54.15
   4   4  15  227.01   20.53
   4   4  15  221.25   18.39
   4  -4  15  223.95   24.43
  -4  -4 -15  236.21   27.03
  -4   4 -15  265.28   38.83
   4  -4  16  409.16   37.15
  -4  -4 -16  419.85   32.88
  -4   4 -16  465.92   44.12
   4  -4  17   72.73   17.46
  -4  -4 -17   71.24   14.86
  -4   4 -17   99.11   28.24
   4  -4  18  428.95   42.82
  -4  -4 -18  462.67   37.25
  -4   4 -18  423.47   46.54
   4  -4  19   31.58   12.08
  -4  -4 -19   38.92    9.85
  -4  -4 -19   -0.09    6.78
  -4   4 -19    9.10   12.45
   4  -4  20  232.49   25.17
  -4  -4 -20  226.27   20.62
  -4  -4 -20    0.19   17.18
  -4   4 -20    0.00   22.01
   4  -4  21   88.52   20.25
  -4  -4 -21    0.00   14.95
  -4  -4 -21   92.89   17.09
   4   5 -20    0.65   17.09
   4  -5 -20  131.53   20.62
  -4  -5  20  139.33   26.29
   4   5 -19   86.01   20.16
   4  -5 -19   75.05   16.35
   4   5 -19    3.44   14.30
  -4  -5  19   81.37   20.71
  -4  -5  19   53.69   20.16
  -4   5  19   -0.46   15.79
  -4   5  19   69.01   19.13
   4   5 -18    2.23   15.60
   4   5 -18  118.89   22.11
   4  -5 -18  111.00   24.15
  -4  -5  18  109.51   22.01
  -4  -5  18  105.61   16.72
  -4   5  18    0.19   16.63
  -4   5  18  101.71   20.81
   4   5 -17    2.69   20.34
   4  -5 -17   87.59   17.83
   4  -5 -17   97.99   12.63
   4   5 -17   97.44   21.46
  -4  -5  17   92.05   16.07
  -4  -5  17   90.29   21.64
  -4   5  17    0.00   15.98
  -4   5  17   86.48   19.88
   4   5 -16  274.29   34.09
   4  -5 -16  262.59   28.98
   4  -5 -16  280.42   28.24
  -4  -5  16  268.35   26.66
  -4  -5  16  253.49   34.46
  -4   5  16  228.96   24.06
   4   5 -15   57.03   15.70
   4  -5 -15   50.90   12.45
   4  -5 -15   64.83   12.26
   4   5 -15    1.21   11.70
  -4  -5  15   53.50   11.05
  -4  -5  15   62.70   15.98
  -4   5  15    0.28   10.87
  -4   5  15   44.12   13.84
   4   5 -14  334.20   44.77
   4  -5 -14  305.32   29.35
   4  -5 -14  347.02   27.96
  -4  -5  14  312.00   32.05
  -4  -5  14  307.08   36.04
  -4   5  14  299.37   31.21
   4   5 -13  207.51   26.29
   4  -5 -13  193.85   21.83
   4  -5 -13  210.29   20.34
  -4  -5  13  193.95   23.78
  -4  -5  13  199.80   27.22
  -4   5  13  188.56   23.22
   4   5 -12  139.33   19.69
   4   5 -12    1.49   20.71
   4  -5 -12  154.01   15.14
   4  -5 -12  131.90   15.60
  -4  -5  12  139.61   17.56
  -4  -5  12  145.65   28.42
  -4   5  12   35.95   19.88
  -4   5  12  132.27   17.74
   4  -5 -11  116.11   13.56
   4  -5 -11  106.82   19.13
   4   5 -11  120.29   18.58
  -4  -5  11  112.86   19.69
  -4  -5  11  107.75   11.80
  -4   5  11  103.66   15.60
  -4   5  11   89.54   19.78
   4   5 -10  325.19   28.89
   4  -5 -10  318.69   22.01
   4  -5 -10  293.61   28.79
  -4  -5  10  298.81   23.69
  -4  -5  10  307.64   30.28
  -4   5  10  289.53   24.24
  -4   5  10  269.93   23.78
   4   5  -9   46.91   12.35
   4  -5  -9   50.72    8.73
   4  -5  -9   47.19    9.10
   4   5  -9   46.91   15.51
  -4  -5   9   49.32    9.29
  -4  -5   9   50.62   13.38
  -4   5   9   35.95   13.47
  -4   5   9   44.77    9.94
   4   5  -8  455.88   32.88
   4   5  -8  454.21   37.25
   4  -5  -8  439.72   25.92
   4  -5  -8  416.32   26.38
  -4  -5   8  420.03   25.92
  -4  -5   8  440.93   43.19
  -4   5   8  402.66   27.40
  -4   5   8  379.07   27.77
   4   5  -7  227.29   21.46
   4   5  -7  222.28   24.99
   4  -5  -7  208.25   15.98
   4  -5  -7  204.72   16.26
  -4  -5   7  205.00   15.51
  -4  -5   7  209.64   22.57
  -4   5   7  203.33   17.83
  -4   5   7  192.18   22.76
   4   5  -6  310.80   27.87
   4   5  -6  315.26   24.89
   4  -5  -6  301.23   21.92
   4  -5  -6  300.02   20.43
   4  -5  -6  296.96   19.51
   4  -5  -6  294.36   16.63
  -4  -5   6  293.24   15.23
  -4  -5   6  296.77   26.38
   4   5  -5  416.50   31.77
   4  -5  -5  421.70   24.52
   4  -5  -5  411.67   25.54
   4  -5  -5  421.52   32.42
   4  -5  -5  419.01   25.08
   4   5  -5  429.51   29.82
  -4  -5   5  415.67   31.58
  -4  -5   5  438.61   23.22
   4   5  -4  595.68   36.50
   4   5  -4  563.17   36.69
   4  -5  -4  578.40   32.32
   4  -5  -4  540.32   28.33
   4  -5  -4  548.59   31.86
   4  -5  -4  568.56   30.93
  -4  -5   4  579.14   27.77
  -4  -5   4  538.09   37.25
   4   5  -3   66.79   11.61
   4  -5  -3   66.51    9.10
   4  -5  -3   63.26   10.03
   4  -5  -3   61.96   10.12
   4  -5  -3   67.53   11.52
   4   5  -3   70.41   11.33
  -4  -5   3   72.27    7.43
  -4  -5   3   67.62   12.26
   4   5  -2  697.30   40.22
   4   5  -2  698.60   39.01
   4  -5  -2  663.86   34.46
   4  -5  -2  710.21   38.08
   4  -5  -2  697.02   36.13
   4  -5  -2  667.29   38.92
  -4  -5   2  664.23   41.61
  -4  -5   2  720.24   31.40
   4   5  -1  302.90   23.96
   4  -5  -1  272.43   20.71
   4  -5  -1  294.63   19.23
   4  -5  -1  274.48   21.36
   4  -5  -1  282.19   15.51
   4   5  -1  294.26   21.55
  -4  -5   1  294.26   13.75
  -4  -5   1  269.18   28.61
   4   5   0  284.79   18.30
   4   5   0  256.18   19.88
   4  -5   0  246.15   14.49
   4  -5   0  246.52   18.76
   4  -5   0  258.22   14.12
   4  -5   0  256.74   17.46
  -4  -5   0  264.91   11.98
  -4  -5   0  249.96   21.36
   4   5   1  398.67   22.20
   4  -5   1  358.63   22.57
   4  -5   1  380.28   23.22
   4  -5   1  388.91   21.55
   4  -5   1  380.83   27.77
   4   5   1  357.05   12.82
  -4  -5  -1  332.44   17.74
  -4  -5  -1  367.83   25.92
   4   5   2  468.70   16.35
   4   5   2  514.22   21.55
   4  -5   2  562.52   27.87
   4  -5   2  540.04   26.19
   4  -5   2  535.58   35.95
   4  -5   2  518.95   28.70
  -4  -5  -2  519.60   37.53
  -4  -5  -2  521.93   39.29
   4   5   3   30.19    3.25
   4  -5   3   37.62    5.85
   4  -5   3   38.45    5.94
   4  -5   3   36.69    6.69
   4  -5   3   41.61    7.62
   4   5   3   25.73    1.95
  -4  -5  -3   39.48    7.80
  -4  -5  -3   36.97    8.27
   4  -5   4  548.03   26.66
   4  -5   4  546.82   28.61
   4  -5   4  526.76   28.24
   4  -5   4  559.27   39.66
  -4  -5  -4  528.06   32.14
  -4  -5  -4  510.78   32.79
   4  -5   5  286.74   16.16
   4  -5   5  271.78   22.20
   4  -5   5  269.00   17.09
   4  -5   5  267.79   21.18
  -4  -5  -5  257.76   25.54
  -4  -5  -5  253.86   20.90
   4  -5   6  338.94   18.02
   4  -5   6  334.48   19.23
   4  -5   6  321.94   25.17
   4  -5   6  331.14   30.75
  -4  -5  -6  319.34   23.78
  -4  -5  -6  317.48   23.13
   4  -5   7  312.93   24.52
   4  -5   7  332.72   18.86
   4  -5   7  334.20   17.83
   4  -5   7  328.07   21.83
  -4  -5  -7  308.57   23.41
  -4  -5  -7  318.32   23.13
   4  -5   8  288.13   30.75
   4  -5   8  293.24   20.99
   4  -5   8  298.35   16.44
   4  -5   8  312.47   20.90
  -4  -5  -8  291.01   22.57
  -4  -5  -8  299.93   28.52
   4  -5   9   51.92   15.14
   4  -5   9   50.62   12.82
   4  -5   9   51.09    8.27
   4  -5   9   48.77    7.06
  -4  -5  -9   45.51    9.85
  -4  -5  -9   51.37   10.12
   4  -5  10  370.62   30.56
   4  -5  10  368.20   26.38
   4  -5  10  385.94   20.71
   4  -5  10  365.14   20.25
  -4  -5 -10  385.20   27.87
  -4  -5 -10  358.63   25.92
   4  -5  11  131.53   17.65
   4  -5  11  139.05   15.33
  -4  -5 -11  137.19   14.95
  -4  -5 -11   11.05   15.05
   4  -5  12  251.16   27.40
   4  -5  12  245.13   23.69
  -4  -5 -12  256.55   29.54
   4  -5  13  233.05   28.33
   4  -5  13  224.97   24.15
  -4  -5 -13  222.46   22.39
   4  -5  14  304.39   34.65
   4  -5  14  288.32   38.36
  -4  -5 -14  295.01   27.22
   4  -5  15   52.76   14.21
   4  -5  15   43.01   15.70
  -4  -5 -15   -1.49    7.25
  -4  -5 -15   47.37    9.85
   4  -5  16  281.26   42.36
  -4  -5 -16  258.41   26.84
   4  -5  17  120.57   16.91
  -4  -5 -17    1.39    9.66
  -4  -5 -17  120.66   14.58
  -4   5 -17    0.00   14.12
   4  -5  18   97.34   17.56
  -4  -5 -18   88.43   14.58
  -4   5 -18   -0.46   15.14
  -4  -5 -18   -0.19   14.03
   4  -5  19   78.95   17.56
  -4  -5 -19    0.28   10.50
  -4  -5 -19   82.76   14.86
   4   6 -17   59.26   21.36
   4   6 -17    0.46   20.43
   4  -6 -17   58.05   25.17
  -4  -6  17   66.04   14.30
   4   6 -16  162.64   27.03
   4   6 -16    2.42   24.43
   4  -6 -16  149.73   22.76
  -4  -6  16  155.12   23.59
  -4  -6  16  169.52   36.04
  -4   6  16   -1.21   25.08
   4   6 -15  205.84   42.73
   4  -6 -15  192.55   27.77
  -4  -6  15  197.75   21.83
  -4  -6  15  189.58   33.81
   4   6 -14    3.25   13.47
   4   6 -14  123.26   26.29
   4  -6 -14  113.41   16.63
  -4  -6  14  107.47   16.44
  -4  -6  14  127.63   27.03
  -4   6  14   -0.19   13.75
   4   6 -13  126.79   26.01
   4   6 -13    2.60   18.76
   4  -6 -13  127.44   20.81
  -4  -6  13  120.94   15.70
  -4   6  13    0.28   13.10
   4   6 -12  191.72   26.10
   4   6 -12    2.97   24.24
   4  -6 -12  184.01   21.46
  -4  -6  12  185.87   36.32
  -4  -6  12  180.66   16.07
   4   6 -11    0.09   12.45
   4   6 -11  109.42   18.48
   4  -6 -11   95.67   14.30
  -4  -6  11  100.32   14.03
  -4  -6  11   99.30   20.25
   4   6 -10  176.30   22.85
   4   6 -10    0.09   21.27
   4  -6 -10  154.75   17.74
   4  -6 -10  163.29   20.71
  -4  -6  10  160.79   24.99
  -4  -6  10  157.63   16.91
   4   6  -9  201.19   25.64
   4  -6  -9  191.53   29.63
   4  -6  -9  195.62   26.01
  -4  -6   9  200.82   18.48
  -4  -6   9  210.48   28.52
   4   6  -8  218.56   32.97
   4  -6  -8  194.50   28.61
   4  -6  -8  199.15   15.88
   4  -6  -8  205.65   24.99
   4  -6  -8  205.65   16.44
  -4  -6   8  205.19   27.59
  -4  -6   8  197.94   17.00
   4   6  -7  194.60   26.66
   4   6  -7  280.52   27.96
   4  -6  -7  252.19   30.84
   4  -6  -7  269.09   18.86
   4  -6  -7  261.66   18.02
   4  -6  -7  276.89   27.96
  -4  -6   7  258.50   18.76
  -4  -6   7  268.44   29.91
   4   6  -6  322.87   28.33
   4   6  -6  362.63   31.86
   4  -6  -6  345.44   27.68
   4  -6  -6  345.26   21.92
   4  -6  -6  345.54   25.45
   4  -6  -6  360.31   22.39
  -4  -6   6  356.50   34.37
  -4  -6   6  349.90   21.92
   4   6  -5  176.67   21.36
   4   6  -5  154.10   17.00
   4  -6  -5  167.94   23.41
   4  -6  -5  168.59   14.77
   4  -6  -5  164.78   15.51
   4  -6  -5  171.84   14.30
  -4  -6   5  162.09   12.17
  -4  -6   5  177.13   22.85
   4   6  -4  235.47   18.67
   4   6  -4  288.69   26.01
   4  -6  -4  250.42   19.04
   4  -6  -4  257.85   19.13
   4  -6  -4  269.46   22.20
   4  -6  -4  266.21   18.39
  -4  -6   4  265.28   27.96
   4  -6  -3  371.64   23.13
   4  -6  -3  376.56   23.87
   4  -6  -3  352.97   23.96
   4  -6  -3  377.02   32.79
   4   6  -3  381.48   30.75
  -4  -6   3  364.86   32.97
   4   6  -2  280.24   25.08
   4  -6  -2  265.56   26.19
   4  -6  -2  260.36   15.14
   4  -6  -2  267.79   18.76
   4  -6  -2  247.08   20.25
  -4  -6   2  256.18   26.29
   4  -6  -1  193.57   22.11
   4  -6  -1  216.98   15.70
   4  -6  -1  201.47   16.16
   4  -6  -1  198.87   18.67
  -4  -6   1  196.36   22.29
   4  -6   0  354.82   21.18
   4  -6   0  355.38   23.22
   4  -6   0  316.93   25.45
   4  -6   0  325.94   27.77
  -4  -6   0  332.07   27.77
  -4  -6   0  323.34   28.79
   4  -6   1  208.81   18.48
   4  -6   1  192.83   20.43
   4  -6   1  197.66   13.65
   4  -6   1  198.59   21.36
  -4  -6  -1  195.99   27.96
  -4  -6  -1  190.88   20.71
   4  -6   2  354.36   24.24
   4  -6   2  327.14   21.83
   4  -6   2  351.67   30.37
   4  -6   2  361.33   25.36
  -4  -6  -2  345.91   34.83
  -4  -6  -2  333.83   28.98
   4  -6   3  392.35   28.61
   4  -6   3  432.11   27.31
   4  -6   3  408.23   34.83
   4  -6   3  424.86   29.17
  -4  -6  -3  397.83   30.47
  -4  -6  -3  403.13   31.67
   4  -6   4  273.09   20.53
   4  -6   4  268.63   19.23
   4  -6   4  281.35   28.89
   4  -6   4  260.17   21.55
  -4  -6  -4  281.63   23.96
  -4  -6  -4  263.05   25.27
   4  -6   5  163.85   18.76
   4  -6   5  165.34   15.33
   4  -6   5  157.63   16.44
   4  -6   5  159.86   17.74
  -4  -6  -5  154.93   18.95
  -4  -6  -5  161.81   18.58
   4  -6   6  211.41   22.66
   4  -6   6  216.98   17.74
   4  -6   6  204.54   18.39
   4  -6   6  198.78   20.90
  -4  -6  -6  204.35   20.90
  -4  -6  -6  206.58   21.64
   4  -6   7  145.18   20.16
   4  -6   7  158.84   14.95
   4  -6   7  140.17   15.33
   4  -6   7  154.47   24.34
  -4  -6  -7  152.33   18.30
  -4  -6  -7  156.51   18.76
   4  -6   8  221.53   24.34
   4  -6   8  240.39   17.93
   4  -6   8  223.39   18.58
   4  -6   8  233.79   22.85
  -4  -6  -8  242.53   28.61
  -4  -6  -8   93.16   18.39
   4  -6   9  244.29   25.64
   4  -6   9  250.70   29.26
  -4  -6  -9  252.74   32.05
   4  -6  10  222.65   32.97
   4  -6  10  198.50   27.96
  -4  -6 -10  216.70   30.84
   4  -6  11  125.95   20.62
   4  -6  11  134.50   25.17
  -4  -6 -11  128.09   19.51
   4  -6  12  206.39   28.33
   4  -6  12  225.99   25.45
  -4  -6 -12  227.66   25.45
   4  -6  13  126.79   20.71
   4  -6  13  117.32   18.30
  -4  -6 -13    0.37   16.81
  -4  -6 -13  122.61   18.11
   4  -6  14  227.29   32.05
   4  -6  14  214.20   29.17
  -4  -6 -14  238.44   28.14
   4  -6  15   -4.27   21.64
   4  -6  15  253.21   30.56
  -4  -6 -15    0.19   18.95
  -4  -6 -15  250.70   22.01
   4  -6  16  122.70   26.57
  -4  -6 -16  137.01   23.69
  -4  -6 -16    0.65   17.46
   4   7 -13    0.56   22.29
   4  -7 -13  210.20   22.94
   4   7 -12  162.36   30.28
   4  -7 -12  143.60   26.94
   4  -7 -12  159.21   32.51
   4   7 -11  252.93   34.74
   4  -7 -11  217.26   40.78
   4  -7 -11  227.76   27.77
  -4  -7  11  236.02   37.71
   4   7 -10  207.79   31.58
   4  -7 -10  192.65   28.05
   4  -7 -10  200.36   24.71
  -4  -7  10  200.36   33.90
   4   7  -9  193.57   29.35
   4  -7  -9  163.57   34.00
   4  -7  -9  186.05   30.75
  -4  -7   9  173.05   41.89
   4   7  -8  213.17   30.00
   4  -7  -8  194.50   34.46
   4  -7  -8  210.39   31.02
  -4  -7   8  191.07   32.23
   4   7  -7  386.78   39.48
   4  -7  -7  367.92   45.42
   4  -7  -7  387.43   32.60
  -4  -7   7  367.36   43.10
   4   7  -6  293.71   44.59
   4  -7  -6  278.29   38.73
   4  -7  -6  292.50   27.31
  -4  -7   6  287.02   36.78
   4   7  -5  484.49   43.66
   4  -7  -5  453.56   41.15
   4  -7  -5  457.46   38.64
  -4  -7   5  454.86   46.26
   4   7  -4  403.59   38.45
   4  -7  -4  391.33   42.91
   4  -7  -4  386.22   36.13
  -4  -7   4  374.80   41.24
   4  -7  -3  210.20   29.26
   4  -7  -3  216.98   19.78
  -4  -7   3  167.01   17.00
  -4  -7   3  212.80   28.61
   4  -7  -2  234.72   30.75
   4  -7  -2  244.38   21.64
  -4  -7   2  234.26   28.24
  -4  -7   2  234.82   30.47
   4  -7  -1  440.65   42.08
   4  -7  -1  470.19   38.36
  -4  -7   1  451.43   49.04
  -4  -7   1  412.32   40.68
   4  -7   0  325.84   27.59
   4  -7   0  380.65   32.70
  -4  -7   0  343.77   33.35
  -4  -7   0  336.80   35.11
   4  -7   1  534.37   39.94
   4  -7   1  473.53   42.36
  -4  -7  -1  497.96   40.59
  -4  -7  -1  467.96   42.63
   4  -7   2  354.55   28.42
   4  -7   2  340.52   25.92
   4  -7   2  336.71   33.81
   4  -7   2  359.93   25.27
  -4  -7  -2  337.18   43.94
  -4  -7  -2  346.19   40.96
   4  -7   3  235.56   28.14
   4  -7   3  246.61   24.06
   4  -7   3  255.44   24.80
   4  -7   3  233.05   27.40
  -4  -7  -3  235.47   26.29
  -4  -7  -3  239.37   36.60
   4  -7   4  242.53   24.24
   4  -7   4  230.08   26.75
   4  -7   4  227.20   29.44
  -4  -7  -4  243.36   27.77
  -4  -7  -4  235.47   26.19
   4  -7   5  379.72   33.53
   4  -7   5  391.05   30.75
   4  -7   5  352.97   32.14
   4  -7   5  365.69   37.90
  -4  -7  -5  361.51   32.88
  -4  -7  -5  227.57   29.54
   4  -7   6  254.79   28.89
   4  -7   6  253.95   33.44
  -4  -7  -6  252.46   27.77
   4  -7   7  368.66   30.00
   4  -7   7  360.21   41.43
  -4  -7  -7  350.27   33.90
   4  -7   8  301.60   34.55
   4  -7   8  280.33   30.84
  -4  -7  -8  297.24   40.13
   4  -7   9  181.03   25.82
   4  -7   9  180.01   22.48
  -4  -7  -9  167.66   22.01
  -4  -7  -9    0.00   22.11
   4  -7  10  187.07   26.57
   4  -7  10  185.12   23.50
  -4  -7 -10  185.68   34.46
   4  -7  11  292.03   40.59
   4  -7  11  267.70   34.00
  -4  -7 -11  271.41   32.51
   4  -7  12  173.60   26.19
   4  -7  12  175.18   37.43
  -4  -7 -12  175.00   27.49
   4  -8  -6   33.81   21.36
   4  -8  -6   42.36   14.12
   4  -8  -5   88.43   20.62
   4  -8  -5   87.59   17.09
   4  -8  -4   47.84   18.02
   4  -8  -4   48.11   15.98
   4  -8  -3  171.93   26.47
   4  -8  -3  181.59   22.20
  -4  -8   3  170.54   28.70
   4  -8  -2   78.58   20.34
   4  -8  -2   75.89   23.96
  -4  -8   2   58.05   26.84
   4  -8  -1   94.74   16.26
   4  -8  -1   84.34   25.08
  -4  -8   1   72.45   28.14
   4  -8   0   43.75   16.16
   4  -8   0   41.43   18.86
  -4  -8   0   35.30   21.09
   4  -8   1   80.90   19.41
   4  -8   1   70.41   22.11
  -4  -8  -1   60.84   25.27
   4  -8   2   66.97   17.83
   4  -8   2   55.45   15.05
  -4  -8  -2   48.95   23.50
   4  -8   3  182.15   27.40
   4  -8   3  162.27   30.19
   5   0 -24   -2.60    7.25
  -5   0  24    0.00    7.99
   5   0 -23  265.10   50.53
   5   0 -23  264.73   36.23
  -5   0  23  226.64   49.60
  -5   0  23  241.69   38.55
   5   0 -22    1.86    5.57
   5   0 -22   -1.76    5.29
  -5   0  22   -0.28    5.85
  -5   0  22    2.14    5.67
   5   0 -21  701.85   60.93
   5   0 -21  705.38   58.15
  -5   0  21  625.31   59.08
  -5   0  21  626.05   62.33
   5   0 -20    0.19    4.27
   5   0 -20   -0.65    3.90
  -5   0  20    1.11    4.37
  -5   0  20    0.19    4.18
   5   0 -19  559.73   48.30
   5   0 -19  579.05   57.59
  -5   0  19  522.11   51.83
  -5   0  19  538.92   47.93
   5   0 -18    1.21    3.90
   5   0 -18   -1.39    4.18
  -5   0  18    1.30    6.13
  -5   0  18    1.21    5.85
   5   0 -17  714.29   60.28
   5   0 -17  681.69   48.86
  -5   0  17  649.65   52.95
  -5   0  17  673.33   50.90
   5   0 -16    3.99    6.22
   5   0 -16    1.67    6.32
  -5   0  16    7.99    6.97
  -5   0  16    5.57    6.78
   5   0 -15 1652.91   96.51
   5   0 -15 1616.31   95.77
  -5   0  15 1555.47  102.36
  -5   0  15 1651.51   98.92
   5   0 -14    4.92    5.57
   5   0 -14    1.11    5.20
  -5   0  14    6.97    6.32
  -5   0  14    4.92    5.76
   5   0 -13 1907.14  106.91
   5   0 -13 1884.47  105.05
  -5   0  13 1857.26  125.67
  -5   0  13 1972.25  120.66
   5   0 -12    2.14    5.39
   5   0 -12    2.42    5.11
  -5   0  12   12.35    6.22
  -5   0  12   13.47    5.57
   5   0 -11 1066.05   57.12
   5   0 -11 1058.34   55.08
  -5   0  11 1010.14   61.77
  -5   0  11  991.93   54.25
   5   0 -10    9.94    5.67
   5   0 -10    7.06    5.02
  -5   0  10   10.12    7.71
  -5   0  10   19.88    6.50
   5   0  -9 3464.93  193.67
   5   0  -9 3607.14  196.55
  -5   0   9 3271.63  197.85
  -5   0   9 3362.10  187.44
   5   0  -8    4.27    4.09
   5   0  -8    2.32    3.34
  -5   0   8    7.43    4.09
  -5   0   8    9.75    4.74
   5   0  -7 2464.45  128.65
   5   0  -7 2589.94  128.65
  -5   0   7 2533.65  139.98
  -5   0   7 2424.98  125.67
   5   0  -6   10.40    4.74
   5   0  -6    7.62    3.53
  -5   0   6   33.25    7.06
  -5   0   6   16.16    4.64
   5   0  -5 1043.95   50.72
   5   0  -5 1117.42   50.90
  -5   0   5 1047.38   52.48
  -5   0   5 1046.27   50.34
   5   0  -4    8.36    4.64
   5   0  -4   14.12    5.20
  -5   0   4   58.05    7.06
  -5   0   4   29.17    5.48
   5   0  -3 5049.29  291.29
   5   0  -3 5145.98  284.42
  -5   0   3 4620.71  282.00
  -5   0   3 5030.25  297.51
   5   0  -2    5.39    4.64
   5   0  -2    5.85    3.25
  -5   0   2   31.49    3.90
  -5   0   2   26.47    4.74
   5   0  -1 4154.89  227.57
   5   0  -1 4144.48  209.37
  -5   0   1 3772.20  206.39
  -5   0   1 4015.56  219.30
   5   0   0   10.31    8.64
  -5   0   0   54.25    6.50
  -5   0   0   56.75    5.85
   5   0   1 2207.53   93.54
   5   0   1 2142.51  106.63
  -5   0  -1 2235.02  102.45
  -5   0  -1 2119.66  103.75
   5   0   2   15.23    1.95
   5   0   2   11.89    4.64
   5   0   3 3905.77  218.56
   5   0   3 4383.85  244.20
  -5   0  -3 4264.77  209.27
  -5   0  -3 4537.02  232.59
   5   0   4    3.44    3.90
  -5   0  -4    8.36    1.21
  -5   0  -4   11.42    1.67
   5   0   5 3164.07  171.93
   5   0   5 3142.89  166.64
  -5   0  -5 3187.29  141.56
  -5   0  -5 3366.10  152.70
   5   0   6    7.25    4.37
   5   0   6    8.36    6.22
  -5   0  -6   16.44    1.58
   5   0   7 1357.90   64.28
   5   0   7 1318.70   64.00
  -5   0  -7 1318.89   48.21
  -5   0  -7 1333.47   48.21
   5   0   8   12.73    5.76
   5   0   8   12.08    7.62
  -5   0  -8   24.34    2.14
  -5   0  -8   26.66    2.32
   5   0   9 2640.01  141.09
   5   0   9 2680.14  142.02
  -5   0  -9 2868.69  126.60
  -5   0  -9 2644.75  115.55
   5   0  10    3.81    5.48
   5   0  10    4.83    3.90
  -5   0 -10    4.37    1.76
  -5   0 -10    5.11    1.67
   5   0  11 1645.11   87.03
   5   0  11 1604.70   84.34
  -5   0 -11 1679.66   68.36
  -5   0 -11 1800.88   75.05
   5   0  12    5.57    6.22
   5   0  12    5.02    5.76
  -5   0 -12   12.45    2.51
  -5   0 -12   22.57    3.99
   5   0  13 1287.77   72.45
   5   0  13 1350.01   82.76
  -5   0 -13 1394.59   58.61
  -5   0 -13 1451.16   63.35
   5   0  14    2.42    7.62
   5   0  14    2.23    8.08
  -5   0 -14   11.42    3.72
  -5   0 -14    7.15    3.62
   5   0  15 1397.10   93.35
   5   0  15 1387.53   81.09
  -5   0 -15 1451.44   69.29
  -5   0 -15 1546.55   73.10
   5   0  16    1.02    5.20
   5   0  16    2.04    6.69
  -5   0 -16    1.95    2.79
  -5   0 -16    5.20    3.53
   5   0  17  797.80   54.15
   5   0  17  923.94   58.43
  -5   0 -17  843.87   42.54
  -5   0 -17  958.31   50.16
   5   0  18    1.39    5.02
   5   0  19  558.15   33.07
  -5   0 -19  126.33   17.65
   5   0  20    1.11    6.41
  -5   0 -20    2.32    3.90
   5   0  21  480.69   45.24
  -5   0 -21  422.91   30.84
   5   0  22   -0.74    7.34
  -5   0 -22    2.97    4.27
   5   0  23  346.93   46.72
  -5   0 -23  175.74   20.99
  -5   1  24    1.76    8.27
   5   1 -23  110.91   35.58
   5   1 -23  109.88   25.82
   5  -1 -23  113.60   32.97
   5  -1 -23  103.20   23.69
  -5  -1  23   98.37   27.31
  -5  -1  23   99.57   34.65
  -5   1  23   96.88   27.03
  -5   1  23   99.48   26.38
   5   1 -22    9.38   12.91
   5   1 -22    4.09    8.64
   5  -1 -22    6.78    8.08
   5  -1 -22    2.60    8.55
  -5  -1  22    3.16   12.91
  -5  -1  22    2.97    9.01
  -5   1  22    2.04    9.38
  -5   1  22    3.44    9.29
   5   1 -21   45.33   17.74
   5   1 -21   41.61   16.07
   5  -1 -21   45.14   14.77
   5  -1 -21   37.34   15.79
  -5  -1  21   38.73   17.18
  -5  -1  21   38.92   16.53
  -5   1  21   22.20   16.72
  -5   1  21   35.30   16.81
   5   1 -20    5.29    7.99
   5   1 -20    3.81    7.34
   5  -1 -20    1.30    7.34
   5  -1 -20    4.09    6.59
  -5  -1  20    2.14    8.08
  -5  -1  20    3.72    7.43
  -5   1  20    0.74    7.71
  -5   1  20    4.83   10.40
   5  -1 -19  152.70   21.55
   5   1 -19  154.56   23.31
   5  -1 -19  149.92   22.66
   5   1 -19  154.75   26.47
  -5  -1  19  141.47   31.12
  -5  -1  19  136.91   34.00
  -5   1  19  131.62   24.71
  -5   1  19  141.93   24.34
   5   1 -18    4.55    7.06
   5   1 -18    2.04   10.50
   5  -1 -18    6.78    6.97
   5  -1 -18    3.44    8.82
  -5  -1  18    3.72    7.34
  -5  -1  18    3.99    7.80
  -5   1  18    3.90    7.43
  -5   1  18    7.99    7.52
   5   1 -17  268.91   28.98
   5   1 -17  244.01   26.94
   5  -1 -17  258.97   32.70
   5  -1 -17  268.53   25.45
  -5  -1  17  262.22   27.87
  -5  -1  17  249.86   30.75
  -5   1  17  235.65   28.05
  -5   1  17  263.15   27.87
   5   1 -16    0.56    4.37
   5   1 -16    0.74    4.37
   5  -1 -16    1.02    3.99
   5  -1 -16    1.86    5.39
  -5  -1  16    0.93    4.46
  -5  -1  16    3.25    4.92
  -5   1  16   -0.09    4.92
  -5   1  16    0.56    4.46
   5  -1 -15  145.00   17.18
   5   1 -15  146.30   18.48
   5  -1 -15  141.19   16.81
   5   1 -15  142.67   18.02
  -5  -1  15  146.48   24.34
  -5  -1  15  131.71   27.12
  -5   1  15  133.85   20.71
  -5   1  15  146.95   23.96
   5   1 -14   15.98    7.62
   5  -1 -14   16.72    7.06
   5   1 -14   18.95   10.77
   5  -1 -14   15.60    7.06
  -5  -1  14   15.98    7.80
  -5  -1  14   19.88    9.38
  -5   1  14   11.52    8.73
  -5   1  14   16.81    7.80
   5   1 -13  158.46   17.74
   5   1 -13  158.09   16.44
   5  -1 -13  166.08   15.51
   5  -1 -13  154.28   20.71
  -5  -1  13  148.62   21.36
  -5  -1  13  148.06   19.60
  -5   1  13  142.67   18.76
  -5   1  13  149.08   16.81
   5   1 -12   48.11    9.20
   5  -1 -12   38.92    8.82
   5  -1 -12   42.36   10.96
   5   1 -12   45.51    9.38
  -5  -1  12   36.41    9.20
  -5  -1  12   43.19   10.77
  -5   1  12   32.51   10.40
  -5   1  12   40.78   12.35
   5   1 -11  571.81   32.60
   5  -1 -11  536.79   31.21
   5   1 -11  546.45   33.16
   5  -1 -11  543.20   36.04
  -5  -1  11  544.50   31.77
  -5  -1  11  533.07   36.23
  -5   1  11  518.68   42.73
  -5   1  11  541.43   32.32
   5   1 -10    1.30    3.07
   5   1 -10    1.49    2.88
   5  -1 -10    1.49    2.97
   5  -1 -10    0.28    3.62
  -5  -1  10    2.97    3.53
  -5  -1  10    1.67    2.88
  -5   1  10    0.37    3.44
  -5   1  10    0.84    3.16
   5  -1  -9  140.63   16.44
   5   1  -9  149.83   17.18
   5   1  -9  160.23   16.16
   5  -1  -9  145.18   11.42
  -5  -1   9  140.35   12.54
  -5  -1   9  141.09   14.30
  -5   1   9  135.15   18.11
  -5   1   9  146.11   17.00
   5   1  -8   14.12    5.02
   5   1  -8   12.63    4.46
   5  -1  -8   17.00    6.50
   5  -1  -8   12.91    4.09
  -5  -1   8   18.86    7.43
  -5  -1   8   13.75    4.55
  -5   1   8    4.37    5.20
  -5   1   8   12.82    5.20
   5   1  -7  346.56   24.80
   5   1  -7  376.10   19.23
   5  -1  -7  364.11   18.02
   5  -1  -7  338.85   24.52
  -5  -1   7  369.69   22.85
  -5  -1   7  350.92   19.51
  -5   1   7  305.50   20.06
  -5   1   7  348.42   20.81
   5  -1  -6    2.69    2.97
   5   1  -6    2.04    2.42
   5  -1  -6    1.95    2.14
   5   1  -6    2.32    2.97
  -5  -1   6    4.55    3.16
  -5  -1   6    2.51    2.69
  -5   1   6    4.18    3.81
  -5   1   6    3.07    3.16
   5  -1  -5  443.62   23.87
   5   1  -5  465.36   24.06
   5   1  -5  485.33   25.08
   5  -1  -5  484.87   23.22
  -5  -1   5  479.39   24.89
  -5  -1   5  445.48   22.57
  -5   1   5  407.31   21.36
  -5   1   5  459.60   24.80
   5   1  -4   89.17    8.73
   5   1  -4   92.33    6.69
   5  -1  -4   88.80    9.10
   5  -1  -4   96.32    7.62
  -5  -1   4   91.59   10.96
  -5  -1   4   85.55    8.17
  -5   1   4   81.46    9.20
  -5   1   4   86.57    9.10
   5  -1  -3   33.25    7.99
   5   1  -3   32.32    5.29
   5  -1  -3   29.26    4.27
   5   1  -3   31.02    5.48
  -5  -1   3   29.82    6.78
  -5  -1   3   34.83    5.29
  -5   1   3   35.30    5.29
  -5   1   3   34.00    6.13
   5   1  -2   24.99    5.29
   5  -1  -2   27.31    5.76
   5   1  -2   27.22    3.53
   5  -1  -2   25.36    3.44
  -5  -1   2   35.76    6.13
  -5  -1   2   27.96    5.02
  -5   1   2   30.93    4.27
  -5   1   2   32.97    5.76
   5   1  -1  642.03   30.10
   5   1  -1  637.85   26.94
   5  -1  -1  638.22   31.40
   5  -1  -1  614.16   22.29
  -5  -1   1  628.47   27.49
  -5  -1   1  631.72   28.98
  -5   1   1  621.04   34.93
  -5   1   1  599.86   26.01
   5   1   0   18.86    3.53
   5  -1   0   18.21    6.87
   5  -1   0   15.60    2.04
   5   1   0   17.65    5.94
  -5  -1   0   22.48    3.34
  -5  -1   0   19.78    5.67
  -5   1   0   19.69    2.32
  -5   1   0   19.88    4.74
   5   1   1 1145.94   52.48
   5  -1   1 1089.37   38.08
   5   1   1 1110.08   45.14
   5  -1   1 1046.55   51.55
  -5  -1  -1 1137.95   55.08
  -5  -1  -1 1096.24   48.21
  -5   1  -1 1130.42   40.68
  -5   1  -1 1057.88   50.07
   5   1   2   24.24    3.53
   5   1   2   24.43    4.83
   5  -1   2   21.74    5.39
  -5  -1  -2   21.46    5.94
  -5  -1  -2   22.57    4.18
  -5   1  -2   20.90    5.20
   5   1   3  157.44    8.08
   5   1   3  163.57   10.96
   5  -1   3  161.81   12.26
   5  -1   3  147.97   11.24
  -5  -1  -3  174.07   13.10
  -5  -1  -3  166.45    9.38
   5   1   4   21.92    4.46
   5   1   4   19.97    4.74
   5  -1   4   27.31    5.57
   5  -1   4   20.71    4.92
  -5  -1  -4   22.57    3.16
  -5  -1  -4   21.55    3.72
   5   1   5  476.78   26.10
   5   1   5  511.24   25.08
   5  -1   5  494.34   25.08
   5  -1   5  494.43   26.19
  -5  -1  -5  494.25   19.41
  -5  -1  -5  536.05   23.41
   5   1   6    6.97    4.37
   5  -1   6    8.64    3.81
   5  -1   6    8.36    4.18
   5   1   6    7.15    4.64
  -5  -1  -6    5.67    2.23
  -5  -1  -6   10.12    2.51
   5  -1   7  346.19   20.81
   5   1   7  349.16   18.21
   5   1   7  344.61   18.95
   5  -1   7  347.02   19.97
  -5  -1  -7  367.64   15.70
  -5  -1  -7  385.38   17.46
   5   1   8   74.96    9.94
   5   1   8   68.64    7.71
   5  -1   8   71.71    9.38
   5  -1   8   70.04    8.82
  -5  -1  -8   73.66    5.67
  -5  -1  -8   79.97    6.13
   5   1   9   25.64    5.67
   5   1   9   22.66    7.62
   5  -1   9   27.49    6.50
   5  -1   9   23.78    7.06
  -5  -1  -9   27.49    5.11
  -5  -1  -9   48.30    4.55
   5   1  10   10.40    4.46
   5   1  10    9.66    4.37
   5  -1  10    9.94    5.48
   5  -1  10   11.05    5.11
  -5  -1 -10   13.65    3.07
  -5  -1 -10    9.38    3.72
   5  -1  11  530.75   32.70
   5   1  11  524.53   28.89
   5   1  11  517.75   28.33
   5  -1  11  523.04   30.84
  -5  -1 -11  532.98   23.50
  -5  -1 -11  600.60   28.24
   5   1  12    3.25    4.83
   5   1  12    2.23    4.64
   5  -1  12    5.20    6.04
   5  -1  12    1.58    4.18
  -5  -1 -12    3.72    3.16
  -5  -1 -12    3.99    2.51
   5   1  13  484.68   28.89
   5   1  13  486.17   29.35
   5  -1  13  491.92   33.62
   5  -1  13  505.30   39.38
  -5  -1 -13  529.17   29.17
  -5  -1 -13  516.63   25.27
   5   1  14   22.20    9.75
   5   1  14   23.69    7.15
   5  -1  14   25.92    8.17
   5  -1  14   26.66    8.92
  -5   1 -14   21.36    2.69
  -5  -1 -14   28.33    5.67
  -5  -1 -14   30.56    7.15
  -5   1 -14   21.46    2.88
   5   1  15   69.20   14.40
   5   1  15   72.54   10.96
   5  -1  15   77.10   13.47
   5  -1  15   74.03   12.54
  -5   1 -15   55.73    4.92
  -5  -1 -15   68.64    8.55
  -5  -1 -15   75.98   10.59
  -5   1 -15   55.17    4.92
   5   1  16   12.35    7.62
   5   1  16   -3.62    6.50
   5  -1  16   11.24    6.41
  -5  -1 -16    4.37    4.37
  -5  -1 -16    9.66    5.39
   5   1  17  189.39   25.64
   5  -1  17  186.70   22.76
  -5   1 -17  172.03   16.16
  -5  -1 -17  185.68   16.35
  -5  -1 -17  204.54   19.78
   5   1  18    0.46    4.27
   5   1  18    3.99    5.48
   5  -1  18    6.13    6.13
  -5  -1 -18    2.32    3.99
  -5  -1 -18    5.48    5.29
  -5   1 -18    1.02    6.69
   5   1  19  169.15   22.48
   5  -1  19  175.37   25.54
  -5  -1 -19  189.95   22.01
  -5   1 -19  190.32   27.12
   5   1  20    1.21    5.85
   5   1  20    3.07    7.90
   5  -1  20    3.99    6.50
  -5   1 -20    0.46    6.97
   5   1  21   -0.74    7.25
   5   1  21   23.50   10.12
   5  -1  21   44.31   15.51
  -5   1 -21    9.01   11.80
   5   1  22    3.90    7.71
   5  -1  22    1.30    6.32
   5   1  22    0.28    4.09
  -5   1 -22    0.09    5.94
   5   1  23    0.46   12.73
   5   1  23  117.13   19.23
   5  -1  23  113.69   21.09
   5   2 -23  247.91   39.01
   5  -2 -23  240.30   44.49
   5  -2 -23  243.92   33.90
  -5  -2  23  222.56   37.34
  -5   2  23  220.14   38.83
   5   2 -22    5.20   10.50
   5   2 -22    7.25   13.84
   5  -2 -22    5.02    9.01
   5  -2 -22    2.69    8.73
  -5  -2  22    6.22    9.85
  -5  -2  22    4.83   10.50
  -5   2  22   -0.56   12.45
  -5   2  22    9.94   10.22
   5   2 -21  505.67   53.69
   5   2 -21  500.75   49.97
   5  -2 -21  518.40   58.33
   5  -2 -21  491.18   44.12
  -5  -2  21  425.23   46.81
  -5  -2  21  448.73   54.06
  -5   2  21  372.84   47.00
  -5   2  21  485.33   49.88
   5   2 -20   45.98   18.39
   5   2 -20   43.94   17.09
   5  -2 -20   43.19   14.77
   5  -2 -20   43.56   14.58
  -5  -2  20   36.32   18.76
  -5   2  20   35.85   17.28
  -5   2  20   36.32   16.72
  -5  -2  20   36.23   16.44
   5   2 -19  567.53   54.15
   5   2 -19  543.57   48.86
   5  -2 -19  570.88   45.33
   5  -2 -19  579.14   45.89
  -5  -2  19  496.20   46.72
  -5  -2  19  505.95   53.69
  -5   2  19  503.54   51.55
  -5   2  19  545.52   48.77
   5   2 -18   50.62   17.74
   5   2 -18   51.09   16.35
   5  -2 -18   50.99   13.84
   5  -2 -18   53.32   18.11
  -5  -2  18   55.82   15.60
  -5  -2  18   52.11   18.76
  -5   2  18   41.71   22.66
  -5   2  18   45.42   15.60
   5   2 -17  761.57   59.26
   5   2 -17  706.40   53.60
   5  -2 -17  711.69   49.14
   5  -2 -17  693.77   47.65
  -5  -2  17  662.28   62.14
  -5  -2  17  669.62   59.45
  -5   2  17  648.44   56.47
  -5   2  17  685.87   51.55
   5   2 -16   42.82   14.03
   5   2 -16   42.82   14.40
   5  -2 -16   46.91   11.89
   5  -2 -16   48.49   15.70
  -5  -2  16   46.16   13.28
  -5   2  16   33.44   14.58
  -5   2  16   52.85   13.00
   5   2 -15 1423.76   89.82
   5   2 -15 1420.69   87.59
   5  -2 -15 1425.34   92.79
   5  -2 -15 1371.00   79.79
  -5  -2  15 1290.37   79.60
  -5  -2  15 1321.58   89.91
  -5   2  15 1223.96   85.36
  -5   2  15 1373.04   83.41
   5   2 -14   58.43   13.93
   5   2 -14   57.40   13.65
   5  -2 -14   59.35   15.42
   5  -2 -14   64.93   11.98
  -5  -2  14   59.45   12.63
  -5  -2  14   68.09   15.14
  -5   2  14   58.52   19.04
  -5   2  14   60.00   13.00
   5   2 -13 1255.45   71.99
   5   2 -13 1247.00   83.23
   5  -2 -13 1218.02   66.79
   5  -2 -13 1225.45   75.89
  -5  -2  13 1123.55   65.02
  -5  -2  13 1148.44   73.29
  -5   2  13 1038.65   69.85
  -5   2  13 1122.62   66.13
   5   2 -12   84.99   13.28
   5   2 -12   88.80   13.56
   5  -2 -12   86.94   15.70
   5  -2 -12   81.37   11.61
  -5  -2  12   74.87   12.08
  -5  -2  12   88.06   14.95
  -5   2  12   69.39   13.84
  -5   2  12   81.46   16.63
   5   2 -11 1344.71   74.12
   5   2 -11 1345.55   72.08
   5  -2 -11 1258.79   66.88
   5  -2 -11 1300.03   67.62
  -5  -2  11 1210.31   65.11
  -5  -2  11 1256.47   74.68
  -5   2  11 1068.65   66.41
  -5   2  11 1220.24   68.18
   5   2 -10  128.18   18.67
   5   2 -10  127.25   18.39
   5  -2 -10  123.72   12.73
   5  -2 -10  124.65   15.98
  -5  -2  10  114.25   12.73
  -5  -2  10  136.64   16.07
  -5   2  10  109.42   14.12
  -5   2  10  121.68   13.84
   5   2  -9 2806.55  164.04
   5   2  -9 2891.08  155.03
   5  -2  -9 2717.20  155.49
   5  -2  -9 2613.07  140.44
  -5  -2   9 2790.85  159.30
  -5  -2   9 2616.69  140.26
  -5   2   9 2417.64  148.80
  -5   2   9 2674.84  149.36
   5   2  -8   63.91   12.73
   5   2  -8   63.07    9.20
   5  -2  -8   61.12   11.80
   5  -2  -8   56.29    7.80
  -5  -2   8   62.42    8.36
  -5  -2   8   71.89   14.21
  -5   2   8   61.03    8.92
  -5   2   8   62.70   10.03
   5   2  -7 2196.57  114.16
   5   2  -7 2384.39  118.99
   5  -2  -7 2109.72  109.42
   5  -2  -7 2006.43  106.73
  -5  -2   7 2107.49  105.61
  -5  -2   7 2232.80  120.38
  -5   2   7 2033.37  106.45
  -5   2   7 2115.57  113.14
   5   2  -6  416.59   23.31
   5   2  -6  418.82   22.48
   5  -2  -6  383.99   22.57
   5  -2  -6  389.38   22.76
  -5  -2   6  379.16   20.53
  -5  -2   6  415.39   24.99
  -5   2   6  371.08   20.16
  -5   2   6  410.09   24.71
   5   2  -5 1495.37   73.01
   5   2  -5 1574.98   73.57
   5  -2  -5 1415.12   70.59
   5  -2  -5 1386.23   63.26
  -5  -2   5 1418.65   67.44
  -5  -2   5 1531.88   76.72
  -5   2   5 1363.94   64.65
  -5   2   5 1492.03   82.11
   5   2  -4   31.02    5.85
   5   2  -4   36.69    8.92
   5  -2  -4   42.26    9.57
   5  -2  -4   28.24    6.22
  -5  -2   4   70.41    7.43
  -5  -2   4   41.71    6.04
  -5   2   4   44.40    6.22
  -5   2   4   65.48    7.90
   5   2  -3 3306.65  175.93
   5   2  -3 3368.14  173.70
   5  -2  -3 3302.01  178.53
   5  -2  -3 3130.26  160.41
  -5  -2   3 3344.18  190.51
  -5  -2   3 3157.85  166.27
  -5   2   3 3102.77  161.44
  -5   2   3 3376.04  191.53
   5   2  -2   74.49    6.87
   5   2  -2   73.66   10.87
   5  -2  -2   76.07    6.32
   5  -2  -2   78.86    9.57
  -5  -2   2   91.40    8.45
  -5  -2   2   84.80    9.94
  -5   2   2  103.57    9.94
  -5   2   2   83.69    6.41
   5   2  -1 2883.46  153.63
   5   2  -1 2873.99  141.37
   5  -2  -1 2769.12  153.73
   5  -2  -1 2742.93  128.09
  -5  -2   1 2826.15  152.70
  -5  -2   1 2756.58  139.05
  -5   2   1 2772.28  129.39
  -5   2   1 2791.51  146.95
   5   2   0  357.89   16.53
   5   2   0  370.34   19.23
   5  -2   0  362.72   14.03
   5  -2   0  360.40   26.66
  -5  -2   0  375.17   18.95
  -5  -2   0  386.96   18.58
  -5   2   0  380.83   21.27
  -5   2   0  362.44   13.38
   5   2   1 2867.86  143.32
   5   2   1 2864.98  144.81
   5  -2   1 2670.75  115.92
   5  -2   1 2688.40  151.68
  -5  -2  -1 2802.65  145.65
  -5  -2  -1 2708.56  137.38
   5   2   2  207.14   13.19
   5   2   2  211.59   16.26
   5  -2   2  200.91   15.88
   5  -2   2  201.84   14.49
  -5  -2  -2  237.97   12.73
  -5  -2  -2  216.80   12.26
   5   2   3 4371.87  242.34
   5   2   3 4638.27  258.04
   5  -2   3 4273.32  243.36
   5  -2   3 4382.64  254.51
  -5  -2  -3 4325.43  238.90
  -5  -2  -3 4534.05  255.99
   5   2   4   93.35    7.90
   5   2   4   94.28    8.55
   5  -2   4   99.57   10.03
   5  -2   4   97.81   11.24
  -5  -2  -4  103.66    8.82
  -5  -2  -4  102.82    9.47
   5   2   5 2046.65   99.20
   5   2   5 1960.92   97.99
   5  -2   5 2077.95  110.63
   5  -2   5 1997.24  103.29
  -5  -2  -5 2163.78  104.40
  -5  -2  -5 1926.74   88.61
   5   2   6  234.63   16.07
   5   2   6  242.90   14.58
   5  -2   6  250.24   16.81
   5  -2   6  256.18   18.67
  -5  -2  -6  262.87   15.51
  -5  -2  -6  244.20   14.12
   5   2   7 1298.18   66.69
   5   2   7 1269.94   62.51
   5  -2   7 1297.34   67.71
   5  -2   7 1285.45   64.18
  -5  -2  -7 1347.68   58.89
  -5  -2  -7 1245.04   57.59
   5   2   8   17.46    6.13
   5   2   8   14.68    5.11
   5  -2   8   22.11    7.43
   5  -2   8   20.25    6.50
  -5  -2  -8   33.16    5.20
  -5  -2  -8   29.82    5.48
   5   2   9 2055.01  101.34
   5   2   9 2050.65  103.29
   5  -2   9 2082.41  114.06
   5  -2   9 2056.22  116.29
  -5  -2  -9 2142.70  106.08
  -5  -2  -9 2148.46  101.80
   5   2  10   58.43    9.66
   5   2  10   50.25    9.94
   5  -2  10   56.10   11.52
   5  -2  10   54.90   10.03
  -5  -2 -10   64.74    6.22
  -5  -2 -10   64.00    6.59
   5   2  11 1470.02   79.05
   5   2  11 1406.02   70.59
   5  -2  11 1511.26   85.18
   5  -2  11 1482.55   80.16
  -5  -2 -11 1539.96   75.98
   5   2  12  231.84   20.16
   5  -2  12  210.85   22.29
   5  -2  12  209.92   19.60
   5   2  12  207.69   15.33
  -5  -2 -12  224.78   16.35
  -5  -2 -12  229.24   17.28
   5   2  13 1307.65   68.74
   5  -2  13 1291.02   84.53
   5  -2  13 1272.82   77.65
   5   2  13 1241.14   65.76
  -5  -2 -13 1303.75   67.53
  -5  -2 -13 1428.12   74.68
   5   2  14   34.46   10.68
   5   2  14   32.97   11.05
   5  -2  14   33.53   12.35
   5  -2  14   38.36   10.87
  -5  -2 -14   40.68    8.73
  -5  -2 -14   49.04    9.75
   5   2  15 1313.59   73.66
   5  -2  15 1313.22   85.36
   5  -2  15 1288.33   80.35
  -5  -2 -15 1322.14   66.51
  -5  -2 -15 1408.43   80.35
   5   2  16    0.09    5.85
   5   2  16   39.66    8.08
   5  -2  16   37.53   13.38
  -5  -2 -16    6.32    6.78
  -5  -2 -16   53.04    9.75
   5   2  17  642.96   42.91
   5  -2  17  638.78   48.86
  -5  -2 -17  692.84   48.95
  -5   2 -17  571.53   38.18
   5   2  18   -0.19    6.13
   5   2  18   25.27    8.55
   5  -2  18   38.08   13.75
  -5  -2 -18   -0.28    6.50
  -5  -2 -18   52.02   10.12
  -5   2 -18    8.27   11.89
   5   2  19  469.82   49.23
   5  -2  19  467.22   45.89
  -5  -2 -19  513.29   44.03
  -5   2 -19  511.99   50.34
   5   2  20    0.00    5.39
   5   2  20   13.00   10.50
   5  -2  20   18.86    9.47
  -5  -2 -20   -0.09    6.04
  -5  -2 -20   21.46    8.73
  -5   2 -20    0.28   10.40
   5   2  21  536.88   47.84
   5  -2  21  543.57   70.96
  -5  -2 -21  580.63   51.92
  -5   2 -21  540.97   58.05
   5   2  22    1.39    6.13
   5   2  22   11.89   11.24
   5  -2  22   14.03   10.96
   5   3 -22    8.08   10.50
   5  -3 -22    5.11    8.64
   5  -3 -22    5.11    8.82
  -5  -3  22    3.90   13.19
  -5   3  22    4.92   10.50
   5   3 -21   -0.37   16.26
   5   3 -21   74.12   20.62
   5  -3 -21   82.67   17.18
   5  -3 -21   76.54   17.09
  -5  -3  21   76.35   18.95
  -5  -3  21   59.35   23.50
  -5   3  21   -0.93   22.57
  -5   3  21   80.35   19.88
   5   3 -20    0.19   12.54
   5   3 -20   32.97   14.68
   5  -3 -20   36.41   12.35
   5  -3 -20   32.70   16.72
  -5  -3  20   34.46   13.38
  -5  -3  20   33.81   16.53
  -5   3  20    0.65   12.35
  -5   3  20   36.78   18.39
   5   3 -19   -0.28   18.11
   5   3 -19  107.47   20.90
   5  -3 -19  106.82   23.50
   5  -3 -19  106.73   16.91
  -5  -3  19   99.11   24.52
  -5  -3  19   98.46   23.50
  -5   3  19   -0.46   22.94
  -5   3  19   95.02   18.67
   5   3 -18    9.85    8.55
   5  -3 -18    7.43    7.15
   5  -3 -18    9.10    6.59
   5   3 -18   -3.44   10.87
  -5  -3  18    4.92    7.43
  -5  -3  18    4.55   12.63
  -5   3  18   -1.86    7.52
  -5   3  18    6.50    7.34
   5   3 -17  221.63   39.20
   5   3 -17  250.05   29.26
   5  -3 -17  251.54   25.45
   5  -3 -17  256.55   23.78
  -5  -3  17  237.23   26.47
  -5  -3  17  253.76   32.32
  -5   3  17  108.77   26.10
  -5   3  17  239.55   33.44
   5   3 -16   12.35   13.38
   5   3 -16    9.85    9.01
   5  -3 -16    9.85    7.43
   5  -3 -16   11.70    6.87
  -5  -3  16   11.15   10.59
  -5  -3  16    6.22    9.66
  -5   3  16   11.15    8.92
  -5   3  16    8.73   10.87
   5   3 -15  148.06   27.59
   5  -3 -15  149.27   21.64
   5  -3 -15  145.65   17.46
   5   3 -15  148.80   29.63
  -5  -3  15  135.24   18.02
  -5  -3  15  135.34   22.48
  -5   3  15  109.51   20.25
  -5   3  15  131.99   18.86
   5   3 -14   92.51   16.91
   5   3 -14  101.71   23.04
   5  -3 -14   99.67   17.28
   5  -3 -14   99.11   18.30
  -5  -3  14   88.33   13.93
  -5  -3  14   90.38   23.41
  -5   3  14   76.82   15.98
  -5   3  14   90.56   15.14
   5   3 -13  359.65   31.30
   5   3 -13  372.01   30.10
   5  -3 -13  352.50   24.52
   5  -3 -13  349.90   31.49
  -5  -3  13  341.26   25.17
  -5  -3  13  332.53   31.77
  -5   3  13  282.56   27.87
  -5   3  13  329.56   27.12
   5   3 -12   14.40    7.80
   5  -3 -12   19.78    8.55
   5  -3 -12   14.21    8.55
  -5  -3  12   15.42    6.41
  -5  -3  12   17.56    8.55
  -5   3  12   10.03    7.52
  -5   3  12   15.88    9.75
   5   3 -11  367.09   27.68
   5   3 -11  378.23   34.27
   5  -3 -11  364.02   23.13
   5  -3 -11  363.37   29.35
  -5  -3  11  333.00   22.57
  -5  -3  11  353.62   29.26
  -5   3  11  309.50   25.08
  -5   3  11  332.25   31.86
   5   3 -10    3.99    5.39
   5  -3 -10    5.85    4.27
   5  -3 -10    7.43    5.94
   5   3 -10    6.04    5.29
  -5  -3  10    5.57    5.67
  -5  -3  10    5.29    5.85
  -5   3  10    6.69    4.64
  -5   3  10    6.22    4.92
   5   3  -9  228.50   19.41
   5   3  -9  239.83   19.04
   5  -3  -9  224.51   16.53
   5  -3  -9  230.26   20.43
  -5  -3   9  218.38   15.23
  -5  -3   9  221.72   20.62
  -5   3   9  193.67   16.26
  -5   3   9  222.56   23.59
   5   3  -8  207.51   17.65
   5  -3  -8  192.65   15.33
   5  -3  -8  197.66   18.02
   5   3  -8  203.88   16.63
  -5  -3   8  201.75   17.37
  -5  -3   8  201.66   18.58
  -5   3   8  168.68   13.93
  -5   3   8  194.13   16.81
   5   3  -7  346.28   26.75
   5   3  -7  344.61   21.83
   5  -3  -7  324.36   24.80
   5  -3  -7  337.83   22.85
  -5  -3   7  316.00   18.02
  -5  -3   7  338.11   29.91
  -5   3   7  289.15   22.29
  -5   3   7  328.72   22.39
   5   3  -6    4.83    4.18
   5  -3  -6    6.87    5.29
   5  -3  -6    4.83    4.46
   5   3  -6    2.69    5.48
  -5  -3   6    5.76    3.25
  -5  -3   6    7.43    6.41
  -5   3   6    7.25    4.27
  -5   3   6    8.64    4.46
   5   3  -5  390.68   26.84
   5   3  -5  397.00   22.57
   5  -3  -5  361.23   21.64
   5  -3  -5  388.82   19.23
  -5  -3   5  367.55   22.48
  -5  -3   5  387.71   30.28
  -5   3   5  381.58   23.59
  -5   3   5  349.25   21.46
   5   3  -4   29.44    5.94
   5   3  -4   29.63    6.04
   5  -3  -4   27.87    6.04
   5  -3  -4   30.56    6.41
  -5  -3   4   23.69    9.20
  -5  -3   4   27.96    6.50
  -5   3   4   32.23    6.78
  -5   3   4   26.19    5.67
   5   3  -3  222.18   17.74
   5   3  -3  254.79   17.93
   5  -3  -3  216.42   11.15
   5  -3  -3  219.77   19.88
  -5  -3   3  213.92   19.88
  -5  -3   3  208.62   15.23
  -5   3   3  192.00   12.91
  -5   3   3  209.55   15.60
   5   3  -2  164.59   11.52
   5  -3  -2  170.72   14.03
   5  -3  -2  156.61   10.87
   5   3  -2  170.35   11.89
  -5  -3   2  164.59   13.38
  -5  -3   2  167.94   13.10
  -5   3   2  167.66   13.47
  -5   3   2  156.61   10.22
   5   3  -1  639.15   30.28
   5   3  -1  668.97   35.30
   5  -3  -1  626.89   27.31
   5  -3  -1  656.33   34.65
  -5  -3   1  634.69   32.88
  -5  -3   1  651.04   32.70
  -5   3   1  636.83   33.81
  -5   3   1  608.31   26.19
   5   3   0   11.15    3.72
   5   3   0    9.75    4.74
   5  -3   0    7.06    5.76
   5  -3   0    6.59    2.60
   5  -3   0    8.82    2.79
   5  -3   0   10.40    4.92
  -5  -3   0   10.03    5.67
  -5  -3   0   14.03    3.16
   5   3   1  722.38   33.72
   5   3   1  762.78   38.08
   5  -3   1  690.70   25.92
   5  -3   1  709.93   35.39
   5  -3   1  740.95   28.14
   5  -3   1  721.54   38.73
  -5  -3  -1  774.30   36.23
  -5  -3  -1  700.55   35.02
   5   3   2   67.62    7.06
   5   3   2   71.15    6.69
   5  -3   2   67.81    9.57
   5  -3   2   63.16    4.18
   5  -3   2   66.79    4.46
   5  -3   2   66.97    8.27
  -5  -3  -2   70.69    7.80
  -5  -3  -2   61.49    7.62
   5   3   3  179.64   13.47
   5   3   3  167.01    9.47
   5  -3   3  184.29   13.28
   5  -3   3  173.33    5.85
   5  -3   3  184.19   15.42
   5  -3   3  163.39    5.67
  -5  -3  -3  162.83   11.33
  -5  -3  -3  181.87   15.23
   5   3   4  172.21   11.42
   5   3   4  192.37   13.65
   5  -3   4  180.57   13.93
   5  -3   4  182.80   15.70
  -5  -3  -4  183.64   11.98
  -5  -3  -4  175.28   12.17
   5   3   5  557.60   27.03
   5   3   5  623.64   28.05
   5  -3   5  610.63   31.95
   5  -3   5  605.06   34.65
  -5  -3  -5  579.14   28.05
  -5  -3  -5  585.09   28.98
   5   3   6    6.41    3.07
   5   3   6    6.97    3.44
   5  -3   6    8.27    5.76
   5  -3   6    6.50    6.87
  -5  -3  -6    7.99    3.34
  -5  -3  -6    7.80    3.62
   5   3   7  325.94   15.42
   5   3   7  347.86   17.56
   5  -3   7  346.19   24.15
   5  -3   7  357.24   26.94
  -5  -3  -7  327.70   17.83
  -5  -3  -7  357.70   19.23
   5   3   8   46.81    6.87
   5   3   8   45.70    7.80
   5  -3   8   51.37    9.94
   5  -3   8   43.10    8.45
  -5  -3  -8   46.35    8.36
  -5  -3  -8   49.14    8.73
   5   3   9   94.28    9.75
   5   3   9   91.40   10.87
   5  -3   9   96.04   13.28
   5  -3   9   98.37   11.80
  -5  -3  -9   96.51    9.20
  -5  -3  -9   87.41    8.73
   5   3  10   82.58   10.87
   5   3  10   80.25    9.94
   5  -3  10   87.03   13.84
   5  -3  10   96.79   16.16
  -5  -3 -10   88.80   11.80
  -5  -3 -10   86.29   11.80
   5   3  11  326.77   21.83
   5   3  11  329.10   22.76
   5  -3  11  345.63   35.39
   5  -3  11  333.74   25.08
  -5  -3 -11  328.54   19.78
  -5  -3 -11  359.84   25.54
   5   3  12    7.62    5.57
   5   3  12    9.38    5.48
   5  -3  12    9.75    7.62
   5  -3  12    8.55    6.59
  -5  -3 -12    8.45    6.32
  -5  -3 -12   10.40    4.64
   5   3  13  411.67   23.78
   5   3  13  386.68   22.48
   5  -3  13  399.04   30.56
   5  -3  13  407.31   34.27
  -5  -3 -13  343.21   27.22
  -5  -3 -13  396.62   23.96
   5   3  14   42.91    8.73
   5   3  14    6.59    5.57
   5  -3  14   41.52   11.42
   5  -3  14   41.43    9.47
  -5  -3 -14   -0.65    5.39
  -5  -3 -14   44.31    7.06
   5   3  15  115.18   13.75
   5  -3  15  122.42   22.11
   5  -3  15  109.98   17.74
  -5  -3 -15  118.99   18.11
   5   3  16   44.49    8.36
   5   3  16    0.00    7.80
   5  -3  16   40.03   17.93
   5  -3  16   27.40   11.05
  -5  -3 -16    0.37    8.45
  -5  -3 -16   43.56   10.59
   5   3  17  222.56   22.29
   5  -3  17  216.89   33.07
   5  -3  17  209.74   35.58
  -5  -3 -17  229.06   21.46
   5   3  18    0.00    6.50
   5   3  18   12.45    6.97
   5  -3  18   12.73    9.20
  -5  -3 -18    0.65    6.97
  -5  -3 -18   16.53    8.55
   5   3  19  197.10   31.02
   5  -3  19  176.30   28.61
  -5  -3 -19  193.02   29.82
   5   3  20    0.19    7.15
   5   3  20   15.05    9.85
   5  -3  20   12.54   10.12
  -5  -3 -20    3.90    7.06
  -5  -3 -20   13.65   10.22
  -5   3 -20    2.60    6.87
   5   3  21    0.09    7.71
   5   3  21   47.28   10.77
   5  -3  21   41.52   20.71
  -5  -3 -21    2.79   10.31
  -5  -3 -21   53.41   14.86
   5  -4 -21  220.70   37.43
  -5  -4  21  189.30   31.49
  -5   4  21  179.46   41.52
   5   4 -20    0.74   13.28
   5   4 -20   49.51   17.83
   5  -4 -20   53.69   17.74
   5  -4 -20   44.03   19.32
  -5  -4  20   37.43   14.77
  -5   4  20   -0.56   13.93
  -5   4  20   47.28   14.86
   5   4 -19  280.98   50.62
   5  -4 -19  270.86   32.05
   5  -4 -19  288.23   37.80
  -5  -4  19  254.88   32.60
  -5  -4  19  244.66   40.13
  -5   4  19  257.48   43.56
   5   4 -18  141.19   24.61
   5  -4 -18  127.44   20.16
   5  -4 -18  146.95   23.96
   5   4 -18    0.28   24.71
  -5  -4  18  138.12   20.25
  -5  -4  18  135.99   25.36
  -5   4  18   -0.09   18.39
  -5   4  18  131.16   28.24
   5   4 -17  273.74   45.70
   5  -4 -17  264.45   28.33
   5  -4 -17  270.86   32.32
  -5  -4  17  254.51   36.97
  -5  -4  17  241.97   36.69
  -5   4  17  249.40   39.01
   5   4 -16   77.75   18.21
   5  -4 -16   85.18   14.58
   5  -4 -16   90.01   16.81
   5   4 -16   -0.19   14.58
  -5  -4  16   79.88   14.30
  -5  -4  16   73.57   25.54
  -5   4  16    0.46   12.82
  -5   4  16   81.18   15.14
   5   4 -15  651.87   51.92
   5  -4 -15  666.74   42.36
   5  -4 -15  638.22   55.55
  -5  -4  15  586.02   42.63
  -5  -4  15  605.06   54.90
  -5   4  15  609.15   46.26
   5   4 -14   85.36   22.85
   5  -4 -14  100.97   12.08
   5  -4 -14   96.97   13.75
   5   4 -14    0.19   14.68
  -5  -4  14   88.98   13.00
  -5  -4  14   96.51   17.93
  -5   4  14   -0.28   12.35
  -5   4  14   88.15   19.04
   5   4 -13  433.96   46.44
   5  -4 -13  429.51   35.30
   5  -4 -13  399.22   30.28
  -5  -4  13  383.25   28.52
  -5  -4  13  416.32   39.11
  -5   4  13  391.79   39.94
   5   4 -12  373.12   31.77
   5  -4 -12  366.62   30.28
   5  -4 -12  343.21   32.97
  -5  -4  12  339.22   24.06
  -5  -4  12  341.36   32.14
  -5   4  12  205.65   23.96
  -5   4  12  340.89   33.81
   5   4 -11  563.91   41.52
   5   4 -11  591.59   41.15
   5  -4 -11  597.63   33.90
   5  -4 -11  544.31   35.20
  -5  -4  11  531.03   38.64
  -5  -4  11  534.93   42.08
  -5   4  11  468.05   33.81
  -5   4  11  541.80   44.12
   5   4 -10  178.43   20.53
   5  -4 -10  174.81   15.23
   5  -4 -10  173.51   16.63
   5   4 -10  187.63   20.53
  -5  -4  10  162.09   14.58
  -5  -4  10  181.78   21.64
  -5   4  10  143.97   16.44
  -5   4  10  172.86   23.13
   5   4  -9 1069.49   63.26
   5   4  -9 1090.76   62.51
   5  -4  -9 1023.51   53.41
   5  -4  -9  982.73   61.21
  -5  -4   9  948.00   49.60
  -5  -4   9 1029.27   64.09
  -5   4   9  845.45   57.87
  -5   4   9  979.67   56.38
   5   4  -8   70.87   11.70
   5   4  -8   70.04   12.45
   5  -4  -8   79.88   12.82
   5  -4  -8   65.58   12.82
  -5  -4   8   74.12   18.30
  -5  -4   8   69.11   11.33
  -5   4   8   55.17   13.19
  -5   4   8   68.46   11.05
   5   4  -7  881.12   49.32
   5   4  -7  852.51   47.74
   5  -4  -7  823.62   49.97
   5  -4  -7  750.15   40.03
  -5  -4   7  814.80   50.62
  -5  -4   7  763.06   37.80
  -5   4   7  703.24   45.51
  -5   4   7  820.09   52.76
   5   4  -6  532.70   37.15
   5  -4  -6  500.38   29.07
   5  -4  -6  486.72   26.47
   5   4  -6  558.25   40.03
  -5  -4   6  499.63   29.54
  -5  -4   6  505.11   34.46
  -5   4   6  500.10   35.95
  -5   4   6  439.91   25.92
   5   4  -5  672.31   35.76
   5   4  -5  650.11   36.97
   5  -4  -5  585.93   34.27
   5  -4  -5  577.84   32.97
  -5  -4   5  575.52   28.24
  -5  -4   5  581.84   37.62
  -5   4   5  603.30   41.06
  -5   4   5  539.95   34.00
   5   4  -4  313.21   21.27
   5  -4  -4  277.54   19.13
   5  -4  -4  293.15   24.52
   5   4  -4  284.60   22.76
  -5  -4   4  277.92   15.51
  -5  -4   4  296.03   22.85
  -5   4   4  267.60   16.44
  -5   4   4  295.47   20.06
   5   4  -3 1165.26   65.86
   5   4  -3 1096.52   54.06
   5  -4  -3 1017.94   47.46
   5  -4  -3 1138.04   66.32
  -5  -4   3 1101.07   55.08
  -5  -4   3 1088.53   69.29
   5   4  -2  110.63   15.23
   5  -4  -2  102.55   10.77
   5  -4  -2  104.96   14.40
   5  -4  -2  102.36   10.03
   5  -4  -2  109.05   12.08
   5   4  -2  102.36    9.57
  -5  -4   2  114.90   17.09
  -5  -4   2  112.86   10.77
   5   4  -1 1106.37   56.66
   5   4  -1 1113.98   56.20
   5  -4  -1 1045.99   49.88
   5  -4  -1 1062.34   59.82
   5  -4  -1 1063.17   49.51
   5  -4  -1 1071.91   57.40
  -5  -4   1 1053.24   65.30
  -5  -4   1 1120.39   53.13
   5   4   0  710.49   37.15
   5  -4   0  687.64   31.30
   5  -4   0  710.58   47.09
   5  -4   0  666.83   31.49
   5  -4   0  691.44   35.95
   5   4   0  723.21   37.71
  -5  -4   0  716.24   33.72
  -5  -4   0  680.02   39.20
   5   4   1 1019.80   51.46
   5   4   1 1018.87   49.69
   5  -4   1  932.20   41.24
   5  -4   1 1028.53   50.99
   5  -4   1  972.89   42.45
   5  -4   1 1008.65   62.98
  -5  -4  -1 1006.33   45.98
  -5  -4  -1  970.29   52.29
   5   4   2  314.79   18.76
   5  -4   2  298.63   16.07
   5  -4   2  301.79   14.12
   5  -4   2  301.32   19.41
   5  -4   2  315.07   22.85
  -5  -4  -2  294.36   20.99
   5   4   3 1598.76   74.22
   5   4   3 1778.86   85.18
   5  -4   3 1634.89   70.31
   5  -4   3 1664.05   91.59
   5  -4   3 1659.13   92.24
   5  -4   3 1705.95   75.42
  -5  -4  -3 1636.19   84.90
  -5  -4  -3 1605.44   85.83
   5   4   4  112.67    8.82
   5   4   4  123.82   10.68
   5  -4   4  129.11   15.98
   5  -4   4  121.12    6.69
   5  -4   4  125.02    7.71
   5  -4   4  124.65   14.68
  -5  -4  -4  126.88   12.08
  -5  -4  -4  123.91   16.63
   5   4   5  884.18   40.87
   5   4   5  790.46   35.76
   5  -4   5  847.40   51.09
   5  -4   5  838.48   31.95
   5  -4   5  887.15   32.70
   5  -4   5  853.53   49.42
  -5  -4  -5  840.99   43.94
  -5  -4  -5  827.34   44.59
   5   4   6  473.53   22.94
   5   4   6  519.98   25.92
   5  -4   6  497.50   34.55
   5  -4   6  449.20   15.33
   5  -4   6  489.32   33.07
  -5  -4  -6  486.91   27.40
  -5  -4  -6  495.55   34.46
   5   4   7  539.48   25.82
   5   4   7  499.73   23.41
   5  -4   7  438.33   13.93
   5  -4   7  514.22   30.19
   5  -4   7  422.07   12.91
   5  -4   7  506.69   33.72
  -5  -4  -7  482.82   27.22
  -5  -4  -7  503.44   28.98
   5   4   8  164.50   12.35
   5   4   8  149.64   11.24
   5  -4   8  152.89   18.48
   5  -4   8  156.05   15.70
  -5  -4  -8  163.02   13.56
  -5  -4  -8  165.34   14.86
   5   4   9  674.54   33.53
   5   4   9  736.59   35.76
   5  -4   9  692.93   45.79
   5  -4   9  686.52   41.52
  -5  -4  -9  650.39   36.78
  -5  -4  -9  706.12   46.07
   5   4  10  103.01   11.15
   5   4  10  109.05   11.33
   5  -4  10  109.42   17.18
   5  -4  10  104.13   14.21
  -5  -4 -10  103.57   11.98
  -5  -4 -10  107.00   15.88
   5   4  11  724.88   39.20
   5   4  11  723.40   38.45
   5  -4  11  711.23   59.91
   5  -4  11  714.11   45.61
  -5  -4 -11  674.17   46.63
   5   4  12  258.78   21.36
   5   4  12  238.35   18.76
   5  -4  12  243.92   28.33
   5  -4  12  245.78   24.06
  -5  -4 -12  242.15   19.97
   5   4  13  502.61   34.18
   5   4  13  480.78   31.02
   5  -4  13  511.24   44.21
   5  -4  13  482.91   37.53
  -5  -4 -13  491.65   32.88
   5   4  14  105.89   14.86
   5   4  14   70.50   12.35
   5  -4  14  123.82   20.62
   5  -4  14  111.37   16.72
  -5  -4 -14    0.28   13.75
  -5  -4 -14  117.32   13.19
   5  -4  15  641.75   56.47
   5  -4  15  606.64   48.67
  -5  -4 -15  598.46   48.11
   5  -4  16   74.03   27.31
   5  -4  16   88.80   22.39
  -5  -4 -16   -1.21   13.19
  -5  -4 -16   94.65   13.19
   5  -4  17  295.10   41.89
   5  -4  17  305.87   35.76
  -5  -4 -17  317.11   36.60
   5  -4  18  127.07   41.24
   5  -4  18  132.73   25.73
  -5  -4 -18  124.19   25.64
   5  -4  19  157.91   30.10
  -5  -4 -19  182.99   30.65
  -5  -4 -20    1.11    7.25
  -5  -4 -20   35.11    9.75
   5   5 -19   -1.30   18.02
   5  -5 -19  115.18   20.25
   5  -5 -19  122.42   22.85
  -5  -5  19   98.37   26.01
  -5   5  19   96.97   25.73
   5   5 -18   39.94   23.50
   5  -5 -18   39.94   13.65
   5  -5 -18   51.18   15.51
   5   5 -18    2.97   13.19
  -5  -5  18   41.80   13.10
  -5   5  18    0.09   13.10
  -5   5  18   45.14   17.46
   5   5 -17  256.83   34.37
   5  -5 -17  244.01   28.70
   5  -5 -17  242.99   23.22
  -5  -5  17  236.86   34.46
  -5  -5  17  234.07   47.00
  -5   5  17    0.46   31.12
  -5   5  17  210.48   34.65
   5   5 -16    0.74   14.77
   5   5 -16   80.63   19.32
   5  -5 -16   78.49   15.98
   5  -5 -16   82.11   15.51
  -5  -5  16   83.78   20.62
  -5   5  16   -0.65   13.93
  -5   5  16   74.87   19.69
  -5  -5  16   76.17   14.30
   5   5 -15    0.84   24.06
   5   5 -15  143.23   31.02
   5  -5 -15  130.50   18.86
   5  -5 -15  125.02   19.41
  -5  -5  15  127.72   22.29
  -5  -5  15  122.70   24.24
  -5   5  15    0.28   20.90
  -5   5  15  116.94   17.28
   5   5 -14  177.32   37.25
   5  -5 -14  183.26   31.40
   5  -5 -14  189.12   22.85
  -5  -5  14  176.67   25.82
  -5  -5  14  190.70   39.29
  -5   5  14  174.25   27.87
   5   5 -13  268.35   38.36
   5   5 -13    0.09   30.47
   5  -5 -13  251.72   24.34
   5  -5 -13  250.24   25.45
  -5  -5  13  243.55   31.40
  -5   5  13  241.69   29.44
  -5  -5  13  245.78   26.94
   5   5 -12   63.35   14.86
   5   5 -12   -0.74   12.63
   5  -5 -12   67.06   11.89
   5  -5 -12   65.67   16.26
  -5  -5  12   63.26    9.66
  -5  -5  12   55.55   20.90
  -5   5  12   63.26   14.21
  -5   5  12   -1.95    9.57
   5   5 -11  375.35   34.18
   5  -5 -11  368.01   29.63
   5  -5 -11  329.00   28.05
  -5  -5  11  350.37   36.50
  -5  -5  11  347.02   29.82
  -5   5  11  344.70   33.35
   5   5 -10  167.66   28.33
   5  -5 -10  156.23   18.21
   5  -5 -10  148.15   22.85
  -5  -5  10  143.97   18.02
  -5  -5  10  151.40   23.31
  -5   5  10  144.25   15.70
   5   5  -9  284.14   27.22
   5  -5  -9  261.94   23.31
   5  -5  -9  262.77   22.39
  -5  -5   9  266.77   29.17
  -5   5   9  246.98   26.01
  -5  -5   9  252.28   22.48
   5   5  -8  314.79   27.77
   5  -5  -8  283.30   24.43
   5  -5  -8  275.31   27.12
  -5  -5   8  282.56   18.21
  -5  -5   8  290.45   37.90
  -5   5   8  278.66   21.27
   5   5  -7  369.32   29.44
   5   5  -7  217.54   32.23
   5  -5  -7  336.43   21.83
   5  -5  -7  335.88   23.22
  -5  -5   7  344.42   19.78
  -5  -5   7  336.25   30.47
  -5   5   7  329.84   28.42
   5   5  -6  129.48   16.63
   5   5  -6  121.96   20.25
   5  -5  -6  120.66   12.35
   5  -5  -6  120.10   16.07
   5  -5  -6  123.26   16.63
  -5  -5   6  120.84   13.28
  -5  -5   6  122.70   18.02
   5   5  -5  426.35   34.93
   5   5  -5  442.60   31.30
   5  -5  -5  422.17   30.47
   5  -5  -5  405.35   30.75
   5  -5  -5  408.98   32.42
   5  -5  -5  433.50   25.82
  -5  -5   5  407.21   33.16
  -5  -5   5  417.80   25.64
   5   5  -4  152.24   16.91
   5   5  -4  141.28   18.76
   5  -5  -4  141.84   16.44
   5  -5  -4  139.79   15.51
   5  -5  -4  134.03   13.28
   5  -5  -4  144.81   17.28
  -5  -5   4  148.15   13.38
  -5  -5   4  136.45   18.21
   5   5  -3  292.41   23.41
   5   5  -3  282.84   25.17
   5  -5  -3  265.38   20.81
   5  -5  -3  254.69   19.41
   5  -5  -3  275.50   22.48
   5  -5  -3  272.81   18.39
  -5  -5   3  263.24   31.30
  -5  -5   3  291.94   18.58
   5   5  -2  361.51   32.23
   5   5  -2  345.54   25.73
   5  -5  -2  341.91   21.18
   5  -5  -2  344.79   23.13
   5  -5  -2  337.36   23.31
   5  -5  -2  335.50   24.06
  -5  -5   2  351.20   19.88
  -5  -5   2  323.80   27.40
   5   5  -1  402.38   27.68
   5   5  -1  417.24   31.40
   5  -5  -1  391.33   25.45
   5  -5  -1  411.21   24.61
   5  -5  -1  395.88   23.78
   5  -5  -1  402.20   26.57
  -5  -5   1  404.15   20.90
  -5  -5   1  384.92   36.69
   5   5   0  114.16   13.75
   5   5   0  110.91   12.82
   5  -5   0  107.93   11.33
   5  -5   0  100.60   11.61
   5  -5   0  104.78   11.24
   5  -5   0  109.23   13.65
  -5  -5   0  105.15   14.95
  -5  -5   0  112.58    9.01
   5   5   1  744.11   38.08
   5  -5   1  738.07   37.99
   5  -5   1  724.42   36.41
   5  -5   1  763.99   36.60
   5  -5   1  742.81   50.16
  -5  -5  -1  477.53   27.03
  -5  -5  -1  694.97   42.45
   5   5   2  400.90   25.45
   5   5   2  354.82   18.48
   5  -5   2  394.30   29.17
   5  -5   2  397.55   21.09
   5  -5   2  391.98   28.05
   5  -5   2  375.82   21.74
  -5  -5  -2  381.48   26.75
  -5  -5  -2  382.69   28.42
   5   5   3  404.98   23.50
   5   5   3  397.55   17.83
   5  -5   3  447.71   23.04
   5  -5   3  441.12   31.58
   5  -5   3  458.95   23.13
   5  -5   3  459.79   38.36
  -5  -5  -3  438.05   37.53
  -5  -5  -3  450.22   35.39
   5   5   4  325.29   16.72
   5   5   4  327.05   14.77
   5  -5   4  361.14   18.21
   5  -5   4  357.80   22.85
   5  -5   4  360.68   34.55
   5  -5   4  367.27   21.55
  -5  -5  -4  354.64   26.47
  -5  -5  -4  360.03   25.17
   5  -5   5  312.38   16.53
   5  -5   5  293.71   21.46
   5  -5   5  303.46   18.30
   5  -5   5  292.96   25.45
  -5  -5  -5  295.10   22.48
  -5  -5  -5  285.44   23.69
   5  -5   6   49.04    9.66
   5  -5   6   51.64   12.17
  -5  -5  -6   55.55   10.22
  -5  -5  -6   57.22   10.68
   5  -5   7  322.59   22.66
   5  -5   7  327.05   26.19
  -5  -5  -7  327.42   22.85
  -5  -5  -7  157.63   18.86
   5  -5   8  155.77   16.81
   5  -5   8  157.53   20.16
  -5  -5  -8  164.41   16.53
   5  -5   9  244.94   25.73
   5  -5   9  248.38   28.79
  -5  -5  -9  256.27   27.49
   5  -5  10  201.84   24.61
   5  -5  10  202.12   20.71
  -5  -5 -10  195.71   19.51
   5  -5  11  243.73   36.60
   5  -5  11  235.37   24.43
  -5  -5 -11  234.26   22.01
   5  -5  12  103.20   17.83
   5  -5  12  100.87   19.97
  -5  -5 -12   89.36   13.10
  -5  -5 -12   -0.09   13.28
   5  -5  13  364.48   39.29
   5  -5  13  381.76   44.40
  -5  -5 -13  362.53   37.43
   5  -5  14  161.06   27.87
   5  -5  14  159.11   23.87
  -5  -5 -14  152.24   20.16
   5  -5  15  181.69   31.21
   5  -5  15  173.33   26.10
  -5  -5 -15  166.54   21.27
   5  -5  16  135.61   26.57
   5  -5  16  141.28   22.76
  -5  -5 -16    0.09   17.46
  -5  -5 -16  135.34   17.37
   5  -5  17  132.83   27.40
   5  -5  17  126.98   23.22
  -5  -5 -17    0.00   17.74
  -5  -5 -17  130.97   18.67
  -5  -5 -18   -0.09    6.13
  -5  -5 -18   15.05    7.99
   5   6 -16    1.11   22.29
   5  -6 -16   80.35   19.41
  -5  -6  16   76.72   15.05
   5   6 -15    0.93   24.06
   5   6 -15  165.99   25.45
   5  -6 -15  162.83   21.74
  -5  -6  15  156.61   22.29
  -5   6  15    0.09   17.28
   5   6 -14   78.77   20.25
   5   6 -14    0.56   20.06
   5  -6 -14   88.06   17.37
  -5  -6  14   79.32   17.37
  -5  -6  14   75.33   21.27
  -5   6  14    0.56   18.95
   5   6 -13    4.74   23.96
   5   6 -13  167.66   25.82
   5  -6 -13  148.25   20.90
  -5  -6  13  153.91   16.16
  -5  -6  13  155.58   26.84
  -5   6  13    2.04   22.57
   5   6 -12  248.84   30.84
   5   6 -12    1.11   28.61
   5  -6 -12  226.83   25.36
  -5  -6  12  216.52   24.24
  -5  -6  12  227.94   32.32
   5   6 -11  217.17   27.31
   5   6 -11    1.30   26.47
   5  -6 -11  202.40   23.04
  -5  -6  11  193.20   21.92
  -5  -6  11  202.49   29.63
   5   6 -10  108.12   20.34
   5   6 -10    1.30   20.62
   5  -6 -10  106.63   21.09
   5  -6 -10   97.07   22.66
  -5  -6  10   99.85   15.33
  -5  -6  10  109.23   22.20
   5   6  -9  262.12   29.44
   5  -6  -9  232.12   33.72
   5  -6  -9  240.11   18.11
   5  -6  -9  232.03   23.69
   5  -6  -9  237.88   23.13
  -5  -6   9  240.02   23.31
  -5  -6   9  239.55   41.61
   5   6  -8  142.12   20.99
   5   6  -8    2.69   20.53
   5  -6  -8  123.35   17.83
   5  -6  -8  125.77   15.79
   5  -6  -8  123.17   16.16
   5  -6  -8  128.65   21.55
  -5  -6   8  127.63   15.42
  -5  -6   8  132.18   22.76
   5   6  -7  201.10   32.70
   5  -6  -7  195.06   19.60
   5  -6  -7  190.70   19.51
   5  -6  -7  175.28   26.84
   5  -6  -7  186.89   19.41
  -5  -6   7  177.32   17.93
  -5  -6   7  179.83   26.75
   5   6  -6  294.45   29.17
   5  -6  -6  258.97   24.34
   5  -6  -6  270.39   23.50
   5  -6  -6  269.56   19.60
   5  -6  -6  275.13   27.96
  -5  -6   6  270.11   31.58
   5   6  -5  264.45   26.66
   5   6  -5  198.40   26.10
   5  -6  -5  240.02   22.94
   5  -6  -5  239.83   20.06
   5  -6  -5  249.21   22.01
   5  -6  -5  248.01   28.24
  -5  -6   5  246.24   28.98
   5   6  -4  165.80   27.12
   5  -6  -4  151.31   21.64
   5  -6  -4  153.63   19.97
   5  -6  -4  144.81   18.30
   5  -6  -4  147.04   13.28
  -5  -6   4  147.87   30.10
   5   6  -3  307.55   27.31
   5  -6  -3  293.80   21.09
   5  -6  -3  268.91   20.34
   5  -6  -3  285.72   23.78
   5  -6  -3  280.98   22.39
  -5  -6   3  273.74   29.82
   5   6  -2  111.74   17.28
   5  -6  -2  112.58   17.18
   5  -6  -2  110.44   11.42
   5  -6  -2  114.06   16.07
   5  -6  -2  101.99   12.82
  -5  -6   2  105.89   18.95
   5   6  -1  290.73   26.57
   5  -6  -1  284.97   23.96
   5  -6  -1  289.80   19.88
   5  -6  -1  274.66   21.92
   5  -6  -1  275.59   25.92
  -5  -6   1  272.99   36.97
   5  -6   0  429.32   26.01
   5  -6   0  436.10   29.44
   5  -6   0  419.47   29.91
   5  -6   0  423.84   26.66
  -5  -6   0  437.03   33.62
  -5  -6   0  437.31   36.78
   5  -6   1  369.41   21.27
   5  -6   1  358.08   28.42
   5  -6   1  354.55   33.81
   5  -6   1  369.59   28.24
  -5  -6  -1  366.81   38.27
  -5  -6  -1  367.36   32.32
   5  -6   2  184.19   18.11
   5  -6   2  195.06   17.37
   5  -6   2  186.05   16.44
   5  -6   2  191.25   20.16
  -5  -6  -2  194.60   20.90
  -5  -6  -2  208.25   22.57
   5  -6   3  337.73   22.20
   5  -6   3  317.30   22.20
   5  -6   3  344.14   34.18
   5  -6   3  324.73   22.66
  -5  -6  -3  326.77   27.03
  -5  -6  -3  150.38   23.50
   5  -6   4  142.95   19.88
   5  -6   4  139.05   24.43
  -5  -6  -4  146.02   18.02
   5  -6   5  272.25   26.38
   5  -6   5  262.03   27.03
  -5  -6  -5  257.20   31.58
   5  -6   6  257.29   27.22
   5  -6   6  262.68   22.76
  -5  -6  -6  260.36   31.49
   5  -6   7  200.17   20.16
   5  -6   7  190.79   23.96
  -5  -6  -7  200.17   21.64
   5  -6   8  103.38   15.88
   5  -6   8  108.21   25.73
  -5  -6  -8  105.15   16.63
   5  -6   9  217.82   23.59
   5  -6   9  220.98   27.49
  -5  -6  -9  224.04   24.06
   5  -6  10  111.09   23.87
   5  -6  10  103.85   21.55
  -5  -6 -10  121.03   18.58
   5  -6  11  193.20   24.52
   5  -6  11  195.25   37.62
  -5  -6 -11  195.43   23.69
   5  -6  12  209.92   31.40
   5  -6  12  218.75   27.03
  -5  -6 -12  213.64   25.82
   5  -6  13  160.97   29.44
   5  -6  13  162.92   26.01
  -5  -6 -13  168.87   23.41
   5  -6  14   92.70   20.90
   5  -6  14  100.22   18.11
  -5  -6 -14    0.74   11.89
  -5  -6 -14   98.46   16.26
   5  -6  15  205.28   31.12
  -5  -6 -15  202.68   27.40
   5  -7 -11  164.78   24.89
   5   7 -10  251.91   48.49
   5  -7 -10  233.89   37.25
   5   7  -9  204.26   32.51
   5  -7  -9  175.09   35.67
   5  -7  -9  185.68   24.99
   5   7  -8  281.17   35.39
   5  -7  -8  270.58   37.06
   5  -7  -8  249.12   39.57
  -5  -7   8  250.24   37.80
   5   7  -7  238.16   32.14
   5  -7  -7  210.85   24.43
   5  -7  -7  215.87   35.39
  -5  -7   7  220.14   44.31
   5   7  -6  188.84   37.06
   5  -7  -6  176.95   23.87
   5  -7  -6  178.99   28.05
  -5  -7   6  167.75   30.00
   5   7  -5  200.82   28.61
   5  -7  -5  194.60   32.32
   5  -7  -5  194.78   21.83
  -5  -7   5  192.00   30.84
   5   7  -4  297.98   33.72
   5  -7  -4  290.73   37.43
   5  -7  -4  295.84   32.97
  -5  -7   4  274.85   36.78
   5  -7  -3  225.62   19.88
   5  -7  -3  216.80   27.77
  -5  -7   3   94.28   15.51
  -5  -7   3  226.08   28.14
   5  -7  -2  358.91   34.74
   5  -7  -2  338.57   36.23
  -5  -7   2  336.15   35.02
  -5  -7   2  315.44   35.85
   5  -7  -1  269.74   27.22
   5  -7  -1  237.14   22.01
  -5  -7   1  244.57   27.96
  -5  -7   1   96.42   24.89
   5  -7   0  194.97   26.10
   5  -7   0  205.93   18.48
   5  -7   0  192.83   25.36
   5  -7   0  209.83   22.94
  -5  -7   0  196.83   33.90
   5  -7   1  265.10   24.34
   5  -7   1  286.93   22.01
  -5  -7  -1  282.28   30.28
   5  -7   2  422.54   29.72
   5  -7   2  387.89   39.57
  -5  -7  -2  392.07   36.23
   5  -7   3  352.41   27.03
   5  -7   3  336.62   39.38
  -5  -7  -3  350.09   43.01
   5  -7   4  369.87   35.48
   5  -7   4  352.13   32.70
  -5  -7  -4  351.30   34.09
   5  -7   5  184.38   23.59
   5  -7   5  179.36   22.48
  -5  -7  -5  189.39   28.24
  -5  -7  -5   -0.28   23.31
   5  -7   6  151.68   24.80
   5  -7   6  150.01   30.93
  -5  -7  -6  149.92   22.11
   5  -7   7  194.97   29.35
   5  -7   7  180.76   26.94
  -5  -7  -7  171.84   32.23
   5  -7   8  240.20   26.57
   5  -7   8  234.54   31.40
  -5  -7  -8  236.12   28.89
   5  -7   9  177.88   21.27
   5  -7   9  168.03   32.70
  -5  -7  -9  183.36   22.66
  -5  -7  -9   -0.09   21.83
   5  -7  10  284.97   40.87
   5  -7  10  263.61   35.85
  -5  -7 -10  273.36   42.36
   6   0 -22  438.70   48.11
   6   0 -22  449.57   43.10
  -6   0  22   -0.09   43.38
  -6   0  22  416.69   47.65
   6   0 -21   -3.07    5.67
   6   0 -21    1.21    6.59
  -6   0  21   -1.21    5.39
  -6   0  21    1.76    6.97
   6   0 -20  421.98   59.63
   6   0 -20  423.93   42.17
  -6   0  20  413.53   47.28
   6   0 -19   -1.58    4.74
   6   0 -19    1.11    5.48
  -6   0  19    1.67    5.20
  -6   0  19    1.58    5.57
   6   0 -18  855.11   61.86
   6   0 -18  843.03   65.58
  -6   0  18  852.32   70.69
  -6   0  18  852.04   68.27
   6   0 -17    0.56    6.22
   6   0 -17   -0.65    5.48
  -6   0  17    6.97    6.78
  -6   0  17    2.51    6.41
   6   0 -16  846.19   72.73
   6   0 -16  782.47   64.65
  -6   0  16  798.73   76.54
  -6   0  16  826.78   73.19
   6   0 -15   -1.02    6.41
   6   0 -15    0.84    5.39
  -6   0  15    5.02    5.76
  -6   0  15    1.58    7.52
   6   0 -14  841.83   55.82
   6   0 -14  823.44   51.74
  -6   0  14  861.61   63.72
  -6   0  14  863.65   68.27
   6   0 -13   -1.67    4.74
   6   0 -13    2.32    5.48
  -6   0  13   11.24    6.32
  -6   0  13    4.37    5.57
   6   0 -12 1741.80  106.45
   6   0 -12 1754.99  102.17
  -6   0  12 1751.46  122.98
  -6   0  12 1746.35  101.90
   6   0 -11   -0.93    3.44
   6   0 -11    2.60    4.09
  -6   0  11    3.34    4.55
  -6   0  11    2.23    4.18
   6   0 -10 2179.66  123.91
   6   0 -10 2267.91  120.84
  -6   0  10 2232.15  137.29
  -6   0  10 2095.88  118.52
   6   0  -9    0.84    3.44
   6   0  -9    3.25    4.55
  -6   0   9    7.99    5.02
  -6   0   9    2.32    4.37
   6   0  -8 1761.12   93.63
   6   0  -8 1648.82   90.47
  -6   0   8 1726.57  108.21
  -6   0   8 1606.46   87.50
   6   0  -7    3.99    4.55
   6   0  -7    3.25    4.74
  -6   0   7   12.26    6.87
  -6   0   7    5.02    4.83
   6   0  -6 3610.30  207.60
   6   0  -6 3675.69  203.98
  -6   0   6 3697.89  221.90
  -6   0   6 3435.02  196.92
   6   0  -5    0.84    3.99
   6   0  -5    5.39    4.83
  -6   0   5   19.13    5.02
  -6   0   5    7.25    4.83
   6   0  -4 1616.59   76.17
   6   0  -4 1636.56   84.53
  -6   0   4 1705.85   96.42
  -6   0   4 1546.65   80.16
   6   0  -3    3.81    3.34
   6   0  -3    3.34    4.74
  -6   0   3   20.53    5.94
  -6   0   3   21.18    6.50
   6   0  -2 1950.14  100.50
   6   0  -2 1922.18   87.22
  -6   0   2 1942.34  104.22
  -6   0   2 1859.95   95.95
   6   0  -1    7.62    7.06
  -6   0   1   34.37    6.97
  -6   0   1   53.32    7.52
   6   0   0 4324.87  253.30
   6   0   0 4566.65  238.25
  -6   0   0 4575.94  263.15
  -6   0   0 4268.30  252.84
   6   0   1    3.72    4.74
   6   0   1    3.34    2.04
  -6   0  -1   12.73    4.64
  -6   0  -1   24.52    3.81
   6   0   2 2922.94  134.50
   6   0   2 2836.37  162.36
  -6   0  -2 2871.02  152.98
  -6   0  -2 2889.96  146.30
   6   0   3    1.58    3.72
   6   0   3    2.04    3.44
  -6   0  -3    2.69    1.21
  -6   0  -3    7.62    2.51
   6   0   4 2365.90  125.67
   6   0   4 2258.15  118.06
  -6   0  -4 2283.14   94.74
  -6   0  -4 2567.65  111.37
   6   0   5    5.02    3.53
   6   0   5    2.32    3.99
   6   0   6 2694.25  144.25
   6   0   6 2780.36  151.13
   6   0   7    0.84    2.88
   6   0   7    2.23    4.37
   6   0   8 1544.88   87.41
   6   0   8 1571.63   83.41
   6   0   9    2.14    3.90
   6   0   9    2.60    3.53
   6   0  10 1290.93   76.35
   6   0  10 1274.95   70.22
   6   0  11    1.39    4.18
   6   0  11    2.23    3.90
   6   0  12 1990.46  115.18
   6   0  12 2068.57  115.36
   6   0  13    0.37    4.27
   6   0  13    0.56    3.44
   6   0  14 1055.84   66.32
   6   0  14 1099.49   75.42
   6   0  15    4.92    5.67
   6   0  15    1.58    7.52
   6   0  16   -0.65   12.82
   6   0  16  647.04   29.91
   6   0  17    0.93    3.72
   6   0  17   -0.37    4.18
   6   0  18  825.85   34.74
   6   0  18    0.37   17.09
   6   0  19    0.00    6.22
   6   0  19    3.62    7.80
   6   0  20   -0.28   18.48
   6   0  20  605.43   33.35
   6   0  21    1.86    6.04
   6   0  21    0.37    4.74
   6   0  22  327.42   42.45
   6   1 -22  116.66   26.29
   6  -1 -22  122.42   27.40
   6  -1 -22  114.99   24.52
  -6  -1  22   86.20   38.18
  -6   1  22  104.03   29.54
   6   1 -21    1.86    7.71
   6   1 -21    0.37    6.50
   6  -1 -21    0.37    6.13
   6  -1 -21    0.93    9.10
  -6  -1  21   11.24    9.38
  -6  -1  21   -1.76    7.25
  -6   1  21   -0.09    6.04
  -6   1  21    3.72   10.12
   6   1 -20  214.66   36.23
   6   1 -20  214.01   40.13
   6  -1 -20  226.46   28.79
   6  -1 -20  208.62   31.77
  -6  -1  20  217.91   34.46
  -6  -1  20  204.07   32.79
  -6   1  20  201.93   33.72
   6   1 -19    6.50   10.59
   6   1 -19    2.97    8.92
   6  -1 -19    5.57   10.03
   6  -1 -19    2.88   10.68
  -6  -1  19    6.97    9.20
  -6  -1  19    3.72    8.64
  -6   1  19    1.02    7.25
  -6   1  19    7.62    8.73
   6   1 -18   29.54   13.28
   6   1 -18   19.41   11.33
   6  -1 -18   28.52   10.77
   6  -1 -18   25.17   11.70
  -6  -1  18   20.99   13.47
  -6  -1  18   23.13   12.45
  -6   1  18   25.64   12.54
  -6   1  18   -3.99   10.77
   6   1 -17    0.09    4.83
   6   1 -17    1.76    5.39
   6  -1 -17   -0.93    6.13
   6  -1 -17    0.09    4.83
  -6  -1  17    1.11    5.48
  -6  -1  17    1.58    5.20
  -6   1  17    2.23    4.92
  -6   1  17    1.58    7.06
   6   1 -16  107.84   24.71
   6   1 -16  115.18   27.59
   6  -1 -16  116.39   25.17
   6  -1 -16  111.93   17.18
  -6  -1  16  108.49   30.19
  -6  -1  16  115.36   19.78
  -6   1  16  120.01   20.62
  -6   1  16  118.15   20.43
   6   1 -15    1.39    4.55
   6   1 -15    1.95    5.11
   6  -1 -15    0.74    6.32
   6  -1 -15    1.76    4.18
  -6  -1  15    0.93    5.48
  -6  -1  15    0.93    4.83
  -6   1  15    1.76    5.48
  -6   1  15    0.84    5.11
   6   1 -14  366.71   32.05
   6   1 -14  358.45   28.79
   6  -1 -14  341.26   29.63
   6  -1 -14  332.35   26.75
  -6  -1  14  339.68   34.09
  -6  -1  14  349.53   30.47
  -6   1  14  374.52   39.76
  -6   1  14  353.43   44.03
   6   1 -13    0.46    3.90
   6   1 -13    1.02    3.53
   6  -1 -13    0.65    5.02
   6  -1 -13    0.56    4.46
  -6  -1  13   -0.46    6.22
  -6  -1  13    1.11    3.81
  -6   1  13    0.00    4.37
  -6   1  13    2.23    3.90
   6   1 -12  100.78   15.33
   6   1 -12   88.71   17.65
   6  -1 -12   95.58   18.86
   6  -1 -12  100.13   16.53
  -6  -1  12   99.20   17.65
  -6  -1  12  102.36   14.49
  -6   1  12  105.33   15.42
  -6   1  12   95.86   16.72
   6   1 -11    1.21    4.18
   6   1 -11    0.19    4.92
   6  -1 -11    1.49    4.09
   6  -1 -11   -0.46    3.34
  -6  -1  11    5.39    4.64
  -6  -1  11    5.20    3.99
  -6   1  11    0.28    6.22
  -6   1  11    2.14    4.27
   6   1 -10  256.64   21.92
   6   1 -10  272.71   19.32
   6  -1 -10  249.68   21.09
   6  -1 -10  280.79   18.58
  -6  -1  10  270.02   24.52
  -6  -1  10  252.74   20.62
  -6   1  10  247.91   23.59
  -6   1  10  254.97   21.92
   6   1  -9    3.25    3.53
   6   1  -9    1.95    2.88
   6  -1  -9    1.11    4.74
   6  -1  -9    0.65    2.60
  -6  -1   9    0.84    3.16
  -6   1   9    1.02    4.83
  -6   1   9    0.74    3.62
  -6  -1   9    0.84    3.81
   6   1  -8  851.39   47.46
   6   1  -8  920.69   45.42
   6  -1  -8  808.11   46.54
   6  -1  -8  873.87   42.26
  -6   1   8  822.51   48.67
  -6  -1   8  880.93   58.52
  -6  -1   8  838.02   45.70
  -6   1   8  850.46   47.74
   6   1  -7   18.11    8.73
   6   1  -7   22.76    5.02
   6  -1  -7   18.48    9.01
   6  -1  -7   13.47    4.46
  -6  -1   7   18.67    5.94
  -6   1   7   18.58    6.59
  -6   1   7   18.02    6.13
  -6  -1   7   16.91    8.82
   6   1  -6   21.55    6.97
   6   1  -6   25.17    6.69
   6  -1  -6   24.80    7.25
   6  -1  -6   25.08    5.94
  -6   1   6   28.33    6.13
  -6  -1   6   20.90    9.01
  -6  -1   6   23.50    6.41
  -6   1   6   25.17    7.06
   6   1  -5    5.57    4.37
   6   1  -5    5.48    3.99
   6  -1  -5    5.57    4.55
   6  -1  -5    3.72    3.34
  -6  -1   5    8.64    5.57
  -6  -1   5    7.34    3.99
  -6   1   5    4.55    4.74
  -6   1   5    7.43    4.46
   6   1  -4  196.64   15.60
   6   1  -4  189.67   10.96
   6  -1  -4  193.02   20.53
   6  -1  -4  188.00   11.42
  -6  -1   4  197.94   14.58
  -6  -1   4  191.81   14.49
  -6   1   4  195.25   16.16
  -6   1   4  178.90   11.98
   6   1  -3   57.68   11.05
   6   1  -3   54.06    5.29
   6  -1  -3   55.55    9.10
   6  -1  -3   51.09    5.57
  -6  -1   3   57.87    7.25
  -6  -1   3   49.32    7.80
  -6   1   3   50.99    7.25
  -6   1   3   55.17   11.89
   6   1  -2  670.27   34.55
   6   1  -2  637.85   29.35
   6  -1  -2  682.62   36.97
   6  -1  -2  629.21   25.82
  -6   1   2  624.84   34.27
  -6  -1   2  658.19   36.60
  -6  -1   2  642.31   32.88
  -6   1   2  608.03   28.33
   6   1  -1   22.39    3.25
   6   1  -1   23.04    5.94
   6  -1  -1   20.25    9.01
   6  -1  -1   21.74    2.88
  -6  -1   1   21.64    5.57
  -6   1   1   26.10    6.32
  -6   1   1   19.51    3.53
  -6  -1   1   22.85    4.55
   6   1   0  135.61    7.25
   6   1   0  149.64   12.08
   6  -1   0  141.47   13.47
   6  -1   0  132.36    5.76
  -6   1   0  135.52   12.63
  -6  -1   0  135.99   11.24
  -6  -1   0  140.35   11.80
  -6   1   0  134.78    7.80
   6   1   1    2.60    3.25
   6   1   1    4.09    2.23
   6  -1   1    2.60    0.93
   6  -1   1    2.60    5.20
  -6  -1  -1    5.11    3.07
  -6  -1  -1    6.22    3.07
  -6   1  -1    7.25    4.83
  -6   1  -1    2.69    1.21
   6   1   2  417.06   17.56
   6   1   2  419.10   27.77
   6  -1   2  298.16   15.79
   6  -1   2  388.08   24.06
  -6  -1  -2  420.12   26.01
  -6  -1  -2  419.47   20.81
   6   1   3    4.18    2.79
   6   1   3   -0.19    1.67
   6  -1   3    3.53    3.34
   6  -1   3    3.44    3.07
  -6  -1  -3    1.86    2.23
   6   1   4  480.41   26.66
   6  -1   4  459.32   31.21
   6  -1   4  479.39   29.35
   6   1   4  501.12   26.29
  -6  -1  -4  488.30   20.53
  -6  -1  -4  507.34   24.99
   6   1   5   13.47    4.27
   6   1   5   13.56    6.59
   6  -1   5   11.61    5.02
   6  -1   5   11.70    5.67
  -6  -1  -5    9.75    2.88
  -6  -1  -5   12.54    4.27
   6   1   6  135.06   11.42
   6   1   6  136.82   12.54
   6  -1   6  136.82   12.82
   6  -1   6  142.02   18.58
  -6  -1  -6  139.98    7.99
  -6  -1  -6  150.85   10.59
   6  -1   7    5.20    4.55
   6   1   7    5.11    5.39
   6   1   7    3.72    4.27
   6  -1   7    4.64    5.11
  -6  -1  -7    8.27    2.51
  -6  -1  -7    8.73    2.79
   6   1   8  233.89   20.71
   6   1   8  233.42   17.83
   6  -1   8  233.70   18.48
   6  -1   8  231.56   19.88
  -6  -1  -8  273.36   12.54
  -6  -1  -8  262.12   13.19
   6   1   9    5.29    5.94
   6   1   9    6.13    4.74
   6  -1   9    6.50    5.20
   6  -1   9    7.34    5.76
  -6  -1  -9   10.12    2.97
  -6  -1  -9    9.29    3.07
   6   1  10  334.58   22.11
   6  -1  10  348.14   26.38
   6  -1  10  340.06   24.24
   6   1  10  338.38   23.13
  -6  -1 -10  415.29   19.04
  -6  -1 -10  369.22   17.18
   6   1  11   16.44    5.85
   6   1  11   15.42    6.04
   6  -1  11   17.46    7.52
   6  -1  11   18.02    9.38
  -6  -1 -11   18.95    4.27
  -6  -1 -11   10.03    3.81
   6   1  12  117.50   13.28
   6   1  12  114.62   13.84
   6  -1  12  113.97   16.53
   6  -1  12  105.33   14.95
  -6  -1 -12  120.19    9.10
  -6  -1 -12  129.30   10.77
   6   1  13   14.68    6.97
   6  -1  13    3.99    6.41
   6  -1  13    6.04    5.85
   6   1  13    4.55    6.50
  -6  -1 -13    6.97    3.99
  -6  -1 -13    3.07    3.25
   6   1  14  138.49   15.98
   6  -1  14  139.79   25.73
   6  -1  14  153.26   24.89
  -6  -1 -14  149.64   13.28
  -6  -1 -14  143.04   11.61
   6  -1  15    0.65    6.13
   6   1  15    0.84    3.44
   6   1  15    0.37    3.07
   6  -1  15    1.49    4.09
   6   1  16  171.00   20.25
   6  -1  16  181.31   24.89
   6  -1  16  199.80   23.50
   6   1  17    1.67    4.55
   6  -1  17    0.37    5.20
   6  -1  17    1.02    5.20
   6   1  17    1.67    3.81
   6   1  18    1.30   15.33
   6   1  18  101.34   14.86
   6  -1  18  111.09   17.18
   6  -1  18   -0.19   19.32
   6   1  19   -0.37    2.88
   6   1  19    1.76    5.11
   6  -1  19   -0.09    3.72
   6  -1  19    0.65    4.18
   6   1  20   -0.19   16.26
   6   1  20  137.56   17.09
   6  -1  20    0.00   15.60
   6  -1  20  132.18   25.82
   6   1  21    0.19    5.57
   6   1  21    1.49    5.57
   6  -1  21    0.56    6.04
   6  -2 -22  350.55   44.77
   6  -2 -22  346.47   41.33
  -6   2  22  328.54   63.35
   6   2 -21   42.63   18.58
   6   2 -21   37.90   16.72
   6  -2 -21   38.36   14.95
   6  -2 -21   23.59   15.70
  -6  -2  21   28.70   18.48
  -6  -2  21   33.62   17.28
  -6   2  21   -0.28   14.30
  -6   2  21   36.69   18.02
   6   2 -20  355.20   46.35
   6   2 -20  338.85   40.78
   6  -2 -20  349.25   37.43
   6  -2 -20  349.62   51.09
  -6  -2  20  314.05   46.91
  -6  -2  20  327.33   53.60
  -6   2  20  325.29   42.91
   6   2 -19   32.23   15.14
   6   2 -19   23.31   13.00
   6  -2 -19   23.50   15.70
   6  -2 -19   24.80   11.89
  -6  -2  19   20.90   15.14
  -6  -2  19   20.16   13.28
  -6   2  19   -1.39   10.96
  -6   2  19   18.11   13.56
   6   2 -18  529.54   51.92
   6   2 -18  510.41   47.09
   6  -2 -18  527.87   43.66
   6  -2 -18  535.30   45.33
  -6  -2  18  481.24   52.95
  -6  -2  18  490.44   46.91
  -6   2  18  509.29   60.75
   6   2 -17   16.53   17.83
   6   2 -17   14.68   11.52
   6  -2 -17   19.78   10.12
   6  -2 -17   23.22   10.77
  -6  -2  17   22.11   14.12
  -6  -2  17   20.62   11.42
  -6   2  17   16.07   11.80
   6   2 -16  561.77   49.23
   6   2 -16  536.60   54.34
   6  -2 -16  560.47   53.97
   6  -2 -16  520.91   39.38
  -6  -2  16  544.03   65.21
  -6  -2  16  497.03   42.63
  -6   2  16  542.45   45.89
   6   2 -15   54.34   13.28
   6   2 -15   53.04   14.40
   6  -2 -15   40.96   16.35
   6  -2 -15   46.16   11.24
  -6  -2  15   42.73   20.81
  -6  -2  15   42.73   13.00
  -6   2  15   -1.30   12.45
  -6   2  15   46.54   13.75
   6   2 -14  698.32   58.05
   6   2 -14  683.55   50.44
   6  -2 -14  671.85   45.61
   6  -2 -14  664.69   42.82
  -6  -2  14  660.33   53.41
  -6  -2  14  648.62   45.33
  -6   2  14  571.16   46.91
  -6   2  14  666.46   59.63
   6   2 -13  101.06   22.29
   6   2 -13  113.69   18.30
   6  -2 -13  106.82   16.07
   6  -2 -13  101.15   14.40
  -6  -2  13  112.95   19.60
  -6  -2  13  100.78   16.26
  -6   2  13   97.16   24.06
  -6   2  13   98.37   17.74
   6   2 -12 1520.36  103.20
   6   2 -12 1507.73   96.32
   6  -2 -12 1423.85   82.30
   6  -2 -12 1390.41   87.13
  -6  -2  12 1343.23   78.77
  -6   2  12 1251.27   95.39
  -6   2  12 1438.25   99.48
  -6  -2  12 1413.82  103.01
   6   2 -11   55.27   12.26
   6   2 -11   45.42   14.77
   6  -2 -11   51.83   10.96
   6  -2 -11   48.49    9.57
  -6  -2  11   54.80   17.65
  -6  -2  11   51.92   10.77
  -6   2  11   42.45   15.88
  -6   2  11   59.54   12.35
   6   2 -10 1297.25   75.14
   6   2 -10 1353.91   72.17
   6  -2 -10 1258.14   70.87
   6  -2 -10 1199.62   64.46
  -6  -2  10 1309.69   89.54
  -6  -2  10 1222.75   67.53
  -6   2  10 1138.32   78.77
  -6   2  10 1255.63   73.66
   6   2  -9  146.02   16.91
   6   2  -9  142.30   14.77
   6  -2  -9  141.47   15.88
   6  -2  -9  139.79   12.91
  -6  -2   9  150.57   18.11
  -6  -2   9  137.47   14.68
  -6   2   9  138.03   15.33
  -6   2   9  139.79   16.91
   6   2  -8 1394.50   85.55
   6   2  -8 1466.58   81.46
   6  -2  -8 1338.95   73.57
   6  -2  -8 1325.11   72.64
  -6  -2   8 1390.69   79.97
  -6  -2   8 1290.65   68.36
  -6   2   8 1246.25   75.98
  -6   2   8 1329.01   84.53
   6   2  -7   74.59   15.33
   6   2  -7   75.14    9.66
   6  -2  -7   72.64   15.33
   6  -2  -7   70.50    7.99
  -6  -2   7   88.80   16.44
  -6  -2   7   67.62   10.03
  -6   2   7   68.92   12.17
  -6   2   7   75.05   11.89
   6   2  -6 2024.64  108.68
   6   2  -6 2093.56  105.15
   6  -2  -6 1939.83  105.70
   6  -2  -6 1907.79   98.27
  -6  -2   6 2048.32  114.06
  -6  -2   6 1903.14  106.91
  -6   2   6 1733.90   97.16
  -6   2   6 1892.37  104.78
   6   2  -5   38.64    8.36
   6   2  -5   38.08    6.41
   6  -2  -5   38.36    8.64
   6  -2  -5   32.14    6.69
  -6  -2   5   48.58   11.24
  -6  -2   5   31.02    9.85
  -6   2   5   38.83    7.52
  -6   2   5   48.86   11.89
   6   2  -4 1177.80   60.47
   6   2  -4 1163.77   54.15
   6  -2  -4 1158.94   69.39
   6  -2  -4 1097.36   50.90
  -6  -2   4 1092.90   54.90
  -6   2   4 1013.76   50.81
  -6   2   4 1122.90   68.09
  -6  -2   4 1179.65   62.23
   6   2  -3  382.32   28.52
   6   2  -3  374.70   19.51
   6  -2  -3  377.67   25.17
   6  -2  -3  375.35   18.21
  -6  -2   3  386.87   28.42
  -6  -2   3  363.18   21.46
  -6   2   3  368.57   24.43
  -6   2   3  348.97   21.18
   6   2  -2 1677.71   77.93
   6   2  -2 1662.01   84.15
   6  -2  -2 1643.34   87.50
   6  -2  -2 1624.86   70.96
  -6  -2   2 1666.00   92.24
  -6  -2   2 1578.78   78.86
  -6   2   2 1561.79   82.76
  -6   2   2 1571.08   72.08
   6   2  -1   55.55    8.45
   6   2  -1   57.50   11.61
   6  -2  -1   56.75   10.50
   6  -2  -1   48.67    5.20
  -6  -2   1   83.60   10.96
  -6  -2   1   79.05    8.17
  -6   2   1   85.73   10.12
  -6   2   1   59.17    5.11
   6   2   0 3067.56  154.10
   6   2   0 3164.91  169.15
   6  -2   0 2947.46  166.17
   6  -2   0 2811.01  128.37
  -6  -2   0 3022.98  159.76
  -6  -2   0 3050.94  169.89
  -6   2   0 2930.28  171.84
  -6   2   0 2897.67  135.34
   6   2   1  125.86   10.50
   6   2   1  126.05   11.05
   6  -2   1   96.79    3.72
   6  -2   1  112.39   12.17
   6  -2   1  120.38   13.84
   6  -2   1  110.35    3.72
  -6  -2  -1  142.95   13.28
  -6  -2  -1  134.50   12.73
   6   2   2 1626.34   73.84
   6   2   2 1685.51   90.38
   6  -2   2 1602.10   96.32
   6  -2   2 1562.53   82.20
  -6  -2  -2 1661.92   80.35
  -6  -2  -2 1648.45   79.79
   6   2   3  181.31   13.56
   6  -2   3  163.85   14.68
   6  -2   3  174.90   22.48
  -6  -2  -3  180.48   14.86
   6   2   4 1614.92   86.76
   6   2   4 1583.71   77.56
   6  -2   4 1455.99   77.37
   6  -2   4 1511.63   83.41
  -6  -2  -4 1510.61   72.08
  -6  -2  -4 1560.02   78.40
   6   2   5   73.94   12.54
   6   2   5   78.40    8.55
   6  -2   5   81.55   11.24
   6  -2   5   77.28   12.73
  -6  -2  -5   91.49    8.27
  -6  -2  -5   90.10    7.71
   6   2   6 2205.39  119.54
   6   2   6 2256.02  125.40
   6  -2   6 2192.11  119.08
   6  -2   6 2215.24  125.30
  -6  -2  -6 2159.88  102.36
  -6  -2  -6 2354.29  119.27
   6   2   7   73.84   11.33
   6   2   7   72.45    9.66
   6  -2   7   76.72   11.70
   6  -2   7   79.70   13.38
  -6  -2  -7   80.07    8.08
  -6  -2  -7   88.61    9.66
   6   2   8 1055.74   52.67
   6   2   8 1075.81   62.14
   6  -2   8 1072.56   59.63
   6  -2   8 1088.07   63.81
  -6  -2  -8 1149.74   55.73
   6   2   9  159.21   13.19
   6   2   9  156.51   14.30
   6  -2   9  171.47   17.18
   6  -2   9  169.80   19.51
  -6  -2  -9  177.13   13.10
  -6  -2  -9  179.83   13.75
   6   2  10  924.50   48.21
   6   2  10  918.83   57.03
   6  -2  10  933.78   58.52
   6  -2  10  961.09   56.20
  -6  -2 -10 1023.88   50.07
  -6  -2 -10  981.16   44.49
   6   2  11   53.69    9.01
   6   2  11   57.40   13.00
   6  -2  11   53.32   13.93
   6  -2  11   60.19   12.26
  -6  -2 -11   69.20    9.29
  -6  -2 -11   65.30    9.29
   6   2  12 1238.64   68.09
   6  -2  12 1331.06   84.06
   6  -2  12 1332.73   79.79
  -6  -2 -12 1533.92   78.58
  -6  -2 -12 1399.51   72.45
   6   2  13   -0.09    7.99
   6  -2  13   23.13   10.40
   6  -2  13   23.31    9.10
   6   2  13   21.55    9.01
  -6  -2 -13   15.51    7.25
  -6  -2 -13   24.34    6.78
   6   2  14  611.93   38.92
   6  -2  14  678.53   58.89
   6  -2  14  672.59   52.39
  -6  -2 -14  714.11   40.96
  -6  -2 -14  745.50   44.31
   6   2  15    1.21   10.87
   6  -2  15   48.21   14.40
   6  -2  15   43.01   12.45
   6   2  15   47.65    9.57
  -6  -2 -15   50.34   10.31
  -6  -2 -15   24.99    8.55
   6   2  16  468.42   34.55
   6  -2  16  467.68   57.22
   6  -2  16  450.40   40.41
  -6  -2 -16  484.59   37.06
   6   2  17   -1.76   12.35
   6  -2  17   42.63   16.44
   6  -2  17   48.11   14.03
   6   2  17   52.76   11.24
   6   2  18  693.21   51.09
   6  -2  18  670.82   62.51
   6  -2  18  683.27   58.61
   6   2  19   -0.65    6.59
   6   2  19   18.95    8.92
   6  -2  19   17.65   11.80
   6  -2  19   20.99   11.42
[truncated: 114,312 more chars]
