# Supplementary material for: A one-dimensional iodido-bridged PtII/PtIV mixed-valence complex cation with a hydrogen sulfate counter-anion
Source: Acta Crystallogr E Crystallogr Commun. 2018 Nov 22;74(Pt 12):1821–5. doi: 10.1107/S2056989018016158 (PMC6281129; doi:10.1107/S2056989018016158)
Supplement: Supplementary file 2 [file e-74-01821-Isup2.hkl]

data_I                                                                          
_shelx_title ' PIHS_a.res in P2/n'                                              
_shelx_refln_list_code          4                                               
_shelx_F_calc_maximum      292.28                                               
_exptl_crystal_F_000       614.00                                               
_reflns_d_resolution_high  0.6700                                               
                                                                                
loop_                                                                           
 _space_group_symop_operation_xyz                                               
 'x, y, z'                                                                      
 '-x+1/2, y, -z+1/2'                                                            
 '-x, -y, -z'                                                                   
 'x-1/2, -y, z-1/2'                                                             
                                                                                
_cell_length_a     7.2964                                                       
_cell_length_b     5.9451                                                       
_cell_length_c    18.2253                                                       
_cell_angle_alpha  90.000                                                       
_cell_angle_beta   92.318                                                       
_cell_angle_gamma  90.000                                                       
                                                                                
_shelx_F_squared_multiplier     1.000                                           
                                                                                
loop_                                                                           
 _refln_index_h                                                                 
 _refln_index_k                                                                 
 _refln_index_l                                                                 
 _refln_F_squared_calc                                                          
 _refln_F_squared_meas                                                          
 _refln_F_squared_sigma                                                         
 _refln_observed_status                                                         
   2   0   0      83267.64      90605.40      3451.06 o                         
   4   0   0      44697.44      47838.38      1417.71 o                         
   6   0   0      26406.11      27902.22       789.99 o                         
   8   0   0       9876.89      10068.10       267.51 o                         
  10   0   0       4345.73       3660.67      2279.06 o                         
   0   1   0        835.95        918.64        27.37 o                         
   1   1   0          8.49         65.62         2.54 o                         
   2   1   0        626.14        600.88        14.18 o                         
   3   1   0       1103.53       1240.78        23.30 o                         
   4   1   0        497.70        551.88        12.31 o                         
   5   1   0         75.32        105.38         6.61 o                         
   6   1   0        733.26        767.88        17.88 o                         
   7   1   0          3.65         14.10         5.22 o                         
   8   1   0        778.35        823.78        35.49 o                         
   9   1   0          8.81          8.36        14.58 o                         
  10   1   0        403.45        330.93        75.11 o                         
   0   2   0      73621.80      66401.30      1893.70 o                         
   1   2   0       9399.92       9650.17       139.72 o                         
   2   2   0      25353.56      24705.24       449.65 o                         
   3   2   0       1558.12       1534.02        22.29 o                         
   4   2   0      24251.89      24764.81       456.67 o                         
   5   2   0       2037.69       2089.88        34.96 o                         
   6   2   0      17158.46      17932.71       328.82 o                         
   7   2   0        741.75        701.00        28.92 o                         
   8   2   0       7309.91       7816.69       201.94 o                         
   9   2   0        352.35        321.91        78.53 o                         
  10   2   0       3457.03       3764.00       175.21 o                         
   0   3   0      11096.79      11234.62       329.71 o                         
   1   3   0        331.97        383.61         7.29 o                         
   2   3   0       2147.04       2289.37        31.65 o                         
   3   3   0        213.41        234.37         8.04 o                         
   4   3   0       1027.15       1066.60        21.44 o                         
   5   3   0         43.63         56.07         7.28 o                         
   6   3   0       1350.80       1410.67        31.50 o                         
   7   3   0         32.51         50.55        12.92 o                         
   8   3   0        829.92        882.62        52.20 o                         
   9   3   0         54.70         41.15        15.94 o                         
  10   3   0        479.84        382.92       148.92 o                         
   0   4   0      18112.74      18013.54       428.28 o                         
   1   4   0       7648.52       7715.26       110.19 o                         
   2   4   0      13208.34      13142.46       214.07 o                         
   3   4   0       4205.29       4302.27        66.76 o                         
   4   4   0      11589.48      11953.85       204.78 o                         
   5   4   0       3840.42       3974.82        72.37 o                         
   6   4   0       7111.23       7429.43       133.67 o                         
   7   4   0       1265.92       1344.80        63.82 o                         
   8   4   0       3427.09       3699.54       146.33 o                         
   9   4   0        766.03        777.20       102.97 o                         
   0   5   0       3404.07       3497.93        70.01 o                         
   1   5   0       1468.56       1518.19        35.91 o                         
   2   5   0       1102.61       1058.43        46.17 o                         
   3   5   0        901.02        909.94        19.94 o                         
   4   5   0       1455.16       1462.19        32.30 o                         
   5   5   0        590.81        610.63        23.64 o                         
   6   5   0       1740.28       1688.93        62.00 o                         
   7   5   0        363.70        308.79        93.87 o                         
   8   5   0        987.72       1010.18        89.80 o                         
   0   6   0       3144.13       3130.30       134.18 o                         
   1   6   0       2604.93       2698.67        59.98 o                         
   2   6   0       2201.08       2230.08        57.62 o                         
   3   6   0       2504.65       2574.68        64.40 o                         
   4   6   0       1914.56       1912.67        58.22 o                         
   5   6   0       2411.89       2432.43        68.75 o                         
   6   6   0       1285.46       1343.69        95.47 o                         
   7   6   0       1070.69       1145.22        92.66 o                         
   8   6   0        799.65        765.66       252.64 o                         
   0   7   0       2502.15       2652.04       142.75 o                         
   1   7   0       1769.01       1846.80        88.62 o                         
   2   7   0       1686.38       1785.90        83.55 o                         
   3   7   0       1158.07       1208.69        68.16 o                         
   4   7   0       1858.16       1956.51        89.77 o                         
   5   7   0       1108.36       1137.62        60.33 o                         
   6   7   0       1254.85       1318.17        97.43 o                         
   0   8   0        252.40        275.10        68.95 o                         
   1   8   0       1372.61       1496.47        90.03 o                         
   2   8   0        161.01        156.02        34.72 o                         
   3   8   0        983.86       1035.91        75.36 o                         
   4   8   0        201.92        227.67        59.59 o                         
  -9   0   1       6794.28       7125.70       318.25 o                         
  -7   0   1      11681.63      12358.75       332.03 o                         
  -5   0   1      24947.65      25567.76       684.14 o                         
  -3   0   1      38227.87      39028.75      1368.92 o                         
   1   0   1      37263.06      38166.74      1492.43 o                         
   3   0   1       6139.31       6343.63       129.61 o                         
   5   0   1      12649.29      13080.76       303.72 o                         
   7   0   1       8330.87       8725.30       213.55 o                         
   9   0   1       3432.02       3581.16       180.85 o                         
 -10   1   1          1.05          6.13        16.39 o                         
  -9   1   1        819.50        830.82        59.97 o                         
  -8   1   1         15.30         23.06         8.85 o                         
  -7   1   1       2245.06       2233.67        44.63 o                         
  -6   1   1        114.80        123.42         8.45 o                         
  -5   1   1       3418.15       3576.57        56.30 o                         
  -4   1   1         23.80         31.87         4.66 o                         
  -3   1   1        878.40        986.73        16.38 o                         
  -2   1   1         22.34         65.68         3.49 o                         
  -1   1   1      16039.07      17314.52       253.82 o                         
   0   1   1        265.86        330.03         5.07 o                         
   1   1   1      19514.88      20743.15       311.22 o                         
   2   1   1          8.66         42.37         4.14 o                         
   3   1   1       4072.66       4161.04        52.79 o                         
   4   1   1         99.06        116.01         4.89 o                         
   5   1   1       6146.34       6396.57        95.59 o                         
   6   1   1          2.90         20.20         3.60 o                         
   7   1   1       1881.06       1986.40        35.05 o                         
   8   1   1          2.78          8.90         7.54 o                         
   9   1   1       1783.35       1612.19       134.55 o                         
  10   1   1         23.24         19.85        18.48 o                         
 -10   2   1        301.03        266.19        81.00 o                         
  -9   2   1       4626.13       4977.67       166.43 o                         
  -8   2   1        515.09        531.20        36.16 o                         
  -7   2   1       8341.20       8431.39       151.42 o                         
  -6   2   1        244.53        358.43        26.10 o                         
  -5   2   1      16563.78      16997.70       305.04 o                         
  -4   2   1       2415.11       2425.07        38.23 o                         
  -3   2   1      23906.14      24340.30       434.32 o                         
  -2   2   1       3003.15       2993.94        37.39 o                         
  -1   2   1      39640.10      41303.73       830.39 o                         
   0   2   1        877.79        883.65        15.60 o                         
   1   2   1      55620.67      58028.68      1167.12 o                         
   2   2   1        257.78        348.40        12.67 o                         
   3   2   1      20030.38      20467.85       346.19 o                         
   4   2   1        365.17        458.45        16.72 o                         
   5   2   1      16080.63      16730.10       341.65 o                         
   6   2   1        669.06        619.57        30.74 o                         
   7   2   1       7352.83       7869.29       172.80 o                         
   8   2   1        163.02        160.45        24.47 o                         
   9   2   1       3173.99       2804.18       193.80 o                         
  10   2   1         57.96         37.41        22.64 o                         
 -10   3   1         95.31         36.94        45.13 o                         
  -9   3   1       1304.81       1411.99        82.53 o                         
  -8   3   1        274.97        218.92        56.58 o                         
  -7   3   1       2089.14       2063.02        44.65 o                         
  -6   3   1        621.67        610.35        20.87 o                         
  -5   3   1       3605.84       3638.50        62.80 o                         
  -4   3   1        504.26        571.98        15.87 o                         
  -3   3   1       3645.41       3639.31        52.18 o                         
  -2   3   1       1949.91       1966.04        27.64 o                         
  -1   3   1       5664.01       5730.43        76.59 o                         
   0   3   1       4013.83       4080.22        51.06 o                         
   1   3   1       3013.11       2954.80        80.35 o                         
   2   3   1       1516.98       1579.96        22.29 o                         
   3   3   1        826.31        983.57        37.99 o                         
   4   3   1       2532.37       2525.02        41.47 o                         
   5   3   1       4057.97       4149.29        66.65 o                         
   6   3   1        678.60        681.09        17.93 o                         
   7   3   1       2240.53       2406.71        66.04 o                         
   8   3   1        222.31        204.18        47.95 o                         
   9   3   1       1492.96       1540.65        74.62 o                         
  10   3   1        265.07        226.31        90.84 o                         
  -9   4   1       1886.86       2111.26        92.73 o                         
  -8   4   1        967.10       1065.42        67.09 o                         
  -7   4   1       3779.03       4082.13       127.38 o                         
  -6   4   1       1073.96       1131.36        32.06 o                         
  -5   4   1       5958.35       6214.83       112.61 o                         
  -4   4   1       2794.88       2796.19        51.08 o                         
  -3   4   1       5699.69       5687.85        88.61 o                         
  -2   4   1       2563.99       2597.80        40.59 o                         
  -1   4   1      10062.76      10059.79       152.23 o                         
   0   4   1       2105.35       2103.05        29.39 o                         
   1   4   1      12302.74      12433.66       235.89 o                         
   2   4   1       1433.00       1417.19        20.55 o                         
   3   4   1       5799.47       5712.73        88.01 o                         
   4   4   1        780.27        847.76        22.37 o                         
   5   4   1       5574.12       5691.46        98.48 o                         
   6   4   1        813.43        835.57        24.30 o                         
   7   4   1       2394.58       2619.93        89.37 o                         
   8   4   1        303.43        267.41        62.94 o                         
   9   4   1       1533.86       1674.72        96.06 o                         
  -8   5   1        614.78        536.01       157.08 o                         
  -7   5   1       1193.10       1251.68        69.69 o                         
  -6   5   1        899.80        961.60        34.09 o                         
  -5   5   1       2188.96       2274.87        52.26 o                         
  -4   5   1       1565.50       1623.38        38.27 o                         
  -3   5   1       3238.56       3289.45        55.69 o                         
  -2   5   1       2982.56       2967.95        46.16 o                         
  -1   5   1       4702.67       4783.92        82.53 o                         
   0   5   1       2601.71       2694.70        50.81 o                         
   1   5   1       5854.65       5903.61       114.93 o                         
   2   5   1        974.83       1051.03        32.05 o                         
   3   5   1       3377.30       3337.77        74.06 o                         
   4   5   1       2129.17       2075.45        39.99 o                         
   5   5   1       4075.30       3919.81       163.67 o                         
   6   5   1       1444.01       1488.49        53.38 o                         
   7   5   1       2204.70       2288.57        91.01 o                         
   8   5   1        556.02        603.93        79.21 o                         
  -8   6   1        720.78        659.71       137.63 o                         
  -7   6   1       1080.45       1099.97        76.08 o                         
  -6   6   1        803.78        571.95       207.18 o                         
  -5   6   1       1499.14       1595.77        56.46 o                         
  -4   6   1       1117.18       1148.85        46.32 o                         
  -3   6   1       1613.87       1657.24        49.21 o                         
  -2   6   1       1257.54       1333.77        37.45 o                         
  -1   6   1       2520.41       2573.10        50.19 o                         
   0   6   1       1813.63       1855.85        39.65 o                         
   1   6   1       1795.71       1875.15        48.00 o                         
   2   6   1       1246.82       1283.70        40.18 o                         
   3   6   1       1232.62       1309.03        44.16 o                         
   4   6   1       1116.28       1116.91        43.89 o                         
   5   6   1       1976.03       2064.66        66.54 o                         
   6   6   1        721.15        737.14        67.61 o                         
   7   6   1        836.31        925.07        83.09 o                         
  -6   7   1       1353.03       1447.23        93.27 o                         
  -5   7   1       1386.45       1304.39       156.61 o                         
  -4   7   1       2391.77       2518.15       118.91 o                         
  -3   7   1       1676.40       1709.80        92.37 o                         
  -2   7   1       3210.91       3476.42       132.72 o                         
  -1   7   1       1960.07       2033.50        94.30 o                         
   0   7   1       3786.28       3945.85       137.75 o                         
   1   7   1       2291.72       2351.49        97.30 o                         
   2   7   1       2595.32       2746.30       106.24 o                         
   3   7   1       1555.07       1566.39        82.54 o                         
   4   7   1       2716.59       2810.90       117.06 o                         
   5   7   1       1589.92       1572.18        81.08 o                         
   6   7   1       2016.64       2174.42       130.17 o                         
  -4   8   1        490.99        497.32        69.03 o                         
  -3   8   1        228.83        202.64        41.56 o                         
  -2   8   1        520.00        552.21        60.92 o                         
  -1   8   1        388.65        434.45        53.13 o                         
   0   8   1        599.94        621.47        69.93 o                         
   1   8   1        268.42        273.28        48.05 o                         
   2   8   1        254.79        225.33        42.37 o                         
   3   8   1        237.17        251.64        47.54 o                         
   4   8   1        418.56        408.97        71.02 o                         
 -10   0   2       2448.59       2029.55      1285.94 o                         
  -8   0   2       6691.51       7108.22       196.26 o                         
  -6   0   2      11065.83      11322.55       284.32 o                         
  -4   0   2      21774.06      22088.72       565.59 o                         
  -2   0   2      31183.96      31885.05       877.37 o                         
   2   0   2      47512.48      51379.09      1960.14 o                         
   4   0   2      44008.76      46127.99      1328.74 o                         
   6   0   2      16590.02      17420.64       446.82 o                         
   8   0   2       7617.79       7258.34       340.12 o                         
  10   0   2       4502.53       3561.76      2203.89 o                         
 -10   1   2       1399.59       1422.46        96.46 o                         
  -9   1   2        154.73        120.19        32.44 o                         
  -8   1   2       2838.18       2853.25        60.78 o                         
  -7   1   2        153.11        157.40        12.14 o                         
  -6   1   2       3650.78       3659.37        63.84 o                         
  -5   1   2        114.32        160.76         9.09 o                         
  -4   1   2       7489.80       7504.41       113.88 o                         
  -3   1   2         37.91         61.21         4.60 o                         
  -2   1   2       2738.42       2818.96        34.27 o                         
  -1   1   2        924.43        953.59        11.29 o                         
   0   1   2      15701.13      16164.18       370.18 o                         
   1   1   2        552.60        582.53         6.67 o                         
   2   1   2        783.52        870.16         9.68 o                         
   3   1   2        269.41        324.94         9.43 o                         
   4   1   2        687.40        821.81        19.27 o                         
   5   1   2        112.68        129.09        10.62 o                         
   6   1   2       2197.42       2199.80        90.56 o                         
   7   1   2         99.78        100.72        13.00 o                         
   8   1   2        672.10        637.95        25.36 o                         
   9   1   2         12.37         11.49        13.53 o                         
  10   1   2        961.00        990.32        81.78 o                         
 -10   2   2       1941.96       2091.96       129.47 o                         
  -9   2   2        141.24         82.71        30.33 o                         
  -8   2   2       5555.57       5350.48       393.11 o                         
  -7   2   2        363.15        396.84        18.40 o                         
  -6   2   2       9107.71       9465.80       165.00 o                         
  -5   2   2        357.51        466.45        16.05 o                         
  -4   2   2      17719.72      17751.82       310.40 o                         
  -3   2   2       1988.19       1963.07        29.66 o                         
  -2   2   2      27247.87      28120.32       503.14 o                         
  -1   2   2       1188.86       1193.55        15.54 o                         
   0   2   2      28663.63      26652.01       711.43 o                         
   1   2   2         80.57        142.87         8.12 o                         
   2   2   2      17268.74      17596.05       278.32 o                         
   3   2   2       2097.27       2156.12        30.07 o                         
   4   2   2      14750.28      14811.05       241.47 o                         
   5   2   2       1134.89       1214.36        32.03 o                         
   6   2   2       9199.71       9528.69       197.54 o                         
   7   2   2        239.03        306.07        23.07 o                         
   8   2   2       4588.46       4528.51       119.08 o                         
   9   2   2        217.64        174.41        48.41 o                         
  10   2   2       3082.32       3169.41       153.62 o                         
 -10   3   2       1005.61       1080.38       100.67 o                         
  -9   3   2        438.37        403.84        87.79 o                         
  -8   3   2       2021.82       2076.38        83.85 o                         
  -7   3   2        471.45        487.33        22.79 o                         
  -6   3   2       2216.83       2270.83        45.56 o                         
  -5   3   2        875.87        925.22        24.11 o                         
  -4   3   2       4408.05       4573.09        71.83 o                         
  -3   3   2        905.07        889.58        19.68 o                         
  -2   3   2       2987.15       2948.10        41.46 o                         
  -1   3   2       2121.50       2125.35        28.11 o                         
   0   3   2       5495.48       5383.96        81.66 o                         
   1   3   2       1292.98       1318.88        23.48 o                         
   2   3   2       5530.94       5441.28        85.18 o                         
   3   3   2        105.61        139.42         6.73 o                         
   4   3   2       5366.66       5463.04        81.77 o                         
   5   3   2        341.61        373.47        12.30 o                         
   6   3   2       3480.49       3615.50        83.47 o                         
   7   3   2        157.77        171.45        19.42 o                         
   8   3   2       1060.72       1124.65        54.84 o                         
   9   3   2         39.85         25.66        15.23 o                         
  10   3   2       1032.30        750.76       543.01 o                         
  -9   4   2        527.72        455.05       106.48 o                         
  -8   4   2       2801.03       2976.72       118.12 o                         
  -7   4   2        930.87       1040.04        57.56 o                         
  -6   4   2       3713.68       3790.16        77.68 o                         
  -5   4   2        534.73        599.52        23.46 o                         
  -4   4   2       6432.90       6490.38       109.08 o                         
  -3   4   2       1395.76       1387.93        27.53 o                         
  -2   4   2       8868.95       8818.90       138.77 o                         
  -1   4   2       2327.98       2291.11        33.21 o                         
   0   4   2      14178.33      13813.54       264.47 o                         
   1   4   2        788.84        820.98        20.98 o                         
   2   4   2       8260.97       8082.35       148.04 o                         
   3   4   2       1311.13       1294.71        23.26 o                         
   4   4   2       6244.16       6194.03       117.42 o                         
   5   4   2       1703.15       1717.02        41.49 o                         
   6   4   2       5904.22       5801.17       179.70 o                         
   7   4   2        789.29        860.02        50.12 o                         
   8   4   2       2568.50       2843.26       110.09 o                         
   9   4   2        526.34        444.24       103.46 o                         
  -8   5   2       1725.00       1862.16        92.09 o                         
  -7   5   2       1098.31       1169.77        64.03 o                         
  -6   5   2       2159.68       2239.92        57.37 o                         
  -5   5   2       1841.61       1938.21        47.78 o                         
  -4   5   2       3919.71       3946.23        74.71 o                         
  -3   5   2       2674.47       2730.20        48.91 o                         
  -2   5   2       4891.87       4708.23        74.97 o                         
  -1   5   2       3010.58       3114.96        46.38 o                         
   0   5   2       4386.72       4508.65        84.05 o                         
   1   5   2       2627.75       2685.11        56.91 o                         
   2   5   2       3159.43       3139.89        64.37 o                         
   3   5   2       1588.30       1579.30        40.45 o                         
   4   5   2       3085.23       2914.97        51.91 o                         
   5   5   2       2138.62       2165.24        47.97 o                         
   6   5   2       1997.67       1930.84        62.12 o                         
   7   5   2        686.04        706.64        60.77 o                         
   8   5   2        874.78        796.48       165.29 o                         
  -8   6   2        658.61        712.78        85.59 o                         
  -7   6   2        652.30        598.03       205.14 o                         
  -6   6   2        720.32        773.73        55.12 o                         
  -5   6   2        571.23        614.29        34.14 o                         
  -4   6   2       1392.35       1479.73        47.46 o                         
  -3   6   2       1139.59       1092.88        30.72 o                         
  -2   6   2       1520.35       1448.09        44.75 o                         
  -1   6   2       1947.53       1947.59        40.21 o                         
   0   6   2       2701.65       2759.12        59.20 o                         
   1   6   2       1118.40       1126.78        35.34 o                         
   2   6   2       1935.98       1968.81        52.50 o                         
   3   6   2        571.34        601.93        28.45 o                         
   4   6   2       1911.10       1952.02        61.48 o                         
   5   6   2       1083.73       1083.64        43.51 o                         
   6   6   2       1761.87       1801.83       102.15 o                         
   7   6   2        645.74        565.14       128.46 o                         
  -6   7   2        926.95        816.36       171.44 o                         
  -5   7   2       1824.56       1910.33       100.08 o                         
  -4   7   2       1355.63       1344.81        75.88 o                         
  -3   7   2       2773.00       2890.42       116.77 o                         
  -2   7   2       2258.17       2314.00       104.99 o                         
  -1   7   2       3215.15       3400.50       125.02 o                         
   0   7   2       2589.98       2736.35       103.21 o                         
   1   7   2       2737.78       2855.46       109.72 o                         
   2   7   2       1809.76       1871.65        79.32 o                         
   3   7   2       2096.05       2171.05        96.18 o                         
   4   7   2       1867.99       1966.32        71.27 o                         
   5   7   2       2197.01       2291.21       112.34 o                         
   6   7   2       1475.84       1588.57       110.27 o                         
  -4   8   2        356.70        407.34        75.47 o                         
  -3   8   2        410.52        424.07        58.59 o                         
  -2   8   2        381.52        415.03        49.79 o                         
  -1   8   2        565.47        639.37        58.71 o                         
   0   8   2        448.65        519.43        66.41 o                         
   1   8   2        614.04        627.67        69.48 o                         
   2   8   2        260.64        294.91        45.89 o                         
   3   8   2        483.44        501.67        64.10 o                         
   4   8   2        319.32        327.02        58.06 o                         
  -9   0   3       6788.66       6707.51       286.32 o                         
  -7   0   3      15106.48      15306.02       421.20 o                         
  -5   0   3      31371.29      32387.29       941.15 o                         
  -3   0   3      52419.96      52104.77      1548.50 o                         
  -1   0   3      77766.92      86264.89      4850.71 o                         
   1   0   3      85426.39      98172.89      3307.80 o                         
   3   0   3      41370.86      42418.93      1148.31 o                         
   5   0   3      27917.94      27402.27       721.67 o                         
   7   0   3       9283.02       8763.29       240.11 o                         
   9   0   3       6043.84       6053.17       270.06 o                         
 -10   1   3          1.00          6.03        13.73 o                         
  -9   1   3        953.90        912.86       118.73 o                         
  -8   1   3          3.58         10.21         6.90 o                         
  -7   1   3        341.26        365.27        17.19 o                         
  -6   1   3        297.41        300.87        14.53 o                         
  -5   1   3        131.97        182.27        11.03 o                         
  -4   1   3         77.69         97.21         6.76 o                         
  -3   1   3       2032.87       2184.18        31.51 o                         
  -2   1   3          7.16         53.00         6.91 o                         
  -1   1   3       3831.89       3678.25        43.71 o                         
   0   1   3        603.98        645.80        11.05 o                         
   1   1   3       1807.30       1704.06        17.90 o                         
   2   1   3        158.99        177.84         3.97 o                         
   3   1   3        416.27        507.93        11.70 o                         
   4   1   3         12.32         25.64         5.17 o                         
   5   1   3        890.29        910.83        23.97 o                         
   6   1   3         11.82         12.15         5.97 o                         
   7   1   3        567.15        623.35        26.12 o                         
   8   1   3          2.20          9.49         7.98 o                         
   9   1   3        584.44        619.69        59.88 o                         
  10   1   3          1.60         12.05        18.53 o                         
 -10   2   3        244.27        157.22        51.23 o                         
  -9   2   3       6027.67       6305.91       194.47 o                         
  -8   2   3        831.89        794.98        58.51 o                         
  -7   2   3      10819.11      10982.39       209.70 o                         
  -6   2   3       2029.92       2102.30        45.12 o                         
  -5   2   3      19561.64      19986.70       377.44 o                         
  -4   2   3       1290.69       1302.07        25.37 o                         
  -3   2   3      35183.55      36026.14       714.43 o                         
  -2   2   3       1138.23       1095.00        16.74 o                         
  -1   2   3      40693.73      40519.32       835.48 o                         
   0   2   3       6276.65       6104.74        76.84 o                         
   1   2   3      43040.30      42075.46       788.57 o                         
   2   2   3       1260.12       1179.88        15.78 o                         
   3   2   3      32402.32      32353.72       601.78 o                         
   4   2   3       1010.21       1041.78        25.42 o                         
   5   2   3      26922.90      27938.60       641.56 o                         
   6   2   3        922.50        990.76        43.77 o                         
   7   2   3      10083.66      10453.24       232.42 o                         
   8   2   3        348.54        325.17        37.29 o                         
   9   2   3       5567.72       5891.76       224.87 o                         
  10   2   3        343.41        312.82        84.89 o                         
 -10   3   3         71.90         41.45        20.32 o                         
  -9   3   3        918.28        981.08        66.22 o                         
  -8   3   3        263.45        221.09        55.28 o                         
  -7   3   3       1170.56       1180.52        33.99 o                         
  -6   3   3         14.89         29.96         8.18 o                         
  -5   3   3       1176.16       1216.93        30.70 o                         
  -4   3   3        100.63        123.45         9.25 o                         
  -3   3   3       2801.26       2814.66        42.29 o                         
  -2   3   3        148.03        154.32         7.14 o                         
  -1   3   3       1517.91       1598.17        22.85 o                         
   0   3   3        256.12        291.77        10.60 o                         
   1   3   3       2601.13       2647.21        44.60 o                         
   2   3   3         20.13         38.15         3.12 o                         
   3   3   3       1042.28       1084.32        18.27 o                         
   4   3   3         26.99         30.70         4.66 o                         
   5   3   3        988.77        963.24        18.25 o                         
   6   3   3        218.29        235.49        19.33 o                         
   7   3   3        468.72        518.08        30.37 o                         
   8   3   3        124.84         68.92        24.45 o                         
   9   3   3        607.83        477.02       103.06 o                         
  10   3   3         53.58         18.12        28.38 o                         
  -9   4   3       2577.41       2846.53       114.44 o                         
  -8   4   3       1184.02       1226.12        70.83 o                         
  -7   4   3       3657.23       3835.87        91.87 o                         
  -6   4   3       1834.32       1888.44        47.38 o                         
  -5   4   3       6071.47       6290.21       136.31 o                         
  -4   4   3       2587.31       2635.03        53.05 o                         
  -3   4   3      14589.92      14745.31       260.69 o                         
  -2   4   3       4499.18       4500.39        68.53 o                         
  -1   4   3      13325.17      12680.07       202.59 o                         
   0   4   3       7138.42       7139.58       128.74 o                         
   1   4   3      13154.40      12846.94       249.51 o                         
   2   4   3       3277.67       3244.46        60.36 o                         
   3   4   3      11150.87      10817.13       172.56 o                         
   4   4   3       3522.64       3529.36        60.67 o                         
   5   4   3       9513.27       9677.86       167.68 o                         
   6   4   3       2597.85       2670.86        69.23 o                         
   7   4   3       4104.75       4248.18       135.79 o                         
   8   4   3        834.22        858.42        53.78 o                         
   9   4   3       2124.20       2213.57       102.94 o                         
  -8   5   3        523.37        451.04        99.96 o                         
  -7   5   3       1392.40       1383.00        70.68 o                         
  -6   5   3        323.85        361.22        21.54 o                         
  -5   5   3       1490.58       1555.99        43.02 o                         
  -4   5   3        349.78        380.30        19.97 o                         
  -3   5   3       1947.51       2007.51        40.64 o                         
  -2   5   3        466.87        469.70        14.63 o                         
  -1   5   3       2125.70       2134.72        33.18 o                         
   0   5   3        532.10        521.76        21.17 o                         
   1   5   3       2637.76       2713.93        59.18 o                         
   2   5   3        398.61        385.56        19.28 o                         
   3   5   3       1876.21       1817.80        47.53 o                         
   4   5   3        194.42        173.58        13.63 o                         
   5   5   3       2513.75       2442.11        51.95 o                         
   6   5   3        343.86        325.13        37.74 o                         
   7   5   3       1106.89       1157.71        73.63 o                         
   8   5   3        207.50        125.65        38.37 o                         
  -7   6   3       1198.92       1272.14        87.85 o                         
  -6   6   3       1282.66       1362.60        66.55 o                         
  -5   6   3       1578.98       1607.48        54.08 o                         
  -4   6   3       2057.70       2093.31        62.18 o                         
  -3   6   3       3388.24       3331.92        63.41 o                         
  -2   6   3       2853.97       2839.66        47.61 o                         
  -1   6   3       3247.46       3121.51        67.87 o                         
   0   6   3       2856.01       2943.82        67.31 o                         
   1   6   3       3486.92       3508.98        81.58 o                         
   2   6   3       1869.61       1919.61        55.42 o                         
   3   6   3       2349.96       2320.34        66.08 o                         
   4   6   3       2267.90       2327.13        69.48 o                         
   5   6   3       1843.90       1764.90       105.58 o                         
   6   6   3       1982.54       2057.51       115.59 o                         
   7   6   3       1035.15       1137.67        94.48 o                         
  -6   7   3        837.97        554.88       408.60 o                         
  -5   7   3       1189.45       1073.18       157.29 o                         
  -4   7   3       1176.55       1114.09        63.15 o                         
  -3   7   3       2124.64       2235.64       102.30 o                         
  -2   7   3       1678.71       1742.07        89.76 o                         
  -1   7   3       2756.41       2893.09       121.78 o                         
   0   7   3       2031.57       2124.74       110.94 o                         
   1   7   3       2439.43       2556.96       102.54 o                         
   2   7   3       1518.75       1503.61        79.59 o                         
   3   7   3       1722.78       1785.78        68.12 o                         
   4   7   3       1346.59       1365.12        62.50 o                         
   5   7   3       1847.46       1965.53       111.74 o                         
   6   7   3       1099.90       1033.65       208.54 o                         
  -4   8   3        982.60        990.62        82.40 o                         
  -3   8   3        206.39        176.50        47.95 o                         
  -2   8   3       1273.41       1331.56        83.42 o                         
  -1   8   3        223.12        226.08        43.10 o                         
   0   8   3       1359.68       1445.80       102.72 o                         
   1   8   3        285.62        310.95        48.64 o                         
   2   8   3       1082.45       1123.81        72.85 o                         
   3   8   3        190.60        199.86        41.42 o                         
   4   8   3        916.07        978.15       114.23 o                         
 -10   0   4       4382.43       3482.95      2103.95 o                         
  -8   0   4       9586.88      10173.15       305.56 o                         
  -6   0   4       9335.85       9491.05       244.07 o                         
  -4   0   4      26177.89      25786.45       681.86 o                         
  -2   0   4      35734.15      35068.73       914.87 o                         
   0   0   4      22205.61      21724.59      1053.31 o                         
   2   0   4      28651.83      29387.51       709.39 o                         
   4   0   4      17327.68      15975.81       358.45 o                         
   6   0   4      14596.71      14172.72       345.83 o                         
   8   0   4       5615.81       5567.74       271.31 o                         
  10   0   4       3519.15       2817.35      1762.92 o                         
 -10   1   4        604.69        490.71       118.99 o                         
  -9   1   4         11.66          6.24        10.06 o                         
  -8   1   4       1402.50       1356.51        39.65 o                         
  -7   1   4        203.76        201.37        15.48 o                         
  -6   1   4       1066.23       1073.72        27.29 o                         
  -5   1   4        510.30        504.86        16.83 o                         
  -4   1   4       2933.94       2989.98        45.72 o                         
  -3   1   4        652.89        630.44        13.12 o                         
  -2   1   4       8820.79       8727.79       123.73 o                         
  -1   1   4        345.49        384.41         7.47 o                         
   0   1   4        713.31        814.50        15.01 o                         
   1   1   4        109.06        136.27         3.88 o                         
   2   1   4       5835.47       5909.22        72.94 o                         
   3   1   4        324.47        317.28         8.77 o                         
   4   1   4       8941.22       8930.00       158.78 o                         
   5   1   4        103.64        125.28         9.62 o                         
   6   1   4       2776.95       2776.89        59.87 o                         
   7   1   4         10.80         12.25         7.30 o                         
   8   1   4       1360.79       1297.35        40.66 o                         
   9   1   4         60.43         44.20        20.65 o                         
  10   1   4       1804.51       1828.95       127.72 o                         
 -10   2   4       2709.61       2791.11       161.28 o                         
  -9   2   4        356.01        311.68        76.94 o                         
  -8   2   4       6040.47       5957.52       132.27 o                         
  -7   2   4        222.31        257.85        17.70 o                         
  -6   2   4       6449.52       6470.46       117.77 o                         
  -5   2   4        103.22        268.01        27.18 o                         
  -4   2   4      19159.43      19366.20       352.69 o                         
  -3   2   4        144.38        137.27         7.53 o                         
  -2   2   4      25333.47      25467.34       454.97 o                         
  -1   2   4        391.28        413.34         8.86 o                         
   0   2   4      21901.74      21662.27       358.72 o                         
   1   2   4       2646.16       2677.65        38.71 o                         
   2   2   4      27777.41      28129.16       502.05 o                         
   3   2   4        173.34        177.64         5.77 o                         
   4   2   4      15575.56      15420.31       303.36 o                         
   5   2   4        533.30        553.85        21.04 o                         
   6   2   4       8847.22       8961.06       187.52 o                         
   7   2   4        714.08        716.30        33.64 o                         
   8   2   4       3249.98       3251.99        94.82 o                         
   9   2   4        173.65        120.02        32.08 o                         
  10   2   4       2409.66       2475.32       154.38 o                         
 -10   3   4        857.69        820.21       162.31 o                         
  -9   3   4         39.07         22.50        14.48 o                         
  -8   3   4       1963.74       2006.95        87.87 o                         
  -7   3   4        230.56        240.13        18.32 o                         
  -6   3   4       1179.10       1243.11        33.50 o                         
  -5   3   4        127.36        161.66        12.69 o                         
  -4   3   4       2801.86       2797.26        50.71 o                         
  -3   3   4        201.15        220.87        10.08 o                         
  -2   3   4       4539.90       4499.91        65.63 o                         
  -1   3   4        651.02        627.06        12.77 o                         
   0   3   4       2658.61       2432.34        42.97 o                         
   1   3   4        495.21        479.23        12.82 o                         
   2   3   4       3127.99       2993.38        39.49 o                         
   3   3   4       1442.43       1431.18        22.73 o                         
   4   3   4       3925.01       3856.97        58.12 o                         
   5   3   4        986.87       1018.71        29.74 o                         
   6   3   4       3412.68       3463.28        80.04 o                         
   7   3   4        308.47        365.28        25.59 o                         
   8   3   4       1757.54       1760.73        67.40 o                         
   9   3   4        337.16        319.27        68.64 o                         
  10   3   4       1515.83       1152.39       763.57 o                         
  -9   4   4        677.62        632.44       140.33 o                         
  -8   4   4       3267.78       3498.40       127.31 o                         
  -7   4   4        991.05        999.37        40.38 o                         
  -6   4   4       4244.35       4254.95        87.78 o                         
  -5   4   4       1570.01       1616.31        39.19 o                         
  -4   4   4       9470.23       9545.68       172.13 o                         
  -3   4   4       2099.86       2056.76        38.65 o                         
  -2   4   4      11042.02      10661.07       175.70 o                         
  -1   4   4       1116.19       1102.05        18.35 o                         
   0   4   4       7863.94       7602.07       156.22 o                         
   1   4   4       2315.20       2210.78        44.31 o                         
   2   4   4       9329.09       9069.41       169.62 o                         
   3   4   4        804.52        774.78        15.47 o                         
   4   4   4       7174.94       7023.31       115.51 o                         
   5   4   4        662.32        688.36        19.93 o                         
   6   4   4       3574.29       3531.38        84.31 o                         
   7   4   4        657.10        580.44        88.74 o                         
   8   4   4       1566.06       1603.05        80.12 o                         
   9   4   4        306.12        178.33        51.50 o                         
  -8   5   4       1403.02       1472.88        83.48 o                         
  -7   5   4        852.93        926.96        56.52 o                         
  -6   5   4       1239.44       1242.77        43.88 o                         
  -5   5   4        744.68        801.85        31.56 o                         
  -4   5   4       3208.99       3208.60        64.60 o                         
  -3   5   4       1432.50       1404.32        32.33 o                         
  -2   5   4       4293.46       4319.55        71.72 o                         
  -1   5   4       2608.41       2591.82        39.28 o                         
   0   5   4       4884.87       4705.24        93.12 o                         
   1   5   4       2560.10       2348.10       130.50 o                         
   2   5   4       5125.13       4950.32       100.07 o                         
   3   5   4       2098.73       2009.06        49.77 o                         
   4   5   4       3086.14       3050.01        70.94 o                         
   5   5   4       2017.72       1961.92        40.94 o                         
   6   5   4       2445.73       2398.54       108.19 o                         
   7   5   4       1295.58       1353.08        95.56 o                         
   8   5   4       1127.22       1143.60        90.57 o                         
  -7   6   4        681.76        557.62       134.13 o                         
  -6   6   4        986.97        948.54        94.10 o                         
  -5   6   4        810.22        845.28        44.84 o                         
  -4   6   4       1494.77       1466.71        44.48 o                         
  -3   6   4       1205.31       1173.10        30.11 o                         
  -2   6   4       2176.26       2175.58        40.38 o                         
  -1   6   4        843.49        850.80        28.43 o                         
   0   6   4       1669.85       1766.21        51.40 o                         
   1   6   4       1418.98       1418.30        43.84 o                         
   2   6   4       1598.04       1614.19        47.30 o                         
   3   6   4       1077.12       1082.10        43.30 o                         
   4   6   4       1471.87       1527.67        52.10 o                         
   5   6   4        796.59        807.31        65.96 o                         
   6   6   4       1021.73       1135.89        80.73 o                         
   7   6   4        449.27        405.96        96.52 o                         
  -6   7   4       1137.81       1288.44       174.26 o                         
  -5   7   4       1502.34       1640.41        98.91 o                         
  -4   7   4       2140.82       2202.17       111.44 o                         
  -3   7   4       2561.94       2623.62       113.58 o                         
  -2   7   4       2134.22       2188.37        98.87 o                         
  -1   7   4       2780.39       2933.22       112.51 o                         
   0   7   4       2055.35       2125.73        98.86 o                         
   1   7   4       3193.50       3222.03       120.93 o                         
   2   7   4       2218.21       2258.98       100.23 o                         
   3   7   4       2354.98       2432.75        83.22 o                         
   4   7   4       1333.48       1332.88        67.36 o                         
   5   7   4       1925.29       2019.23       110.98 o                         
   6   7   4       1048.65       1088.12        97.22 o                         
  -4   8   4        252.57        269.61        67.18 o                         
  -3   8   4        677.81        676.17        66.52 o                         
  -2   8   4        440.45        473.29        57.11 o                         
  -1   8   4        498.41        505.53        58.18 o                         
   0   8   4        486.93        518.93        61.08 o                         
   1   8   4        475.39        468.67        54.17 o                         
   2   8   4        414.57        419.75        48.45 o                         
   3   8   4        390.75        389.69        52.63 o                         
  -9   0   5       3688.72       3548.78       158.53 o                         
  -7   0   5       5656.88       5660.63       157.60 o                         
  -5   0   5       6523.06       6183.66       148.35 o                         
  -3   0   5      44099.89      43824.68      1261.05 o                         
  -1   0   5      30065.43      30035.72      1333.83 o                         
   1   0   5      26830.28      26995.94       822.47 o                         
   3   0   5      43020.95      44662.57      1239.76 o                         
   5   0   5      20823.11      19961.39       485.77 o                         
   7   0   5       9905.12       9426.64       377.79 o                         
   9   0   5       4849.24       4069.45      2467.70 o                         
 -10   1   5         15.30         12.27        18.80 o                         
  -9   1   5       1900.79       1888.58        83.80 o                         
  -8   1   5         12.86         13.48         8.68 o                         
  -7   1   5       2334.54       2288.72        52.58 o                         
  -6   1   5         20.87         33.14         8.44 o                         
  -5   1   5       2548.87       2606.87        47.54 o                         
  -4   1   5        296.91        329.42        12.05 o                         
  -3   1   5       5758.50       5636.07        84.27 o                         
  -2   1   5       2301.56       2369.22        32.00 o                         
  -1   1   5       2837.73       2981.13        38.46 o                         
   0   1   5         29.54         75.02         4.06 o                         
   1   1   5       7137.37       7134.82        92.80 o                         
   2   1   5         82.40        104.54         3.77 o                         
   3   1   5       2762.27       2703.69        42.61 o                         
   4   1   5          4.13         14.10         3.89 o                         
   5   1   5       2965.32       2862.50        55.39 o                         
   6   1   5         67.15         66.24         9.87 o                         
   7   1   5       1502.51       1379.81        38.00 o                         
   8   1   5         28.95         32.10        15.85 o                         
   9   1   5        926.98        854.65        66.16 o                         
  10   1   5         26.28         11.67        15.28 o                         
 -10   2   5         55.00         39.12        18.72 o                         
  -9   2   5       3522.20       3566.94       132.90 o                         
  -8   2   5        139.11        105.59        15.57 o                         
  -7   2   5       6568.04       6604.42       130.61 o                         
  -6   2   5        174.59        216.76        16.40 o                         
  -5   2   5       8867.98       8512.45       146.33 o                         
  -4   2   5       1505.22       1519.56        31.69 o                         
  -3   2   5      29536.73      29827.50       573.72 o                         
  -2   2   5       4414.93       4418.84        63.85 o                         
  -1   2   5      23900.02      23223.08       512.45 o                         
   0   2   5        627.26        636.48        11.73 o                         
   1   2   5      23198.84      22541.44       380.78 o                         
   2   2   5       2768.04       2655.81        33.79 o                         
   3   2   5      24057.64      23694.84       445.89 o                         
   4   2   5       1389.20       1359.91        30.68 o                         
   5   2   5      12565.81      12029.02       242.58 o                         
   6   2   5        433.85        476.31        21.97 o                         
   7   2   5       7423.61       7325.62       164.62 o                         
   8   2   5        368.25        353.46        40.65 o                         
   9   2   5       4138.78       4111.98       183.61 o                         
  10   2   5        160.25         78.49        37.90 o                         
 -10   3   5        192.69        101.84        55.51 o                         
  -9   3   5       1518.15       1501.18        78.28 o                         
  -8   3   5        327.06        275.09        51.50 o                         
  -7   3   5       1688.95       1674.42        47.25 o                         
  -6   3   5        929.59        938.18        30.15 o                         
  -5   3   5       2147.53       2139.97        45.93 o                         
  -4   3   5       1384.71       1365.15        29.78 o                         
  -3   3   5       7759.74       7681.39       125.05 o                         
  -2   3   5        563.21        547.57        13.80 o                         
  -1   3   5       4324.42       4124.66        58.85 o                         
   0   3   5       3092.74       2980.13        39.35 o                         
   1   3   5       4622.43       4565.54        77.09 o                         
   2   3   5       2309.46       2286.63        32.36 o                         
   3   3   5       5505.31       5648.52        82.59 o                         
   4   3   5        512.25        522.53        12.58 o                         
   5   3   5       3523.63       3378.23        68.56 o                         
   6   3   5        554.19        536.63        24.57 o                         
   7   3   5       1543.03       1501.64        57.21 o                         
   8   3   5        206.88        128.98        35.66 o                         
   9   3   5        877.22        873.59        78.66 o                         
  -9   4   5       1616.44       1734.94        93.47 o                         
  -8   4   5        428.76        325.49       100.52 o                         
  -7   4   5       2850.44       2756.47       133.02 o                         
  -6   4   5        375.65        413.80        25.05 o                         
  -5   4   5       3442.44       3402.78        69.97 o                         
  -4   4   5        590.25        586.20        22.86 o                         
  -3   4   5       6085.57       5980.01       106.10 o                         
  -2   4   5        844.71        825.38        21.00 o                         
  -1   4   5       5905.54       5759.08        86.97 o                         
   0   4   5        628.67        615.82        20.73 o                         
   1   4   5       8738.14       8432.98       161.79 o                         
   2   4   5       2764.74       2604.01        54.23 o                         
   3   4   5       7267.73       7097.15       109.77 o                         
   4   4   5       1663.11       1655.51        30.85 o                         
   5   4   5       4787.55       4849.50        80.04 o                         
   6   4   5       1044.74       1056.91        42.48 o                         
   7   4   5       3089.92       3091.81       106.60 o                         
   8   4   5        972.59       1038.32        68.02 o                         
   9   4   5       1840.39       1898.52        92.11 o                         
  -8   5   5        557.62        474.85       100.16 o                         
  -7   5   5       1886.84       1917.92        73.01 o                         
  -6   5   5        943.24        972.20        44.33 o                         
  -5   5   5       2423.25       2387.46        60.19 o                         
  -4   5   5       2334.99       2395.09        54.75 o                         
  -3   5   5       5889.44       5816.40       104.43 o                         
  -2   5   5       2098.63       2091.10        39.02 o                         
  -1   5   5       3566.15       3390.71        50.79 o                         
   0   5   5       2255.32       2218.98        51.26 o                         
   1   5   5       2922.02       2868.63        63.34 o                         
   2   5   5       2629.95       2593.62        59.25 o                         
   3   5   5       3079.39       3072.45        70.36 o                         
   4   5   5       1478.59       1528.58        45.60 o                         
   5   5   5       1736.92       1694.80        47.55 o                         
   6   5   5        948.17        981.40        67.36 o                         
   7   5   5       1186.01       1178.73        80.22 o                         
   8   5   5        417.63        350.50        88.38 o                         
  -7   6   5        877.05        955.19        84.45 o                         
  -6   6   5        642.66        617.10        67.22 o                         
  -5   6   5       1342.45       1365.44        51.99 o                         
  -4   6   5        942.42        939.61        32.65 o                         
  -3   6   5       2253.94       2318.96        51.28 o                         
  -2   6   5        965.35        981.89        23.95 o                         
  -1   6   5       1831.15       1794.79        49.62 o                         
   0   6   5       1115.88       1132.16        38.77 o                         
   1   6   5       2504.69       2497.16        65.32 o                         
   2   6   5       1825.43       1815.11        53.58 o                         
   3   6   5       2002.24       2014.18        58.76 o                         
   4   6   5        893.69        906.06        40.17 o                         
   5   6   5       1394.82       1493.47        91.41 o                         
   6   6   5        696.20        616.07       130.57 o                         
   7   6   5        829.88        753.26       156.94 o                         
  -6   7   5       1380.73       1506.63       105.15 o                         
  -5   7   5       1099.69       1102.17        77.18 o                         
  -4   7   5       2552.90       2618.21       119.28 o                         
  -3   7   5       1791.89       1761.41        86.86 o                         
  -2   7   5       2861.77       2872.37       114.72 o                         
  -1   7   5       1482.99       1506.85        76.31 o                         
   0   7   5       2546.84       2693.91       115.96 o                         
   1   7   5       1978.19       1989.30        85.36 o                         
   2   7   5       3090.66       3184.94        97.82 o                         
   3   7   5       1888.71       1910.91        70.33 o                         
   4   7   5       2023.33       1989.32        90.66 o                         
   5   7   5       1031.13        908.18       187.75 o                         
   6   7   5       1333.80       1396.76        94.58 o                         
  -4   8   5        451.58        494.39        73.98 o                         
  -3   8   5        417.48        488.74        57.69 o                         
  -2   8   5        441.00        449.60        57.32 o                         
  -1   8   5        213.94        197.99        43.20 o                         
   0   8   5        387.53        365.12        50.87 o                         
   1   8   5        256.30        227.01        42.20 o                         
   2   8   5        657.63        645.14        69.76 o                         
   3   8   5        202.83        206.86        44.69 o                         
 -10   0   6       3761.73       2867.74       900.31 o                         
  -8   0   6       9392.82       9570.06       281.77 o                         
  -6   0   6      21953.06      22139.21       636.41 o                         
  -4   0   6      39073.99      38496.06      1134.91 o                         
  -2   0   6      74459.93      77670.33      3707.27 o                         
   0   0   6      69451.77      72301.65      3212.73 o                         
   2   0   6      67272.84      68583.96      2081.50 o                         
   4   0   6      36037.10      36207.63       988.83 o                         
   6   0   6      17947.74      16536.39       630.68 o                         
   8   0   6       8266.83       7598.29       315.91 o                         
  10   0   6       4469.16       3809.20      2313.52 o                         
 -10   1   6        447.41        311.41       100.00 o                         
  -9   1   6          5.63          4.20         8.35 o                         
  -8   1   6        799.03        779.44        42.72 o                         
  -7   1   6          8.38         12.52         7.40 o                         
  -6   1   6        120.66        139.02        13.48 o                         
  -5   1   6          1.85         15.69         5.55 o                         
  -4   1   6        509.64        567.93        16.71 o                         
  -3   1   6       1066.50       1045.34        20.15 o                         
  -2   1   6       1993.42       2042.78        29.69 o                         
  -1   1   6       1855.71       1959.09        28.29 o                         
   0   1   6        174.21        243.91         7.69 o                         
   1   1   6       2637.04       2787.63        35.49 o                         
   2   1   6       2714.16       2941.42        37.59 o                         
   3   1   6        723.89        700.79        15.17 o                         
   4   1   6        173.07        205.06        10.63 o                         
   5   1   6         38.82         44.71         7.34 o                         
   6   1   6        819.04        792.94        25.83 o                         
   7   1   6         44.40         43.45         9.47 o                         
   8   1   6        775.19        648.29       100.51 o                         
   9   1   6          5.43          7.67        14.24 o                         
  10   1   6        392.76        225.90       113.80 o                         
 -10   2   6       2861.39       2856.42       136.56 o                         
  -9   2   6        219.02        154.88        43.66 o                         
  -8   2   6       6599.68       6076.44       260.56 o                         
  -7   2   6        933.66        898.77        33.55 o                         
  -6   2   6      11636.61      11428.93       217.95 o                         
  -5   2   6       2307.12       2252.53        45.18 o                         
  -4   2   6      20424.86      19832.29       368.49 o                         
  -3   2   6       1407.72       1366.13        25.96 o                         
  -2   2   6      34549.34      34995.22       684.13 o                         
  -1   2   6        720.60        670.06        13.82 o                         
   0   2   6      32608.46      32015.34       786.95 o                         
   1   2   6       1295.26       1263.24        18.35 o                         
   2   2   6      35037.71      35259.16       673.39 o                         
   3   2   6       2638.91       2572.05        35.15 o                         
   4   2   6      22891.96      22590.29       484.46 o                         
   5   2   6       1429.03       1403.25        36.37 o                         
   6   2   6      13470.46      13194.74       284.43 o                         
   7   2   6        423.79        415.73        24.57 o                         
   8   2   6       6528.27       6265.10       167.04 o                         
   9   2   6        430.42        326.51        86.72 o                         
  10   2   6       3175.77       2694.70      1725.58 o                         
 -10   3   6        493.91        371.52       150.62 o                         
  -9   3   6         56.15         46.96        19.85 o                         
  -8   3   6        976.79        857.28       127.40 o                         
  -7   3   6         12.55         22.12         9.21 o                         
  -6   3   6       1018.19        979.40        30.40 o                         
  -5   3   6         17.08         33.86         8.87 o                         
  -4   3   6       2039.21       2026.17        40.40 o                         
  -3   3   6        194.43        195.21        10.64 o                         
  -2   3   6       1594.43       1588.44        27.42 o                         
  -1   3   6        195.57        205.76         8.27 o                         
   0   3   6        440.34        482.74        11.49 o                         
   1   3   6         70.69         88.78         6.60 o                         
   2   3   6       2343.62       2315.70        33.76 o                         
   3   3   6        120.58        131.81         6.68 o                         
   4   3   6        787.67        806.33        16.12 o                         
   5   3   6         29.57         41.03         8.79 o                         
   6   3   6        709.03        679.20        32.79 o                         
   7   3   6         97.83         89.41        14.07 o                         
   8   3   6        736.23        696.05        49.06 o                         
   9   3   6         51.28         40.73        24.48 o                         
  -9   4   6        494.41        383.20        87.28 o                         
  -8   4   6       3209.44       3314.71       126.96 o                         
  -7   4   6       1208.75       1216.33        57.60 o                         
  -6   4   6       4412.85       4498.50        96.86 o                         
  -5   4   6       2801.38       2819.89        62.66 o                         
  -4   4   6       9568.08       9313.74       169.76 o                         
  -3   4   6       5023.01       4870.63        87.19 o                         
  -2   4   6      15426.90      15166.57       272.83 o                         
  -1   4   6       6584.50       6437.05        99.39 o                         
   0   4   6      14619.94      13989.33       283.79 o                         
   1   4   6       6651.42       6559.38       123.71 o                         
   2   4   6      15052.99      14855.70       311.56 o                         
   3   4   6       5725.12       5579.39        85.47 o                         
   4   4   6       8234.92       8283.57       135.04 o                         
   5   4   6       2800.94       2713.02        52.77 o                         
   6   4   6       5556.09       5317.87       181.73 o                         
   7   4   6       1189.39       1182.49        57.82 o                         
   8   4   6       3172.82       3161.79       123.59 o                         
   9   4   6        757.16        657.62       210.80 o                         
  -8   5   6        940.94        735.37       205.04 o                         
  -7   5   6        338.98        264.77        49.90 o                         
  -6   5   6       1341.12       1349.42        50.03 o                         
  -5   5   6        665.51        689.16        33.14 o                         
  -4   5   6       1704.65       1690.16        40.61 o                         
  -3   5   6       1094.42       1064.47        29.21 o                         
  -2   5   6       1631.74       1645.49        33.11 o                         
  -1   5   6        159.34        139.38         8.97 o                         
   0   5   6       1092.10       1117.47        34.60 o                         
   1   5   6        851.97        855.25        31.28 o                         
   2   5   6       2244.25       2233.77        55.82 o                         
   3   5   6       1223.11       1202.41        36.51 o                         
   4   5   6       1831.86       1860.40        51.49 o                         
   5   5   6        278.59        300.58        29.70 o                         
   6   5   6       1298.40       1305.52        84.06 o                         
   7   5   6        361.82        322.29        76.01 o                         
   8   5   6        901.12        767.67       160.87 o                         
  -7   6   6        923.07        968.00        78.52 o                         
  -6   6   6       1028.18       1044.82        59.59 o                         
  -5   6   6       1506.30       1535.22        57.72 o                         
  -4   6   6       2019.65       1972.31        51.44 o                         
  -3   6   6       2565.79       2538.82        54.40 o                         
  -2   6   6       1933.15       1860.78        54.48 o                         
  -1   6   6       2166.78       2204.20        60.35 o                         
   0   6   6       1324.48       1256.61        43.19 o                         
   1   6   6       2693.68       2760.91        74.39 o                         
   2   6   6       2543.40       2519.99        68.13 o                         
   3   6   6       2548.85       2596.88        76.12 o                         
   4   6   6       1178.58       1170.72        46.35 o                         
   5   6   6       1432.68       1469.32        86.14 o                         
   6   6   6        910.76        922.79        70.04 o                         
   7   6   6       1061.56       1125.17        90.30 o                         
  -6   7   6        963.71       1088.93       103.38 o                         
  -5   7   6        958.27        998.97        80.73 o                         
  -4   7   6       1548.39       1628.63        98.98 o                         
  -3   7   6       1592.83       1638.46        84.76 o                         
  -2   7   6       2068.18       2124.97       100.56 o                         
  -1   7   6       1064.18       1092.55        70.07 o                         
   0   7   6       1791.00       1868.15        95.93 o                         
   1   7   6       1523.41       1575.20        69.28 o                         
   2   7   6       2033.72       2081.52        71.28 o                         
   3   7   6       1602.41       1645.01        68.84 o                         
   4   7   6       1361.67       1430.49        96.86 o                         
   5   7   6        803.20        847.38        81.95 o                         
   6   7   6        905.83        958.44        85.80 o                         
  -4   8   6        264.25        218.90        66.19 o                         
  -3   8   6       1195.21       1239.83       103.17 o                         
  -2   8   6        158.11        146.53        39.94 o                         
  -1   8   6        790.78        809.10        73.90 o                         
   0   8   6         79.60         79.91        33.82 o                         
   1   8   6       1144.70       1225.03        89.39 o                         
   2   8   6        357.03        386.60        51.36 o                         
   3   8   6       1093.18       1184.78        99.02 o                         
  -9   0   7       4343.94       4416.71       172.69 o                         
  -7   0   7       9834.06       9899.30       286.02 o                         
  -5   0   7      15774.12      15134.67       394.32 o                         
  -3   0   7      20919.60      19618.40       495.24 o                         
  -1   0   7      20881.15      19954.12       481.27 o                         
   1   0   7      49601.64      49562.98      1421.75 o                         
   3   0   7      16874.19      16494.88       446.21 o                         
   5   0   7       8344.50       7771.65       159.15 o                         
   7   0   7       8276.40       7584.65       297.47 o                         
   9   0   7       2961.40       2289.00      1422.68 o                         
 -10   1   7         11.90          8.75        13.08 o                         
  -9   1   7        610.46        458.15        86.45 o                         
  -8   1   7         22.18         24.66        10.32 o                         
  -7   1   7       2053.29       1984.73        51.71 o                         
  -6   1   7        104.45        103.44        12.37 o                         
  -5   1   7       2071.28       1997.42        41.80 o                         
  -4   1   7        384.96        407.80        15.44 o                         
  -3   1   7       6672.45       6804.57       105.88 o                         
  -2   1   7        460.54        464.17        11.90 o                         
  -1   1   7       4413.74       4583.89        64.47 o                         
   0   1   7       1447.44       1524.41        24.57 o                         
   1   1   7       4243.33       4250.96        58.58 o                         
   2   1   7        480.71        496.01         9.63 o                         
   3   1   7       5838.40       5819.54        78.09 o                         
   4   1   7          3.70         18.85         5.05 o                         
   5   1   7       2021.66       2036.43        42.31 o                         
   6   1   7         13.68         36.67         8.25 o                         
   7   1   7       2518.14       2474.26        57.28 o                         
   8   1   7          4.86          4.52         9.71 o                         
   9   1   7       1539.18       1501.29        90.02 o                         
  10   1   7         14.43         13.66        20.65 o                         
 -10   2   7        183.55        117.67        43.76 o                         
  -9   2   7       3415.68       3437.37       128.13 o                         
  -8   2   7        219.80        173.11        34.17 o                         
  -7   2   7       7425.19       7299.51       151.74 o                         
  -6   2   7        382.71        410.67        22.52 o                         
  -5   2   7      13113.51      12761.88       234.51 o                         
  -4   2   7        718.94        776.12        25.06 o                         
  -3   2   7      22694.37      22450.23       418.97 o                         
  -2   2   7        574.57        554.34        15.14 o                         
  -1   2   7      21115.55      20598.32       402.93 o                         
   0   2   7       3228.06       3271.93        47.86 o                         
   1   2   7      32092.97      32427.19       617.61 o                         
   2   2   7       3993.40       3979.04        54.95 o                         
   3   2   7      18304.09      18071.73       306.88 o                         
   4   2   7        557.79        523.20        16.25 o                         
   5   2   7       7890.15       7505.34       148.55 o                         
   6   2   7        459.57        446.15        23.47 o                         
   7   2   7       6314.69       6054.61       136.77 o                         
   8   2   7        156.20         78.25        29.15 o                         
   9   2   7       2481.42       2348.11       140.34 o                         
  10   2   7         71.04         25.31        31.28 o                         
  -9   3   7        731.69        588.24       118.38 o                         
  -8   3   7        139.43         61.23        18.57 o                         
  -7   3   7       1925.08       1801.94        53.16 o                         
  -6   3   7        346.04        330.04        20.46 o                         
  -5   3   7       1926.49       1851.52        45.86 o                         
  -4   3   7       1016.01        994.14        25.74 o                         
  -3   3   7       2655.96       2623.99        48.40 o                         
  -2   3   7       2895.77       2758.29        44.15 o                         
  -1   3   7       3009.37       2960.52        48.60 o                         
   0   3   7        636.59        596.37        13.15 o                         
   1   3   7       5462.83       5423.98        78.00 o                         
   2   3   7       1789.93       1715.61        28.24 o                         
   3   3   7       4659.59       4622.58        68.69 o                         
   4   3   7       1834.40       1826.42        29.44 o                         
   5   3   7       2019.00       1931.50        44.23 o                         
   6   3   7        458.11        462.34        25.74 o                         
   7   3   7       2785.49       2493.56       162.95 o                         
   8   3   7        380.33        372.79        55.09 o                         
   9   3   7       1418.24       1405.26        91.07 o                         
  -9   4   7       1428.90       1282.38       267.17 o                         
  -8   4   7        666.15        533.34       138.49 o                         
  -7   4   7       3039.75       3001.71        98.86 o                         
  -6   4   7       1194.08       1174.77        42.20 o                         
  -5   4   7       4696.00       4558.20       103.01 o                         
  -4   4   7       2808.29       2765.31        56.47 o                         
  -3   4   7       8272.62       7959.11       141.76 o                         
  -2   4   7       1484.54       1434.00        31.17 o                         
  -1   4   7       5769.93       5515.67        87.18 o                         
   0   4   7        804.00        784.22        27.48 o                         
   1   4   7       5223.54       5101.35       100.16 o                         
   2   4   7       1292.54       1266.15        32.91 o                         
   3   4   7       5919.68       5727.02        88.90 o                         
   4   4   7        427.21        448.80        15.29 o                         
   5   4   7       2903.44       2642.65        86.95 o                         
   6   4   7        400.54        410.93        29.73 o                         
   7   4   7       2547.74       2529.05        95.26 o                         
   8   4   7        259.86        178.26        42.48 o                         
   9   4   7       1325.44       1303.57       115.93 o                         
  -8   5   7        385.53        270.40        90.39 o                         
  -7   5   7       1273.52       1276.73        59.26 o                         
  -6   5   7        723.08        739.57        57.20 o                         
  -5   5   7       1932.16       1891.20        56.51 o                         
  -4   5   7       1193.99       1174.98        37.46 o                         
  -3   5   7       2778.27       2706.28        61.14 o                         
  -2   5   7       2054.09       2070.41        40.42 o                         
  -1   5   7       2889.67       2775.03        49.13 o                         
   0   5   7       1898.99       1912.53        48.43 o                         
   1   5   7       4900.41       4840.72       104.52 o                         
   2   5   7       2939.55       2829.01        71.50 o                         
   3   5   7       3843.21       3794.49        86.26 o                         
   4   5   7       1837.17       1836.70        48.81 o                         
   5   5   7       1837.57       1646.52       193.09 o                         
   6   5   7        892.24        887.99        61.48 o                         
   7   5   7       1839.34       1788.17       116.54 o                         
   8   5   7        729.77        755.27        79.28 o                         
  -7   6   7        891.07        786.00       261.66 o                         
  -6   6   7        636.60        532.06        92.24 o                         
  -5   6   7       1017.34       1050.50        46.44 o                         
  -4   6   7       1465.53       1471.61        46.28 o                         
  -3   6   7       1730.58       1690.77        52.69 o                         
  -2   6   7       1412.83       1400.98        47.35 o                         
  -1   6   7       1505.03       1531.54        50.39 o                         
   0   6   7        722.20        724.68        33.67 o                         
   1   6   7       1622.70       1660.76        53.67 o                         
   2   6   7       1371.57       1415.23        52.95 o                         
   3   6   7       2089.12       2166.30        63.77 o                         
   4   6   7        841.05        852.23        41.17 o                         
   5   6   7       1069.68       1113.80        70.77 o                         
   6   6   7        507.75        426.59       107.19 o                         
   7   6   7        977.18        954.45       196.33 o                         
  -6   7   7       1265.21       1317.89       113.90 o                         
  -5   7   7       1233.41       1241.59        89.66 o                         
  -4   7   7       2034.89       2145.84       110.70 o                         
  -3   7   7       1812.95       1793.44        95.84 o                         
  -2   7   7       2421.32       2530.70       115.87 o                         
  -1   7   7       1158.68       1151.58        68.71 o                         
   0   7   7       2267.25       2336.41        98.92 o                         
   1   7   7       1441.80       1417.83        53.49 o                         
   2   7   7       3069.78       3191.75       109.92 o                         
   3   7   7       1540.19       1568.06        64.87 o                         
   4   7   7       1917.75       2037.32       111.56 o                         
   5   7   7        966.52       1033.20        95.17 o                         
  -3   8   7        240.51        103.46        63.43 o                         
  -2   8   7        510.40        504.33        67.49 o                         
  -1   8   7        205.72        183.18        50.50 o                         
   0   8   7        303.99        308.31        46.22 o                         
   1   8   7        291.94        278.94        46.91 o                         
   2   8   7        540.11        523.01        57.20 o                         
   3   8   7        379.84        432.34        68.07 o                         
 -10   0   8       2399.61       2209.67       183.91 o                         
  -8   0   8       5152.33       5083.60       200.20 o                         
  -6   0   8      10259.06       9855.37       275.53 o                         
  -4   0   8      16204.86      15469.29       393.97 o                         
  -2   0   8      33217.48      33048.45       937.97 o                         
   0   0   8      25692.78      25985.11      1156.83 o                         
   2   0   8      38512.44      39162.26      1094.14 o                         
   4   0   8      13279.76      12670.87       284.99 o                         
   6   0   8       9625.07       9101.78       352.30 o                         
   8   0   8       7691.83       7578.67       326.00 o                         
  10   0   8       2389.35       2432.57       226.94 o                         
 -10   1   8       1012.04        788.03       220.11 o                         
  -9   1   8         16.10         14.19        11.15 o                         
  -8   1   8       1321.93       1303.55        54.49 o                         
  -7   1   8         42.27         38.57        12.07 o                         
  -6   1   8       5033.99       4915.22        95.81 o                         
  -5   1   8         71.96         72.99        10.03 o                         
  -4   1   8       3485.59       3324.34        58.04 o                         
  -3   1   8         53.97         95.11        13.16 o                         
  -2   1   8       1702.03       1714.08        29.93 o                         
  -1   1   8          5.17         17.23         4.16 o                         
   0   1   8       3813.83       3906.43        57.52 o                         
   1   1   8        398.09        393.77        10.47 o                         
   2   1   8       6188.73       6281.44        90.61 o                         
   3   1   8        658.23        646.60        12.37 o                         
   4   1   8       1175.63       1206.77        27.63 o                         
   5   1   8        405.36        416.99        17.05 o                         
   6   1   8       1449.45       1427.65        45.64 o                         
   7   1   8         83.64         75.13        10.82 o                         
   8   1   8       1265.89       1132.20        70.26 o                         
   9   1   8         28.17         15.86        15.12 o                         
  10   1   8        567.17        457.82       160.89 o                         
 -10   2   8       1617.98       1533.81       263.35 o                         
  -9   2   8        242.95        137.25        45.63 o                         
  -8   2   8       3323.43       3288.09       101.15 o                         
  -7   2   8        341.40        354.51        24.79 o                         
  -6   2   8       8068.50       7799.70       158.09 o                         
  -5   2   8        347.28        348.08        19.48 o                         
  -4   2   8      10963.98      10625.23       188.60 o                         
  -3   2   8       3079.30       3041.58        53.56 o                         
  -2   2   8      16221.69      15735.79       274.06 o                         
  -1   2   8       1985.02       1949.48        33.64 o                         
   0   2   8      14010.85      13520.44       222.50 o                         
   1   2   8        141.58        150.35         7.83 o                         
   2   2   8      21753.27      21343.87       376.55 o                         
   3   2   8        296.93        293.75         9.68 o                         
   4   2   8       8722.78       8275.93       155.58 o                         
   5   2   8         69.50        142.56        16.43 o                         
   6   2   8       6461.42       6274.15       150.28 o                         
   7   2   8        254.89        255.24        24.74 o                         
   8   2   8       5452.99       5349.96       201.70 o                         
   9   2   8        137.19         66.96        26.45 o                         
  -9   3   8        171.15         86.47        29.35 o                         
  -8   3   8       1401.92       1363.60        61.33 o                         
  -7   3   8        458.57        409.35        47.94 o                         
  -6   3   8       2923.08       2862.54        68.88 o                         
  -5   3   8       1068.91       1099.29        33.08 o                         
  -4   3   8       3263.51       3199.69        62.31 o                         
  -3   3   8        726.21        705.70        20.77 o                         
  -2   3   8       4801.27       4782.84        77.03 o                         
  -1   3   8        721.28        704.48        17.47 o                         
   0   3   8       4313.46       4288.76        66.57 o                         
   1   3   8        554.63        565.28        13.27 o                         
   2   3   8       4821.89       4810.79        73.16 o                         
   3   3   8        300.91        298.64        10.35 o                         
   4   3   8       1758.71       1646.80        43.52 o                         
   5   3   8        261.71        263.77        18.82 o                         
   6   3   8       1673.09       1579.45        46.09 o                         
   7   3   8         83.62         42.69        11.66 o                         
   8   3   8       1454.60       1348.11        65.57 o                         
   9   3   8         45.47         46.81        25.48 o                         
  -9   4   8        303.33        161.06        48.59 o                         
  -8   4   8       1478.99       1498.24        76.22 o                         
  -7   4   8        478.32        400.92        73.38 o                         
  -6   4   8       4036.20       4050.27       110.90 o                         
  -5   4   8        384.42        390.99        24.99 o                         
  -4   4   8       4407.42       4390.23        83.87 o                         
  -3   4   8       1175.86       1178.34        33.22 o                         
  -2   4   8       5213.05       5047.56        88.41 o                         
  -1   4   8        863.17        859.87        22.75 o                         
   0   4   8       6950.24       6629.58       101.70 o                         
   1   4   8       1174.79       1166.41        33.78 o                         
   2   4   8      10287.61      10034.01       201.82 o                         
   3   4   8       2178.27       2163.77        38.12 o                         
   4   4   8       5685.02       5732.39        93.69 o                         
   5   4   8        886.08        894.10        31.78 o                         
   6   4   8       3903.98       4084.37       113.89 o                         
   7   4   8        931.40        929.23        52.90 o                         
   8   4   8       2726.51       2732.68       123.68 o                         
  -8   5   8       1053.28        831.94       229.78 o                         
  -7   5   8        966.90        998.16        60.83 o                         
  -6   5   8       1867.54       1870.39        70.41 o                         
  -5   5   8       1622.61       1614.88        55.77 o                         
  -4   5   8       2557.20       2399.02        59.02 o                         
  -3   5   8       2672.77       2594.92        55.60 o                         
  -2   5   8       3721.48       3602.08        72.47 o                         
  -1   5   8       2756.74       2675.00        43.70 o                         
   0   5   8       2713.19       2643.17        63.52 o                         
   1   5   8       1699.39       1671.76        51.45 o                         
   2   5   8       3478.60       3395.78        78.47 o                         
   3   5   8       1217.98       1207.86        37.28 o                         
   4   5   8       1682.08       1685.50        50.51 o                         
   5   5   8        889.87        898.82        57.31 o                         
   6   5   8       1418.98       1432.43        96.22 o                         
   7   5   8        610.47        616.30        63.33 o                         
   8   5   8       1314.77       1179.42       363.98 o                         
  -7   6   8        537.37        443.34       137.76 o                         
  -6   6   8        920.86        877.44       104.10 o                         
  -5   6   8        723.00        685.63        45.00 o                         
  -4   6   8       1096.00       1140.74        44.30 o                         
  -3   6   8       1005.32        993.79        40.58 o                         
  -2   6   8       1555.84       1562.79        55.55 o                         
  -1   6   8        799.96        787.84        39.68 o                         
   0   6   8       1621.62       1626.67        55.44 o                         
   1   6   8        869.24        850.77        43.72 o                         
   2   6   8       1822.54       1853.38        64.27 o                         
   3   6   8       1117.60       1133.29        46.45 o                         
   4   6   8       1251.95       1232.20        81.66 o                         
   5   6   8        566.63        590.14        58.99 o                         
   6   6   8       1027.74       1120.97        89.34 o                         
   7   6   8        589.12        484.35       122.22 o                         
  -6   7   8        864.86        861.70       131.21 o                         
  -5   7   8       1396.98       1491.39       105.34 o                         
  -4   7   8       1129.43       1146.90        89.60 o                         
  -3   7   8       2173.58       2228.36       105.41 o                         
  -2   7   8       1544.80       1583.87        91.74 o                         
  -1   7   8       2353.77       2425.48       111.07 o                         
   0   7   8       1444.88       1469.86        66.58 o                         
   1   7   8       2340.35       2413.88        80.94 o                         
   2   7   8       2253.39       2340.07        80.01 o                         
   3   7   8       2116.39       2197.39        80.87 o                         
   4   7   8       1506.95       1646.84       112.59 o                         
   5   7   8       1242.13       1337.36        93.56 o                         
  -3   8   8        393.88        375.29        67.83 o                         
  -2   8   8        361.98        271.72        78.91 o                         
  -1   8   8        420.86        430.97        59.81 o                         
   0   8   8        272.00        272.53        48.61 o                         
   1   8   8        465.53        480.08        58.66 o                         
   2   8   8        269.49        283.48        53.74 o                         
   3   8   8        534.01        529.84        77.38 o                         
  -9   0   9       3467.58       3438.52       157.44 o                         
  -7   0   9      10390.50      10282.29       302.84 o                         
  -5   0   9      21865.06      21167.17       597.82 o                         
  -3   0   9      25793.51      24631.29       667.46 o                         
  -1   0   9      37278.67      36834.00      1647.37 o                         
   1   0   9      30991.76      29469.77       928.57 o                         
   3   0   9      31308.10      31762.09       876.14 o                         
   5   0   9      16257.03      16333.62       390.92 o                         
   7   0   9       9933.65       9584.03       405.14 o                         
   9   0   9       5023.04       3915.46      2555.21 o                         
 -10   1   9          0.86         10.34        16.72 o                         
  -9   1   9        386.86        294.02        59.06 o                         
  -8   1   9          6.29          4.07         9.16 o                         
  -7   1   9        704.11        690.12        32.44 o                         
  -6   1   9          1.43          7.32         6.80 o                         
  -5   1   9        794.29        816.47        29.56 o                         
  -4   1   9          3.84         11.02         5.50 o                         
  -3   1   9        135.34        150.99        10.09 o                         
  -2   1   9        125.57        140.94         8.67 o                         
  -1   1   9        144.92        200.97        11.52 o                         
   0   1   9        367.06        409.33        12.57 o                         
   1   1   9       1121.51       1247.21        24.33 o                         
   2   1   9         10.33         21.21         4.01 o                         
   3   1   9        357.51        401.09        10.76 o                         
   4   1   9        289.84        286.57        13.40 o                         
   5   1   9        131.15        197.18        25.81 o                         
   6   1   9         34.04         44.85         9.37 o                         
   7   1   9        928.42        907.90        32.20 o                         
   8   1   9          5.10          8.28        12.09 o                         
   9   1   9        424.90        242.15       116.53 o                         
  10   1   9          6.58         13.16        21.90 o                         
 -10   2   9        222.85        176.31        64.85 o                         
  -9   2   9       3285.90       3191.71       117.71 o                         
  -8   2   9        354.63        238.58        54.67 o                         
  -7   2   9       9152.27       8999.60       194.84 o                         
  -6   2   9        828.50        797.23        30.78 o                         
  -5   2   9      16420.01      16161.17       320.78 o                         
  -4   2   9        641.16        674.63        22.81 o                         
  -3   2   9      19345.43      18999.54       355.37 o                         
  -2   2   9       1306.26       1264.74        26.75 o                         
  -1   2   9      30950.91      31024.93       612.04 o                         
   0   2   9        409.16        394.11        13.21 o                         
   1   2   9      29331.74      29316.99       564.72 o                         
   2   2   9        453.88        421.94        13.28 o                         
   3   2   9      24334.36      23931.04       439.33 o                         
   4   2   9       1881.49       1881.92        44.14 o                         
   5   2   9      12619.09      12363.59       257.48 o                         
   6   2   9        986.82        954.90        33.82 o                         
   7   2   9       8821.83       8848.81       262.64 o                         
   8   2   9        437.53        319.67        86.07 o                         
   9   2   9       4073.02       4102.91       183.00 o                         
  -9   3   9        361.14        264.60        62.22 o                         
  -8   3   9        150.43         82.23        22.94 o                         
  -7   3   9        801.64        713.92        41.85 o                         
  -6   3   9         69.67         61.84        13.16 o                         
  -5   3   9       1256.10       1251.05        36.65 o                         
  -4   3   9         27.51         27.39         7.89 o                         
  -3   3   9        952.70        932.99        25.57 o                         
  -2   3   9         17.08         24.06         6.45 o                         
  -1   3   9        669.17        660.91        19.37 o                         
   0   3   9         40.58         51.29         6.99 o                         
   1   3   9        843.54        878.53        19.08 o                         
   2   3   9         74.51         73.66         8.97 o                         
   3   3   9       1375.20       1341.67        25.72 o                         
   4   3   9         37.77         40.54         5.24 o                         
   5   3   9        514.71        526.50        23.61 o                         
   6   3   9        101.81         97.26        15.53 o                         
   7   3   9       1129.62       1084.59        55.25 o                         
   8   3   9        116.70         88.12        27.38 o                         
   9   3   9        577.51        389.65       177.71 o                         
  -9   4   9       1423.91       1390.17       185.62 o                         
  -8   4   9        855.56        697.26       137.99 o                         
  -7   4   9       3517.84       3638.50       133.87 o                         
  -6   4   9       1984.19       2059.00        71.26 o                         
  -5   4   9       5740.69       5711.58       123.90 o                         
  -4   4   9       2082.99       2089.61        48.68 o                         
  -3   4   9       7001.97       6826.30       126.01 o                         
  -2   4   9       4931.56       4777.12        87.05 o                         
  -1   4   9      11082.09      10817.50       191.32 o                         
   0   4   9       4907.91       4817.61        79.80 o                         
   1   4   9      12082.70      11142.44       421.07 o                         
   2   4   9       2445.24       2327.09        37.55 o                         
   3   4   9       8299.11       8110.94       133.45 o                         
   4   4   9       2132.58       2119.41        41.18 o                         
   5   4   9       3905.83       3937.55        90.76 o                         
   6   4   9       1296.39       1284.93        53.41 o                         
   7   4   9       3724.39       3754.91       131.52 o                         
   8   4   9        718.61        568.31       128.50 o                         
  -8   5   9        208.36        104.25        42.01 o                         
  -7   5   9       1113.38       1113.35        65.38 o                         
  -6   5   9        264.79        202.12        37.87 o                         
  -5   5   9       1439.12       1478.51        56.95 o                         
  -4   5   9        254.37        266.57        21.44 o                         
  -3   5   9       1479.58       1442.06        39.01 o                         
  -2   5   9        305.44        310.41        15.37 o                         
  -1   5   9       2150.44       2091.42        37.07 o                         
   0   5   9        165.62        168.73        19.34 o                         
   1   5   9       1655.57       1661.99        46.34 o                         
   2   5   9        293.51        303.13        21.89 o                         
   3   5   9       2143.69       2122.54        57.13 o                         
   4   5   9        268.53        278.95        22.01 o                         
   5   5   9       1371.48       1409.01        88.75 o                         
   6   5   9        401.01        324.04        83.05 o                         
   7   5   9       1256.73       1271.29        86.04 o                         
   8   5   9        277.72        180.22        75.51 o                         
  -7   6   9        855.12        743.05       163.98 o                         
  -6   6   9       1357.15       1303.74       188.29 o                         
  -5   6   9       1390.81       1355.44        53.41 o                         
  -4   6   9       1139.98       1128.75        61.88 o                         
  -3   6   9       1773.38       1755.92        72.58 o                         
  -2   6   9       1992.27       1963.35        66.61 o                         
  -1   6   9       2146.89       2100.44        68.60 o                         
   0   6   9       2386.57       2455.34        73.55 o                         
   1   6   9       2401.61       2214.21       104.98 o                         
   2   6   9       1834.73       1836.30        65.35 o                         
   3   6   9       2084.97       2123.57        68.98 o                         
   4   6   9       1357.06       1402.32        93.19 o                         
   5   6   9       1166.24       1245.10        80.94 o                         
   6   6   9       1185.92       1253.85        96.91 o                         
   7   6   9       1195.02       1178.17       235.37 o                         
  -5   7   9       1011.73       1064.86        97.55 o                         
  -4   7   9        958.31       1024.13        93.17 o                         
  -3   7   9       1338.01       1320.45        81.73 o                         
  -2   7   9       1569.35       1564.13        92.55 o                         
  -1   7   9       2322.73       2387.03       113.43 o                         
   0   7   9       1415.17       1402.31        65.66 o                         
   1   7   9       1843.65       1919.23        75.16 o                         
   2   7   9       1221.25       1236.39        56.57 o                         
   3   7   9       1440.27       1458.58        65.93 o                         
   4   7   9        930.43        869.37       178.73 o                         
   5   7   9        922.59        871.92       178.49 o                         
  -3   8   9        180.47        181.06        78.82 o                         
  -2   8   9        887.90        891.99       104.81 o                         
  -1   8   9        210.48        209.28        44.79 o                         
   0   8   9        969.41       1002.03        98.72 o                         
   1   8   9        188.86        166.31        46.22 o                         
   2   8   9       1001.83       1034.11        96.24 o                         
 -10   0  10       2869.95       2872.90       185.06 o                         
  -8   0  10       4401.54       4342.81       168.48 o                         
  -6   0  10      13216.95      12967.29       368.27 o                         
  -4   0  10      16609.61      15569.16       415.52 o                         
  -2   0  10      15101.73      14233.04       351.72 o                         
   0   0  10      25575.12      26740.16       719.92 o                         
   2   0  10      21509.56      20850.02       527.05 o                         
   4   0  10      12140.03      11815.93       272.34 o                         
   6   0  10       7752.95       7419.96       299.06 o                         
   8   0  10       4152.56       3095.68      1899.08 o                         
 -10   1  10        654.65        490.32       166.97 o                         
  -9   1  10         55.08         35.52        16.08 o                         
  -8   1  10        691.28        593.31        75.28 o                         
  -7   1  10         87.81         89.27        16.42 o                         
  -6   1  10       1513.64       1481.82        42.34 o                         
  -5   1  10          2.63          7.37         6.27 o                         
  -4   1  10        917.91        967.66        26.51 o                         
  -3   1  10         48.61         61.75         8.51 o                         
  -2   1  10       3776.47       3786.62        62.40 o                         
  -1   1  10         35.27         45.00         6.94 o                         
   0   1  10       1942.97       1987.45        35.02 o                         
   1   1  10        307.95        330.94        11.62 o                         
   2   1  10       2411.55       2396.26        37.95 o                         
   3   1  10          2.93          8.86         3.70 o                         
   4   1  10       3486.77       3461.47        51.71 o                         
   5   1  10         52.31         62.55         9.46 o                         
   6   1  10       2055.25       2068.74        65.11 o                         
   7   1  10        138.43        126.72        26.22 o                         
   8   1  10       2273.87       2214.06       114.46 o                         
   9   1  10         75.70         36.37        20.67 o                         
  -9   2  10         95.09         63.26        17.92 o                         
  -8   2  10       2989.91       2998.65       107.52 o                         
  -7   2  10        319.78        309.26        23.63 o                         
  -6   2  10       7397.88       7246.50       149.22 o                         
  -5   2  10        683.67        689.59        29.60 o                         
  -4   2  10       9165.61       9010.57       163.86 o                         
  -3   2  10        182.50        178.22        13.10 o                         
  -2   2  10      12255.79      11802.35       205.84 o                         
  -1   2  10        944.47        953.47        24.05 o                         
   0   2  10      15670.75      15438.51       272.10 o                         
   1   2  10       2339.24       2328.26        41.62 o                         
   2   2  10      12503.88      12267.57       208.15 o                         
   3   2  10        515.36        464.48        13.29 o                         
   4   2  10       8310.04       7363.07       363.64 o                         
   5   2  10        300.59        341.00        19.04 o                         
   6   2  10       5509.31       5513.25       120.83 o                         
   7   2  10        230.46        198.29        26.15 o                         
   8   2  10       3162.04       2984.67       141.39 o                         
   9   2  10         47.40         23.46        21.24 o                         
  -9   3  10         59.21         22.99        16.43 o                         
  -8   3  10        807.24        642.93       125.30 o                         
  -7   3  10        184.77        108.16        32.33 o                         
  -6   3  10       2655.83       2592.95        69.12 o                         
  -5   3  10         21.57         33.10        10.23 o                         
  -4   3  10       1855.42       1875.89        47.42 o                         
  -3   3  10        210.06        231.32        15.25 o                         
  -2   3  10       2901.93       2837.58        51.81 o                         
  -1   3  10       1051.96       1012.52        24.81 o                         
   0   3  10       3912.21       3940.70        65.26 o                         
   1   3  10        295.82        300.80        12.33 o                         
   2   3  10       4046.77       4077.71        65.46 o                         
   3   3  10        662.18        666.01        18.59 o                         
   4   3  10       2967.64       2887.24        47.66 o                         
   5   3  10        473.89        482.78        27.45 o                         
   6   3  10       1966.37       1948.75        58.50 o                         
   7   3  10        523.98        450.60        98.28 o                         
   8   3  10       1685.04       1653.04       100.44 o                         
   9   3  10        235.50        168.75        72.54 o                         
  -9   4  10        443.73        332.79       133.26 o                         
  -8   4  10       1867.08       1890.85        83.22 o                         
  -7   4  10        821.35        650.99       132.21 o                         
  -6   4  10       3681.16       3725.19       106.72 o                         
  -5   4  10        984.32        961.76        35.58 o                         
  -4   4  10       4248.46       4065.07        94.62 o                         
  -3   4  10        521.38        517.82        23.73 o                         
  -2   4  10       7424.01       7207.66       131.52 o                         
  -1   4  10        815.11        825.49        25.28 o                         
   0   4  10       6341.80       6139.96       104.88 o                         
   1   4  10        684.16        724.68        19.55 o                         
   2   4  10       4855.01       4662.84        79.59 o                         
   3   4  10        240.27        258.19        13.12 o                         
   4   4  10       4020.72       3958.42        69.25 o                         
   5   4  10        556.89        594.98        30.03 o                         
   6   4  10       2813.60       2777.81        84.60 o                         
   7   4  10        629.35        558.72        81.66 o                         
   8   4  10       1937.41       2035.71       129.15 o                         
  -8   5  10        658.49        557.21        96.14 o                         
  -7   5  10        793.79        712.15       119.57 o                         
  -6   5  10       1853.38       1806.46        67.61 o                         
  -5   5  10        849.39        845.79        45.74 o                         
  -4   5  10       1754.37       1699.03        54.34 o                         
  -3   5  10        911.88        909.96        32.19 o                         
  -2   5  10       2478.88       2410.45        52.85 o                         
  -1   5  10       2365.31       2285.33        44.57 o                         
   0   5  10       3696.23       3664.96        88.93 o                         
   1   5  10       2148.94       2117.80        60.61 o                         
   2   5  10       3065.17       2981.15        77.79 o                         
   3   5  10       1764.30       1646.85        51.01 o                         
   4   5  10       2128.29       2109.45        56.42 o                         
   5   5  10       1138.73       1124.74        69.33 o                         
   6   5  10       1608.81       1688.67        95.46 o                         
   7   5  10        983.63       1029.40        89.57 o                         
  -7   6  10        553.66        502.02       101.94 o                         
  -6   6  10       1096.11       1082.11       138.55 o                         
  -5   6  10        567.91        527.50        60.58 o                         
  -4   6  10        909.45        850.26        87.62 o                         
  -3   6  10        625.38        596.98        63.73 o                         
  -2   6  10       1735.79       1737.36        71.62 o                         
  -1   6  10       1304.46       1214.64        86.17 o                         
   0   6  10       1834.01       1876.09        73.05 o                         
   1   6  10        887.84        892.86        46.05 o                         
   2   6  10       1436.79       1477.07        64.67 o                         
   3   6  10        546.06        564.62        35.49 o                         
   4   6  10       1072.95       1193.07        98.83 o                         
   5   6  10        566.28        638.50        68.18 o                         
   6   6  10        704.12        766.04        81.85 o                         
  -5   7  10       1249.08       1357.62       166.48 o                         
  -4   7  10       1104.07       1126.79        81.47 o                         
  -3   7  10       1223.64       1285.26        89.88 o                         
  -2   7  10       1569.37       1631.74        95.34 o                         
  -1   7  10       2121.74       2147.56        90.49 o                         
   0   7  10       1799.95       1805.70        85.38 o                         
   1   7  10       1960.23       2043.60        96.83 o                         
   2   7  10       1187.71       1232.07        61.99 o                         
   3   7  10       1661.97       1778.28        84.56 o                         
   4   7  10        984.22       1047.02        88.28 o                         
   5   7  10       1340.85       1540.76       128.18 o                         
  -2   8  10        307.32        280.65        81.14 o                         
  -1   8  10        602.97        611.61        80.30 o                         
   0   8  10        409.43        415.93       107.09 o                         
   1   8  10        433.65        433.96       106.03 o                         
   2   8  10        300.93        302.23       118.52 o                         
  -9   0  11       2727.10       2712.37       134.49 o                         
  -7   0  11       4558.98       4566.92       159.93 o                         
  -5   0  11       6094.35       5953.60       163.83 o                         
  -3   0  11       9360.98       9023.74       223.84 o                         
  -1   0  11      19511.13      19265.82       581.98 o                         
   1   0  11      13780.41      13242.16       489.78 o                         
   3   0  11      15230.96      15117.40       367.81 o                         
   5   0  11       9979.41       9900.43       226.99 o                         
   7   0  11       7107.72       6965.23       313.15 o                         
   9   0  11       3264.80       2551.22      1590.10 o                         
 -10   1  11          1.14         18.19        26.67 o                         
  -9   1  11        845.31        666.17       129.71 o                         
  -8   1  11         11.76         11.55        10.38 o                         
  -7   1  11       1490.08       1416.12        50.75 o                         
  -6   1  11          3.83         10.84         8.48 o                         
  -5   1  11       3129.51       3094.62        68.49 o                         
  -4   1  11          6.98         12.87         6.61 o                         
  -3   1  11       2028.23       2049.34        42.27 o                         
  -2   1  11         11.95         19.34         5.94 o                         
  -1   1  11       6637.79       6785.20       114.25 o                         
   0   1  11        156.76        160.17        10.19 o                         
   1   1  11       1719.71       1700.10        32.92 o                         
   2   1  11        158.99        161.44         9.05 o                         
   3   1  11       2601.12       2642.83        44.09 o                         
   4   1  11        291.93        303.41        11.14 o                         
   5   1  11       3138.01       3073.06        65.71 o                         
   6   1  11         87.83         89.12        12.27 o                         
   7   1  11       1128.91       1042.58        65.17 o                         
   8   1  11          8.67          6.62        15.37 o                         
   9   1  11        658.00        375.42       183.52 o                         
  -9   2  11       2087.49       2096.63        92.06 o                         
  -8   2  11        286.75        154.19        39.05 o                         
  -7   2  11       4183.10       4045.28       116.60 o                         
  -6   2  11        277.64        291.24        24.45 o                         
  -5   2  11       7355.84       7239.63       141.40 o                         
  -4   2  11        157.01        189.10        16.67 o                         
  -3   2  11      11134.62      10857.96       201.48 o                         
  -2   2  11        357.31        365.73        17.44 o                         
  -1   2  11      18195.02      17974.75       336.09 o                         
   0   2  11        674.00        673.72        19.69 o                         
   1   2  11      13341.41      13069.66       232.94 o                         
   2   2  11        468.98        474.81        15.78 o                         
   3   2  11      13304.19      13277.89       232.05 o                         
   4   2  11        114.47        122.04         7.24 o                         
   5   2  11       8798.06       8600.96       202.05 o                         
   6   2  11        296.84        345.19        24.37 o                         
   7   2  11       5460.29       5471.54       143.31 o                         
   8   2  11        393.29        334.85        81.36 o                         
   9   2  11       2621.77       2665.01       166.70 o                         
  -9   3  11       1057.25        839.66       165.55 o                         
  -8   3  11        155.16         79.03        25.20 o                         
  -7   3  11       1734.72       1693.66        70.72 o                         
  -6   3  11        817.95        809.69        36.21 o                         
  -5   3  11       2006.17       1976.26        54.22 o                         
  -4   3  11        579.88        584.64        27.34 o                         
  -3   3  11       1663.75       1607.29        37.64 o                         
  -2   3  11        824.12        777.83        23.46 o                         
  -1   3  11       4515.02       4593.89        81.50 o                         
   0   3  11       1600.13       1579.50        32.73 o                         
   1   3  11       2353.51       2368.15        44.32 o                         
   2   3  11        410.24        423.29        16.58 o                         
   3   3  11       1907.76       1886.20        37.42 o                         
   4   3  11        611.31        587.95        16.51 o                         
   5   3  11       1968.23       1896.91        55.19 o                         
   6   3  11        413.33        337.86        47.31 o                         
   7   3  11       1302.00       1280.72        65.28 o                         
   8   3  11        153.40        108.25        33.44 o                         
   9   3  11        704.09        464.78       348.05 o                         
  -8   4  11        221.20        128.49        40.35 o                         
  -7   4  11       1756.71       1818.17        81.89 o                         
  -6   4  11        383.33        315.81        50.50 o                         
  -5   4  11       3120.05       3112.16        76.77 o                         
  -4   4  11        280.29        304.65        22.50 o                         
  -3   4  11       3617.79       3574.63        74.56 o                         
  -2   4  11        666.83        692.92        26.94 o                         
  -1   4  11       6145.74       6051.20       111.00 o                         
   0   4  11       1376.98       1336.23        30.52 o                         
   1   4  11       4429.03       4401.11        75.68 o                         
   2   4  11       1872.02       1831.97        37.73 o                         
   3   4  11       4796.83       4747.59        82.58 o                         
   4   4  11       1218.68       1202.14        29.35 o                         
   5   4  11       3904.41       4054.84       112.81 o                         
   6   4  11        941.30        903.11        88.75 o                         
   7   4  11       2120.87       2227.55       132.55 o                         
   8   4  11        688.65        761.98       193.38 o                         
  -8   5  11        473.22        343.43        71.47 o                         
  -7   5  11       1503.82       1536.29        72.21 o                         
  -6   5  11       1104.07       1089.35        83.49 o                         
  -5   5  11       2055.62       1990.05        72.75 o                         
  -4   5  11        629.44        615.65        33.94 o                         
  -3   5  11       2232.74       2164.02        57.87 o                         
  -2   5  11       1114.25       1098.39        34.51 o                         
  -1   5  11       3492.03       3333.88        63.87 o                         
   0   5  11       2040.20       2047.62        61.25 o                         
   1   5  11       2514.68       2464.48        65.66 o                         
   2   5  11        882.50        869.44        33.74 o                         
   3   5  11       1934.16       1928.97        58.33 o                         
   4   5  11        755.01        690.86       122.92 o                         
   5   5  11       1322.38       1332.60        84.20 o                         
   6   5  11        723.04        768.90        74.48 o                         
   7   5  11       1092.64       1105.19        90.86 o                         
  -6   6  11        660.59        607.74        68.17 o                         
  -5   6  11       1093.92       1052.30       142.91 o                         
  -4   6  11        544.40        489.55        80.72 o                         
  -3   6  11        916.47        844.90        84.92 o                         
  -2   6  11        804.97        745.26        78.57 o                         
  -1   6  11       2070.35       2077.59        82.21 o                         
   0   6  11        944.98        984.50        49.58 o                         
   1   6  11       1293.53       1345.32        59.01 o                         
   2   6  11        733.99        771.90        44.23 o                         
   3   6  11        992.59       1022.02        48.15 o                         
   4   6  11        696.04        725.65        69.49 o                         
   5   6  11        994.10       1095.52        87.41 o                         
   6   6  11        598.17        532.95       125.48 o                         
  -5   7  11        974.60        927.87       140.16 o                         
  -4   7  11       1276.89       1320.88        96.25 o                         
  -3   7  11       1029.81       1025.64        95.17 o                         
  -2   7  11       1908.08       1909.69        89.51 o                         
  -1   7  11       1506.20       1491.39        80.24 o                         
   0   7  11       2624.79       2604.98       102.94 o                         
   1   7  11       1349.14       1348.96        72.57 o                         
   2   7  11       1968.60       2080.89       120.34 o                         
   3   7  11       1226.00       1320.72        96.91 o                         
   4   7  11       1454.61       1554.28       114.68 o                         
  -1   8  11        339.93        340.10        78.09 o                         
   0   8  11        465.82        417.30       117.00 o                         
   1   8  11        224.83        217.60        84.56 o                         
  -8   0  12       5244.25       5139.47       218.97 o                         
  -6   0  12      10260.20      10204.87       313.54 o                         
  -4   0  12      16279.33      15931.12       446.69 o                         
  -2   0  12      41469.98      41539.56      1589.76 o                         
   0   0  12      41155.04      43898.69      1436.74 o                         
   2   0  12      21723.02      21281.80       564.10 o                         
   4   0  12      26859.57      28026.25       796.41 o                         
   6   0  12      12165.13      11913.26       478.29 o                         
   8   0  12       5465.97       4403.12      2707.85 o                         
  -9   1  12          5.52         -1.21         9.19 o                         
  -8   1  12        493.43        422.86        65.43 o                         
  -7   1  12         45.96         34.19        12.97 o                         
  -6   1  12        565.29        558.51        32.66 o                         
  -5   1  12        228.72        233.89        19.80 o                         
  -4   1  12        309.75        350.56        19.30 o                         
  -3   1  12         68.40         73.70        11.16 o                         
  -2   1  12        296.68        374.82        16.68 o                         
  -1   1  12         76.08         91.04        10.96 o                         
   0   1  12        736.65        828.51        22.40 o                         
   1   1  12        362.46        366.09        15.04 o                         
   2   1  12        150.06        182.55        11.68 o                         
   3   1  12         15.90         18.43         5.03 o                         
   4   1  12        591.35        598.32        19.57 o                         
   5   1  12         10.58         18.78         8.53 o                         
   6   1  12        674.84        671.08        28.24 o                         
   7   1  12          4.11         -0.05         6.60 o                         
   8   1  12        379.95        228.31        98.44 o                         
   9   1  12          2.35          1.33         9.89 o                         
  -9   2  12        146.33         89.41        23.95 o                         
  -8   2  12       4125.95       4135.00       141.68 o                         
  -7   2  12        288.05        243.64        37.52 o                         
  -6   2  12       8173.75       8153.19       187.93 o                         
  -5   2  12        419.59        461.33        27.20 o                         
  -4   2  12       9814.04       9752.05       191.71 o                         
  -3   2  12        931.88        901.60        29.38 o                         
  -2   2  12      19098.26      18519.24       358.04 o                         
  -1   2  12       2346.92       2246.79        47.27 o                         
   0   2  12      21036.81      21379.00       420.91 o                         
   1   2  12       1138.18       1118.03        27.67 o                         
   2   2  12      12512.98      12494.79       220.68 o                         
   3   2  12       1880.84       1917.88        38.69 o                         
   4   2  12      14912.67      14858.62       263.82 o                         
   5   2  12       1282.76       1238.09        41.58 o                         
   6   2  12       7730.45       7898.11       230.61 o                         
   7   2  12        488.20        459.75        61.73 o                         
   8   2  12       3820.18       3764.37       180.87 o                         
   9   2  12        274.06        143.72        73.51 o                         
  -9   3  12         22.32         21.57        17.54 o                         
  -8   3  12        511.18        390.72        79.79 o                         
  -7   3  12         25.24         17.99        12.41 o                         
  -6   3  12        619.98        576.62        39.82 o                         
  -5   3  12         89.59         85.44        16.93 o                         
  -4   3  12        667.63        692.64        29.77 o                         
  -3   3  12         39.46         47.66        10.04 o                         
  -2   3  12       1919.97       1917.78        44.49 o                         
  -1   3  12         66.41         65.18        10.43 o                         
   0   3  12       1638.33       1656.01        36.86 o                         
   1   3  12        134.22        134.25        10.92 o                         
   2   3  12        524.59        528.93        19.14 o                         
   3   3  12         47.44         41.18         7.70 o                         
   4   3  12       1486.23       1436.10        31.89 o                         
   5   3  12         34.13         50.90        13.34 o                         
   6   3  12        985.50        959.38        51.40 o                         
   7   3  12         92.01         57.04        19.30 o                         
   8   3  12        518.19        500.59        58.89 o                         
  -8   4  12       2018.55       2073.84        95.27 o                         
  -7   4  12       1094.55       1049.83       156.49 o                         
  -6   4  12       4349.33       4380.54       134.28 o                         
  -5   4  12       1920.55       1871.12        80.40 o                         
  -4   4  12       5094.08       4924.23       116.01 o                         
  -3   4  12       2216.47       2157.82        55.33 o                         
  -2   4  12       7140.43       7032.58       136.27 o                         
  -1   4  12       4196.85       4238.43        81.97 o                         
   0   4  12       9274.29       9181.47       166.65 o                         
   1   4  12       2960.27       2975.52        55.92 o                         
   2   4  12       6258.70       6185.46       109.61 o                         
   3   4  12       2371.90       2330.88        50.09 o                         
   4   4  12       5689.36       5565.81       107.67 o                         
   5   4  12       1408.57       1385.85        55.03 o                         
   6   4  12       3412.27       3451.05       131.11 o                         
   7   4  12        703.52        586.74       128.69 o                         
   8   4  12       1842.26       1924.05       227.07 o                         
  -7   5  12        169.03         88.07        30.10 o                         
  -6   5  12       1017.82       1016.69        53.50 o                         
  -5   5  12        360.72        284.03        47.47 o                         
  -4   5  12        798.85        723.91        77.42 o                         
  -3   5  12        397.13        383.38        24.87 o                         
  -2   5  12       1555.49       1516.48        44.46 o                         
  -1   5  12        632.14        614.21        22.18 o                         
   0   5  12       1492.93       1402.88        50.07 o                         
   1   5  12        699.86        704.47        35.08 o                         
   2   5  12        697.82        712.86        34.93 o                         
   3   5  12        611.85        587.98        32.83 o                         
   4   5  12       1379.20       1411.29        86.43 o                         
   5   5  12        503.22        448.18       108.89 o                         
   6   5  12        844.44        703.95       156.36 o                         
   7   5  12        339.95        240.42        68.41 o                         
  -6   6  12        872.52        764.85       123.91 o                         
  -5   6  12       1248.77       1185.90       162.25 o                         
  -4   6  12       1064.63        960.29       128.43 o                         
  -3   6  12        931.61        889.06       118.05 o                         
  -2   6  12       1244.91       1329.66        69.57 o                         
  -1   6  12       1665.05       1673.27        72.68 o                         
   0   6  12       1601.09       1607.44        76.58 o                         
   1   6  12       1690.77       1719.90        69.48 o                         
   2   6  12       1110.90       1192.39        62.28 o                         
   3   6  12       1557.15       1610.86        67.54 o                         
   4   6  12       1169.98       1247.39        85.61 o                         
   5   6  12       1142.03       1208.75        90.42 o                         
   6   6  12        821.62        946.44       103.30 o                         
  -4   7  12        864.24        869.14        96.33 o                         
  -3   7  12        781.95        798.92        78.65 o                         
  -2   7  12       1155.22       1134.41        72.85 o                         
  -1   7  12       1218.04       1188.39        68.74 o                         
   0   7  12       1441.05       1471.99        74.20 o                         
   1   7  12        841.84        878.17        57.84 o                         
   2   7  12        937.30        992.41        74.48 o                         
   3   7  12        724.85        630.90       228.29 o                         
   4   7  12        943.86        982.28        95.24 o                         
  -9   0  13       3063.88       3252.95       182.15 o                         
  -7   0  13       5469.11       5441.19       209.28 o                         
  -5   0  13      11466.64      11195.50       333.62 o                         
  -3   0  13      11737.45      11590.83       319.11 o                         
  -1   0  13      18512.31      18898.31       512.41 o                         
   1   0  13      10648.38      10732.78       268.18 o                         
   3   0  13       7354.74       7506.05       184.43 o                         
   5   0  13       7835.30       8002.13       195.46 o                         
   7   0  13       2872.03       2188.65      1415.85 o                         
   9   0  13       1634.40       1695.48       246.35 o                         
  -9   1  13        860.28        673.18       140.16 o                         
  -8   1  13         22.34         20.88        15.95 o                         
  -7   1  13       1111.16       1112.47        56.84 o                         
  -6   1  13          1.31          4.35         8.38 o                         
  -5   1  13        821.49        870.30        35.96 o                         
  -4   1  13         10.92         21.19         9.13 o                         
  -3   1  13       1662.71       1801.78        43.07 o                         
  -2   1  13          1.89          6.87         6.15 o                         
  -1   1  13       6090.07       6138.11       111.34 o                         
   0   1  13          5.33         15.37         6.08 o                         
   1   1  13       2228.48       2303.38        43.83 o                         
   2   1  13          3.62         12.34         5.47 o                         
   3   1  13       3140.13       3172.70        63.09 o                         
   4   1  13         43.68         44.32         7.62 o                         
   5   1  13       2927.62       2861.91        69.75 o                         
   6   1  13         19.04         33.96        11.11 o                         
   7   1  13       1429.86       1411.97        90.11 o                         
   8   1  13         44.49         22.00        18.78 o                         
   9   1  13       1060.47       1090.95       107.97 o                         
  -9   2  13       2545.60       2582.68       127.82 o                         
  -8   2  13         82.09         35.95        16.78 o                         
  -7   2  13       3935.41       3931.16       122.52 o                         
  -6   2  13        567.27        587.22        35.60 o                         
  -5   2  13       6864.70       6752.00       144.50 o                         
  -4   2  13       1279.63       1297.43        43.08 o                         
  -3   2  13       8779.16       8591.15       164.33 o                         
  -2   2  13        604.67        601.35        24.06 o                         
  -1   2  13      16252.30      16276.41       318.90 o                         
   0   2  13        915.66        914.64        26.93 o                         
   1   2  13      11337.25      11147.45       205.06 o                         
   2   2  13        473.75        457.62        19.16 o                         
   3   2  13       8007.12       8067.16       142.84 o                         
   4   2  13        402.80        403.30        15.84 o                         
   5   2  13       7534.71       7551.69       170.47 o                         
   6   2  13        122.70        100.98        18.71 o                         
   7   2  13       2937.71       2845.41       128.66 o                         
   8   2  13         25.98         16.55        19.95 o                         
   9   2  13       1641.57       1250.16       840.07 o                         
  -9   3  13        724.90        608.46       132.16 o                         
  -8   3  13        146.87         89.09        23.46 o                         
  -7   3  13       1187.43       1169.26        63.87 o                         
  -6   3  13        195.86        192.47        21.61 o                         
  -5   3  13       1980.56       1929.43        56.53 o                         
  -4   3  13        414.37        439.32        26.70 o                         
  -3   3  13       2032.74       2038.89        52.70 o                         
  -2   3  13       1121.77       1082.02        33.47 o                         
  -1   3  13       3213.94       3210.44        64.51 o                         
   0   3  13       1092.86       1052.66        30.45 o                         
   1   3  13       1658.00       1668.50        38.18 o                         
   2   3  13       1259.63       1254.87        32.34 o                         
   3   3  13       1997.73       1957.63        41.64 o                         
   4   3  13       1012.87        987.46        28.27 o                         
   5   3  13       2325.94       2218.12        60.49 o                         
   6   3  13        270.53        203.21        54.65 o                         
   7   3  13       1001.98       1000.36        66.36 o                         
   8   3  13        272.46        193.44        55.37 o                         
  -8   4  13        331.44        222.48        57.91 o                         
  -7   4  13       1793.79       1835.87        85.86 o                         
  -6   4  13        694.26        602.56        88.64 o                         
  -5   4  13       2289.50       2296.03        81.13 o                         
  -4   4  13        967.58        973.30        37.97 o                         
  -3   4  13       3054.53       2977.81        73.67 o                         
  -2   4  13        686.80        700.45        29.91 o                         
  -1   4  13       5265.48       5364.31       112.74 o                         
   0   4  13        874.14        914.81        28.94 o                         
   1   4  13       3586.51       3573.48        70.75 o                         
   2   4  13        505.60        497.62        20.56 o                         
   3   4  13       2968.09       2959.10        62.07 o                         
   4   4  13        671.29        651.76        31.80 o                         
   5   4  13       2806.47       2790.99        89.16 o                         
   6   4  13        400.61        314.09        89.48 o                         
   7   4  13       1337.58       1402.89       104.24 o                         
  -7   5  13        717.92        567.13       108.27 o                         
  -6   5  13        625.26        520.39        83.14 o                         
  -5   5  13       1421.99       1335.92       104.32 o                         
  -4   5  13       1105.70       1124.21        53.90 o                         
  -3   5  13       1484.24       1476.80        56.77 o                         
  -2   5  13       1309.02       1237.71        55.38 o                         
  -1   5  13       2467.39       2379.82        70.17 o                         
   0   5  13       1102.44       1069.84        46.18 o                         
   1   5  13       1914.94       1896.81        62.88 o                         
   2   5  13       1242.35       1158.96        46.44 o                         
   3   5  13       1820.35       1788.98        65.03 o                         
   4   5  13       1268.87       1274.73        80.10 o                         
   5   5  13       2018.10       2083.09       130.73 o                         
   6   5  13        474.53        421.27        96.86 o                         
   7   5  13        874.58        930.61       111.65 o                         
  -6   6  13        474.68        328.09       161.39 o                         
  -5   6  13        869.63        740.68       149.17 o                         
  -4   6  13        672.09        500.49       159.43 o                         
  -3   6  13        970.13        975.67        64.62 o                         
  -2   6  13        849.83        826.26        87.34 o                         
  -1   6  13       1220.79       1219.18        69.80 o                         
   0   6  13       1015.18       1047.80        54.99 o                         
   1   6  13        907.11        913.18        59.54 o                         
   2   6  13        691.68        670.81        68.86 o                         
   3   6  13       1066.12       1139.98        60.33 o                         
   4   6  13        662.74        584.51       128.78 o                         
   5   6  13        845.43        928.37        84.32 o                         
  -4   7  13       1174.81        886.66       590.60 o                         
  -3   7  13        747.08        672.14        84.57 o                         
  -2   7  13       1453.87       1508.00        83.50 o                         
  -1   7  13       1100.27       1077.85        71.79 o                         
   0   7  13       1560.99       1580.47        85.22 o                         
   1   7  13        911.00        923.04        67.76 o                         
   2   7  13       1386.31       1483.93       118.65 o                         
   3   7  13        816.35        658.67       258.31 o                         
  -8   0  14       3407.95       3424.28       167.41 o                         
  -6   0  14       4878.87       4826.56       168.15 o                         
  -4   0  14       7219.45       7185.32       222.40 o                         
  -2   0  14       8819.28       8975.99       237.83 o                         
   0   0  14      14281.07      15247.90       410.57 o                         
   2   0  14      13215.36      13152.77       349.80 o                         
   4   0  14       9862.61      10292.51       368.44 o                         
   6   0  14       5992.82       6166.11       285.59 o                         
   8   0  14       3601.69       2833.11      1831.45 o                         
  -9   1  14         22.44          7.68        14.33 o                         
  -8   1  14       1248.91       1233.25        68.42 o                         
  -7   1  14         11.11          9.67        10.95 o                         
  -6   1  14       2024.91       1982.32        64.03 o                         
  -5   1  14         87.44         91.68        15.99 o                         
  -4   1  14       2527.28       2524.05        60.68 o                         
  -3   1  14        313.53        316.44        20.88 o                         
  -2   1  14       3643.37       3699.62        74.95 o                         
  -1   1  14        469.52        478.11        21.15 o                         
   0   1  14       3942.42       4075.65        75.45 o                         
   1   1  14         98.20        107.50        10.58 o                         
   2   1  14        751.99        795.35        24.99 o                         
   3   1  14        167.27        169.04        13.26 o                         
   4   1  14       1951.58       1974.77        44.73 o                         
   5   1  14        135.14        131.07         9.27 o                         
   6   1  14        868.42        815.22        39.70 o                         
   7   1  14          3.67          7.90        12.59 o                         
   8   1  14        476.05        267.69       123.02 o                         
   9   1  14          7.82         -0.14        15.90 o                         
  -9   2  14        148.15         90.35        31.90 o                         
  -8   2  14       2401.30       2480.34       107.87 o                         
  -7   2  14        169.21        119.19        24.56 o                         
  -6   2  14       3801.54       3741.07        99.23 o                         
  -5   2  14        314.29        343.48        27.76 o                         
  -4   2  14       6813.53       6776.14       142.84 o                         
  -3   2  14        299.77        300.92        21.69 o                         
  -2   2  14       8750.34       8577.84       169.33 o                         
  -1   2  14         82.48         90.69        12.11 o                         
   0   2  14       9710.61       9578.37       177.17 o                         
   1   2  14        349.28        321.44        17.78 o                         
   2   2  14       7203.67       7008.91       129.00 o                         
   3   2  14        396.40        382.30        18.71 o                         
   4   2  14       6464.38       6293.89       114.17 o                         
   5   2  14        163.08        223.03        23.82 o                         
   6   2  14       3775.32       3901.50       115.67 o                         
   7   2  14        163.01         88.43        35.17 o                         
   8   2  14       2245.42       2242.54       128.78 o                         
  -8   3  14       1091.87        858.87       171.59 o                         
  -7   3  14        175.51         96.67        31.25 o                         
  -6   3  14       1480.56       1476.88        64.58 o                         
  -5   3  14        504.40        516.62        34.25 o                         
  -4   3  14       1526.68       1533.80        47.95 o                         
  -3   3  14        729.31        713.92        31.63 o                         
  -2   3  14       1628.75       1659.01        45.26 o                         
  -1   3  14        813.73        807.46        28.54 o                         
   0   3  14       2949.55       3027.52        62.20 o                         
   1   3  14         95.68        100.54        11.28 o                         
   2   3  14       1782.58       1798.00        44.59 o                         
   3   3  14        161.55        154.98        11.93 o                         
   4   3  14       2242.19       2179.11        48.46 o                         
   5   3  14        237.72        167.35        43.84 o                         
   6   3  14       1216.36       1210.96        75.25 o                         
   7   3  14         18.67         20.54        16.73 o                         
   8   3  14        726.70        696.09        81.84 o                         
  -8   4  14       1097.09        977.82       163.00 o                         
  -7   4  14        192.80        107.79        31.65 o                         
  -6   4  14       1649.94       1634.66        76.97 o                         
  -5   4  14        518.87        449.86        63.01 o                         
  -4   4  14       2998.17       2981.38        83.04 o                         
  -3   4  14       1113.55       1174.55        41.95 o                         
  -2   4  14       4368.40       4338.64        95.19 o                         
  -1   4  14        751.01        782.24        30.99 o                         
   0   4  14       4564.32       4546.69        92.95 o                         
   1   4  14        842.77        810.51        27.73 o                         
   2   4  14       3009.13       2790.24        79.69 o                         
   3   4  14       1127.49       1083.51        33.59 o                         
   4   4  14       3873.25       3966.50       109.52 o                         
   5   4  14        637.78        541.66        81.82 o                         
   6   4  14       2152.32       2262.95       116.07 o                         
   7   4  14        296.73        227.14        58.66 o                         
  -7   5  14        529.78        413.46        87.69 o                         
  -6   5  14       1108.90       1102.87        61.18 o                         
  -5   5  14        981.64       1025.72        66.91 o                         
  -4   5  14       1819.03       1799.33        74.76 o                         
  -3   5  14       1066.11       1041.19        46.40 o                         
  -2   5  14       1722.94       1689.45        54.61 o                         
  -1   5  14       1283.44       1170.31        89.65 o                         
   0   5  14       2005.05       1811.15        90.26 o                         
   1   5  14        966.17        897.37        49.38 o                         
   2   5  14       1617.88       1540.62        64.86 o                         
   3   5  14       1024.93       1025.34        54.78 o                         
   4   5  14       1616.86       1672.32       105.51 o                         
   5   5  14        823.34        881.51        75.89 o                         
   6   5  14        893.61        769.52       174.36 o                         
  -5   6  14        448.62        342.53        83.19 o                         
  -4   6  14        604.37        471.34       126.26 o                         
  -3   6  14        823.04        667.67       150.11 o                         
  -2   6  14        819.23        740.92        73.87 o                         
  -1   6  14        638.83        567.55        69.97 o                         
   0   6  14       1070.34       1008.33       132.84 o                         
   1   6  14        333.41        286.81        35.59 o                         
   2   6  14        734.81        701.43        76.78 o                         
   3   6  14        530.20        416.23       168.97 o                         
   4   6  14       1157.25       1281.19        96.47 o                         
   5   6  14        503.87        428.94       112.07 o                         
  -3   7  14       1346.40       1260.11       251.39 o                         
  -2   7  14       1003.70        922.67       100.95 o                         
  -1   7  14       1497.50       1511.74        93.38 o                         
   0   7  14        958.02        956.21        78.91 o                         
   1   7  14       1367.03       1351.46        79.47 o                         
   2   7  14        927.94        968.99        93.69 o                         
   3   7  14       1357.76       1436.04       128.99 o                         
  -9   0  15       3057.21       3130.55       208.75 o                         
  -7   0  15       5295.61       5269.09       229.70 o                         
  -5   0  15       9433.09       9429.72       285.82 o                         
  -3   0  15      15472.43      15440.12       441.81 o                         
  -1   0  15      21728.79      21862.71       626.85 o                         
   1   0  15      17458.09      17854.01       488.66 o                         
   3   0  15      13972.42      14020.46       377.41 o                         
   5   0  15       8343.87       8431.88       224.88 o                         
   7   0  15       3904.75       3078.22      2030.55 o                         
  -9   1  15        494.24        346.02       108.45 o                         
  -8   1  15          0.94          2.50         9.52 o                         
  -7   1  15        274.84        205.28        39.15 o                         
  -6   1  15          3.67          7.36         9.98 o                         
  -5   1  15        809.11        802.10        39.77 o                         
  -4   1  15         30.82         34.08        12.21 o                         
  -3   1  15        233.58        285.19        21.12 o                         
  -2   1  15         41.79         42.11        10.80 o                         
  -1   1  15        104.81        107.80        14.53 o                         
   0   1  15         79.33         82.42        11.37 o                         
   1   1  15        294.78        324.13        17.53 o                         
   2   1  15         64.35         70.82         9.45 o                         
   3   1  15        217.61        257.66        16.79 o                         
   4   1  15         25.78         26.79         7.90 o                         
   5   1  15        381.43        353.19        20.01 o                         
   6   1  15          4.66          4.58        10.67 o                         
   7   1  15        279.13        146.17        74.52 o                         
   8   1  15          2.68          2.85        15.56 o                         
  -8   2  15        329.49        195.41        53.16 o                         
  -7   2  15       4211.11       4322.89       152.72 o                         
  -6   2  15        241.80        233.00        27.38 o                         
  -5   2  15       7817.50       7834.64       174.93 o                         
  -4   2  15        430.90        456.17        28.37 o                         
  -3   2  15       9985.74       9917.85       202.21 o                         
  -2   2  15       1526.11       1472.55        44.04 o                         
  -1   2  15      12142.24      12105.96       236.65 o                         
   0   2  15       1029.84       1008.52        34.92 o                         
   1   2  15      11911.69      11997.30       232.30 o                         
   2   2  15        566.61        568.56        24.09 o                         
   3   2  15      10819.70      10997.92       212.12 o                         
   4   2  15        830.23        780.20        26.93 o                         
   5   2  15       7394.38       7661.22       196.80 o                         
   6   2  15        265.74        213.31        36.48 o                         
   7   2  15       3588.05       3657.79       179.79 o                         
   8   2  15        182.52         89.06        49.36 o                         
  -8   3  15         51.29         31.97        18.11 o                         
  -7   3  15        392.64        264.62        63.56 o                         
  -6   3  15         33.65         23.47        13.56 o                         
  -5   3  15        774.74        775.44        41.76 o                         
  -4   3  15        167.75        173.93        21.88 o                         
  -3   3  15       1082.34       1071.21        38.65 o                         
  -2   3  15         14.69         18.68         9.70 o                         
  -1   3  15       1160.31       1119.59        36.50 o                         
   0   3  15         12.92         17.12         8.41 o                         
   1   3  15       1044.77        992.40        31.21 o                         
   2   3  15         19.42         16.93         7.45 o                         
   3   3  15        681.07        655.46        25.93 o                         
   4   3  15         75.84         61.37        13.01 o                         
   5   3  15        658.71        653.10        48.32 o                         
   6   3  15         87.59         56.85        19.60 o                         
   7   3  15        333.86        250.31        56.74 o                         
   8   3  15         31.67         36.07        30.93 o                         
  -7   4  15       1484.11       1534.00        88.81 o                         
  -6   4  15        799.46        704.97       104.52 o                         
  -5   4  15       3508.95       3563.16       111.37 o                         
  -4   4  15       1396.00       1371.38        56.90 o                         
  -3   4  15       4119.21       4073.36       105.67 o                         
  -2   4  15       2034.19       2008.32        63.11 o                         
  -1   4  15       4238.17       4344.93        99.09 o                         
   0   4  15       1367.64       1387.59        41.95 o                         
   1   4  15       4954.45       4930.36       102.51 o                         
   2   4  15       1022.37       1050.70        34.96 o                         
   3   4  15       4347.62       4153.33        89.92 o                         
   4   4  15       1304.53       1293.36        59.33 o                         
   5   4  15       3349.64       3482.75       166.11 o                         
   6   4  15        516.76        415.59       101.18 o                         
   7   4  15       1578.88       1699.90       126.02 o                         
  -6   5  15         83.09         58.92        21.38 o                         
  -5   5  15        698.77        613.33        87.47 o                         
  -4   5  15        314.51        247.32        41.31 o                         
  -3   5  15        985.03        946.80        65.54 o                         
  -2   5  15        385.96        342.26        42.12 o                         
  -1   5  15       1106.20       1104.97        56.65 o                         
   0   5  15        287.56        261.20        35.05 o                         
   1   5  15       1024.76       1037.96        56.13 o                         
   2   5  15        173.90        107.47        22.53 o                         
   3   5  15       1110.71       1112.47        62.94 o                         
   4   5  15        267.74        184.70        63.99 o                         
   5   5  15        973.49        969.61        82.10 o                         
   6   5  15        172.77        113.78        62.23 o                         
  -5   6  15        862.81        686.72       204.02 o                         
  -4   6  15       1056.84       1103.53        81.16 o                         
  -3   6  15       1319.74       1326.86        84.53 o                         
  -2   6  15       1103.31       1045.66       110.65 o                         
  -1   6  15       1372.43       1372.99        74.02 o                         
   0   6  15        994.15       1027.17        62.01 o                         
   1   6  15       1415.44       1411.21        73.24 o                         
   2   6  15        999.37       1012.37        72.51 o                         
   3   6  15       1147.47       1198.59       107.84 o                         
   4   6  15       1281.54       1027.19       413.29 o                         
   5   6  15       1031.08       1147.91       115.82 o                         
  -3   7  15        918.92        674.07       435.37 o                         
  -2   7  15        812.07        679.84       119.77 o                         
  -1   7  15        944.89        833.46       128.21 o                         
   0   7  15        736.36        652.29        93.36 o                         
   1   7  15        872.10        789.97       107.65 o                         
   2   7  15        600.30        515.67        90.65 o                         
  -8   0  16       2693.01       2757.93       156.69 o                         
  -6   0  16       4630.93       4636.48       203.55 o                         
  -4   0  16       9607.26       9553.40       293.23 o                         
  -2   0  16       6295.41       6461.92       188.72 o                         
   0   0  16       7037.93       7409.25       196.40 o                         
   2   0  16       6184.31       6199.57       171.10 o                         
   4   0  16       5523.45       5620.93       219.74 o                         
   6   0  16       3416.64       2775.72      1839.34 o                         
   8   0  16       2028.90       1689.04      1066.54 o                         
  -8   1  16        646.93        530.30        78.41 o                         
  -7   1  16         40.33         28.18        16.33 o                         
  -6   1  16        614.77        645.53        44.05 o                         
  -5   1  16          6.74          6.02         9.05 o                         
  -4   1  16       1796.81       1815.43        57.67 o                         
  -3   1  16         16.59         15.15        10.36 o                         
  -2   1  16       1005.24       1034.71        35.64 o                         
  -1   1  16         30.75         32.08         9.71 o                         
   0   1  16       1491.84       1512.52        41.32 o                         
   1   1  16         97.98        110.55        12.93 o                         
   2   1  16       3119.91       3039.14        63.38 o                         
   3   1  16        106.32         87.56        11.85 o                         
   4   1  16       1959.78       1951.54        46.36 o                         
   5   1  16         56.62         36.82        14.57 o                         
   6   1  16       1010.91       1034.04        73.57 o                         
   7   1  16         58.44         27.37        19.22 o                         
   8   1  16       1132.20        772.19       319.28 o                         
  -8   2  16       1847.55       1926.83       103.17 o                         
  -7   2  16         91.03         63.40        21.46 o                         
  -6   2  16       2870.46       3030.83       103.51 o                         
  -5   2  16        234.74        255.37        29.09 o                         
  -4   2  16       6175.66       6181.14       137.82 o                         
  -3   2  16        317.85        301.43        25.39 o                         
  -2   2  16       5131.80       5140.29       108.36 o                         
  -1   2  16        298.52        290.66        23.85 o                         
   0   2  16       7170.11       7165.05       144.47 o                         
   1   2  16         76.75         70.15        13.12 o                         
   2   2  16       6482.68       6361.11       124.51 o                         
   3   2  16         37.99         34.56         9.70 o                         
   4   2  16       4609.48       4577.07       109.61 o                         
   5   2  16        217.28        155.62        54.01 o                         
   6   2  16       2557.50       2655.30       113.61 o                         
   7   2  16         65.70         41.39        25.82 o                         
   8   2  16       1541.78       1128.52       733.25 o                         
  -8   3  16        657.60        612.23        70.44 o                         
  -7   3  16         84.01         55.98        20.14 o                         
  -6   3  16        785.54        653.80        97.59 o                         
  -5   3  16         54.27         56.90        17.95 o                         
  -4   3  16       2075.69       2042.25        65.65 o                         
  -3   3  16        219.29        237.41        22.72 o                         
  -2   3  16       1218.40       1242.27        47.02 o                         
  -1   3  16        221.64        235.28        20.66 o                         
   0   3  16       1106.02       1120.73        37.01 o                         
   1   3  16        323.83        317.06        21.44 o                         
   2   3  16       1572.98       1562.59        45.76 o                         
   3   3  16        392.12        395.33        22.36 o                         
   4   3  16       1646.62       1740.12        73.69 o                         
   5   3  16        213.46        151.74        42.34 o                         
   6   3  16       1051.85       1162.51        75.60 o                         
   7   3  16        173.91        125.49        42.55 o                         
  -7   4  16        322.68        207.21        47.68 o                         
  -6   4  16       1609.02       1698.16        86.45 o                         
  -5   4  16        425.62        373.13        58.93 o                         
  -4   4  16       3156.97       3107.87        99.36 o                         
  -3   4  16        420.08        444.72        33.97 o                         
  -2   4  16       2722.19       2751.49        76.35 o                         
  -1   4  16        569.05        620.52        32.87 o                         
   0   4  16       3500.78       3504.31        82.38 o                         
   1   4  16        451.28        482.32        26.44 o                         
   2   4  16       3559.72       3579.12        86.90 o                         
   3   4  16        278.21        249.05        26.09 o                         
   4   4  16       2322.57       2423.75       121.66 o                         
   5   4  16        490.80        398.89        94.83 o                         
   6   4  16       1276.28       1422.39       113.49 o                         
  -6   5  16        601.00        472.94        88.65 o                         
  -5   5  16        441.01        354.30        59.47 o                         
  -4   5  16       1476.75       1469.29        66.11 o                         
  -3   5  16        913.04        826.38        51.80 o                         
  -2   5  16       1532.61       1487.44        78.31 o                         
  -1   5  16        785.86        763.05        52.45 o                         
   0   5  16       1901.19       1870.40        83.52 o                         
   1   5  16        661.41        565.88        82.02 o                         
   2   5  16       1631.07       1548.80        77.24 o                         
   3   5  16        798.68        764.30        67.97 o                         
   4   5  16       1489.20       1496.94       127.90 o                         
   5   5  16        724.09        649.75       147.18 o                         
   6   5  16        925.03        731.35       470.14 o                         
  -5   6  16        393.94        354.28       123.13 o                         
  -4   6  16        893.65        701.73       162.19 o                         
  -3   6  16        483.17        332.92        84.37 o                         
  -2   6  16        779.39        784.22        61.49 o                         
  -1   6  16        543.77        493.68        63.35 o                         
   0   6  16        712.13        640.78        78.05 o                         
   1   6  16        590.01        544.79        66.53 o                         
   2   6  16        821.53        772.79       101.91 o                         
   3   6  16        386.30        263.31       118.78 o                         
   4   6  16        664.14        523.57       220.11 o                         
  -2   7  16        803.82        573.51       232.76 o                         
  -1   7  16       1084.61        935.59       188.85 o                         
   0   7  16       1017.53        985.70        90.41 o                         
   1   7  16       1089.95       1018.54       191.74 o                         
  -7   0  17       1416.91       1404.68       105.26 o                         
  -5   0  17       3838.63       3861.71       150.17 o                         
  -3   0  17       6087.27       6128.90       188.83 o                         
  -1   0  17       3584.55       3891.32       118.10 o                         
   1   0  17       9839.18       9889.10       280.64 o                         
   3   0  17       8516.19       8254.73       262.93 o                         
   5   0  17       5041.99       5038.01       198.39 o                         
   7   0  17       3291.00       2720.43      1722.21 o                         
  -8   1  17         12.72         18.54        16.85 o                         
  -7   1  17        790.41        669.46       109.36 o                         
  -6   1  17          1.34          5.29        10.64 o                         
  -5   1  17       1438.59       1451.00        56.57 o                         
  -4   1  17          4.53          3.36         8.25 o                         
  -3   1  17       2096.54       2140.01        63.52 o                         
  -2   1  17         38.26         39.39        12.28 o                         
  -1   1  17       1206.54       1270.53        39.99 o                         
   0   1  17         41.47         46.66        11.02 o                         
   1   1  17       1580.14       1662.77        44.86 o                         
   2   1  17          1.40         -0.72         4.06 o                         
   3   1  17       1404.19       1383.59        40.71 o                         
   4   1  17         10.20         12.00         8.78 o                         
   5   1  17       1078.99       1051.59        48.37 o                         
   6   1  17          7.04          6.95        12.84 o                         
   7   1  17        581.56        365.09       172.84 o                         
   8   1  17          6.04          1.45        11.26 o                         
  -8   2  17         59.29         38.39        21.73 o                         
  -7   2  17       1720.96       1714.72       158.48 o                         
  -6   2  17        102.57        107.39        25.39 o                         
  -5   2  17       3893.78       3953.70       109.13 o                         
  -4   2  17        202.34        206.05        26.15 o                         
  -3   2  17       6344.22       6296.76       141.42 o                         
  -2   2  17         58.89         66.15        15.82 o                         
  -1   2  17       4254.33       4314.26        97.14 o                         
   0   2  17        213.99        240.99        21.37 o                         
   1   2  17       6762.44       6670.55       135.41 o                         
   2   2  17        500.30        466.07        25.20 o                         
   3   2  17       5447.86       5369.08       115.20 o                         
   4   2  17        217.97        256.58        21.43 o                         
   5   2  17       3512.79       3588.64       125.02 o                         
   6   2  17        260.07        212.61        56.44 o                         
   7   2  17       2430.98       2378.09       253.39 o                         
  -7   3  17        611.96        464.93       104.38 o                         
  -6   3  17        229.35        138.13        29.38 o                         
  -5   3  17       1376.82       1337.68        56.75 o                         
  -4   3  17        185.20        175.00        25.76 o                         
  -3   3  17       1625.80       1640.96        53.67 o                         
  -2   3  17        433.23        440.26        29.06 o                         
  -1   3  17       1064.94       1099.90        39.48 o                         
   0   3  17        557.29        567.03        28.91 o                         
   1   3  17       2357.83       2354.22        62.68 o                         
   2   3  17        219.55        214.84        21.33 o                         
   3   3  17       1991.18       1919.69        53.38 o                         
   4   3  17        272.77        188.06        57.33 o                         
   5   3  17       1201.99       1254.47        73.46 o                         
   6   3  17        197.05        115.31        41.24 o                         
   7   3  17        698.35        525.66       205.00 o                         
  -7   4  17        835.97        699.90       167.71 o                         
  -6   4  17        142.77        103.02        25.16 o                         
  -5   4  17       1383.76       1466.69        81.29 o                         
  -4   4  17        341.87        305.89        29.88 o                         
  -3   4  17       2361.30       2358.21        79.08 o                         
  -2   4  17        331.42        359.05        27.70 o                         
  -1   4  17       2095.78       2107.59        59.38 o                         
   0   4  17        556.42        577.36        31.76 o                         
   1   4  17       2583.24       2600.51        70.30 o                         
   2   4  17        656.74        626.17        32.72 o                         
   3   4  17       2113.70       2015.29        62.36 o                         
   4   4  17        369.60        431.79        59.05 o                         
   5   4  17       1574.17       1733.33       123.18 o                         
   6   4  17        431.16        339.67       141.37 o                         
  -6   5  17        421.15        355.44        82.46 o                         
  -5   5  17       1334.48       1267.73       108.25 o                         
  -4   5  17        516.48        445.08        61.80 o                         
  -3   5  17       1715.99       1532.91        77.07 o                         
  -2   5  17        496.27        435.69        55.24 o                         
  -1   5  17       1049.68       1036.96        67.30 o                         
   0   5  17        886.43        904.44        57.96 o                         
   1   5  17       1586.78       1498.51        69.28 o                         
   2   5  17        779.46        657.44       104.09 o                         
   3   5  17       1058.90        887.27       312.72 o                         
   4   5  17        594.72        445.45       194.73 o                         
   5   5  17        690.46        603.12       143.24 o                         
  -4   6  17        357.38        282.31        66.88 o                         
  -3   6  17        752.11        611.81       141.01 o                         
  -2   6  17        380.72        367.14        44.14 o                         
  -1   6  17        789.55        629.43       126.22 o                         
   0   6  17        491.68        452.29        55.61 o                         
   1   6  17       1047.54        868.71       183.35 o                         
   2   6  17        423.42        333.86        82.22 o                         
   3   6  17        778.62        563.53       251.64 o                         
  -8   0  18       3167.85       3244.18       246.57 o                         
  -6   0  18       4692.73       4850.76       189.18 o                         
  -4   0  18       9423.60       9829.12       321.71 o                         
  -2   0  18      12247.87      12448.37       368.61 o                         
   0   0  18      12375.56      12842.56       373.20 o                         
   2   0  18      12626.43      12872.50       369.92 o                         
   4   0  18       7650.88       7672.23       246.87 o                         
   6   0  18       4507.87       3744.26      2351.06 o                         
  -8   1  18        232.56        148.60        47.24 o                         
  -7   1  18          0.73          4.29        10.80 o                         
  -6   1  18        131.82        116.09        23.67 o                         
  -5   1  18         24.89         26.32        15.38 o                         
  -4   1  18        663.26        695.70        44.84 o                         
  -3   1  18         20.90         17.62        11.03 o                         
  -2   1  18        173.63        201.49        20.46 o                         
  -1   1  18          8.94         12.64         9.13 o                         
   0   1  18        282.02        333.91        24.49 o                         
   1   1  18         59.19         60.48        13.64 o                         
   2   1  18        629.17        606.20        28.96 o                         
   3   1  18         12.87         13.08        10.16 o                         
   4   1  18        364.75        361.66        24.87 o                         
   5   1  18         30.25         17.32        11.57 o                         
   6   1  18        598.13        419.89       171.58 o                         
   7   1  18         21.78         14.34        20.20 o                         
  -8   2  18       1998.96       2137.75       168.46 o                         
  -7   2  18        313.84        215.67        56.25 o                         
  -6   2  18       2815.91       2912.64       104.94 o                         
  -5   2  18        262.51        284.05        33.47 o                         
  -4   2  18       5713.04       5867.84       151.37 o                         
  -3   2  18        361.09        353.77        30.02 o                         
  -2   2  18       6440.02       6581.63       146.47 o                         
  -1   2  18        625.96        592.44        35.19 o                         
   0   2  18       6946.44       7240.06       153.59 o                         
   1   2  18        874.69        885.00        39.35 o                         
   2   2  18       8307.07       8307.69       172.27 o                         
   3   2  18        574.09        560.91        29.38 o                         
   4   2  18       5678.10       6050.02       159.52 o                         
   5   2  18        239.18        112.03        45.05 o                         
   6   2  18       3690.83       3885.49       186.24 o                         
   7   2  18        204.10        128.59        72.65 o                         
  -7   3  18          8.76          5.48        13.31 o                         
  -6   3  18        425.19        346.96        59.32 o                         
  -5   3  18         35.55         28.07        15.86 o                         
  -4   3  18        934.56        922.38        51.67 o                         
  -3   3  18         10.28         15.62        11.93 o                         
  -2   3  18        627.90        614.28        37.09 o                         
  -1   3  18         11.11         13.30         9.94 o                         
   0   3  18        721.94        720.39        35.17 o                         
   1   3  18        148.58        132.83        18.45 o                         
   2   3  18        839.19        806.88        34.08 o                         
   3   3  18         22.36         20.05         9.64 o                         
   4   3  18        318.05        194.50        62.84 o                         
   5   3  18         62.25         43.79        18.68 o                         
   6   3  18        404.30        277.82        80.37 o                         
  -6   4  18       1480.04       1572.25        86.08 o                         
  -5   4  18        739.86        648.34        95.68 o                         
  -4   4  18       3170.87       3201.67       106.30 o                         
  -3   4  18        963.71        919.69        65.31 o                         
  -2   4  18       3191.89       3192.68        94.91 o                         
  -1   4  18       1137.17       1211.66        49.99 o                         
   0   4  18       3552.34       3740.74        97.69 o                         
   1   4  18       1537.18       1558.81        53.37 o                         
   2   4  18       3807.43       3700.75       104.06 o                         
   3   4  18       1174.05       1222.15        82.74 o                         
   4   4  18       2475.43       2502.92       136.15 o                         
   5   4  18        665.36        722.08        93.52 o                         
   6   4  18       1858.06       2093.48       191.39 o                         
  -5   5  18        241.43        170.28        40.64 o                         
  -4   5  18        656.99        475.57        95.39 o                         
  -3   5  18        192.09        140.08        32.64 o                         
  -2   5  18        519.17        448.87        57.27 o                         
  -1   5  18        258.76        194.32        35.35 o                         
   0   5  18        606.82        571.18        62.97 o                         
   1   5  18        612.17        525.93        62.06 o                         
   2   5  18        907.70        697.23       147.63 o                         
   3   5  18        204.00         76.65        49.49 o                         
   4   5  18        505.33        331.32       151.31 o                         
   5   5  18        161.10         36.42        42.52 o                         
  -3   6  18        684.25        547.57       149.38 o                         
  -2   6  18        635.51        549.15        73.00 o                         
  -1   6  18        722.62        703.08        74.27 o                         
   0   6  18        825.58        717.20       120.93 o                         
   1   6  18       1069.49        806.18       239.34 o                         
   2   6  18        753.41        572.43       142.28 o                         
   3   6  18        777.44        701.15       249.69 o                         
  -7   0  19       2366.88       2525.04       172.65 o                         
  -5   0  19       2947.72       3114.87       144.62 o                         
  -3   0  19       4790.21       4939.94       170.61 o                         
  -1   0  19       5380.53       5639.39       172.38 o                         
   1   0  19       5373.81       5731.13       194.57 o                         
   3   0  19       3237.57       3346.73       120.16 o                         
   5   0  19       3196.85       2082.08      1225.06 o                         
   7   0  19       2032.06       1448.57      1077.52 o                         
  -7   1  19        666.93        536.60        90.61 o                         
  -6   1  19         29.02         25.45        17.98 o                         
  -5   1  19        803.34        827.77        50.17 o                         
  -4   1  19         41.36         42.23        16.57 o                         
  -3   1  19       1824.77       1871.78        62.98 o                         
  -2   1  19          2.86          2.79         7.31 o                         
  -1   1  19       1249.59       1330.42        46.00 o                         
   0   1  19          9.78         12.27         8.75 o                         
   1   1  19       2321.78       2330.67        63.99 o                         
   2   1  19         82.52         71.95        14.43 o                         
   3   1  19       1525.54       1458.63        50.03 o                         
   4   1  19          6.05          7.02         9.51 o                         
   5   1  19        991.04       1021.55        67.64 o                         
   6   1  19          5.44          1.86        10.46 o                         
   7   1  19       1076.06       1109.08       117.85 o                         
  -7   2  19       2060.50       2032.72       216.70 o                         
  -6   2  19        127.99        109.23        26.42 o                         
  -5   2  19       2989.48       3074.22        98.36 o                         
  -4   2  19        160.44        169.65        28.57 o                         
  -3   2  19       4659.87       4765.16       124.34 o                         
  -2   2  19        236.25        254.65        25.69 o                         
  -1   2  19       5205.65       5338.47       124.66 o                         
   0   2  19        382.09        376.59        26.04 o                         
   1   2  19       5896.76       5978.33       133.35 o                         
   2   2  19        207.42        209.25        22.47 o                         
   3   2  19       3436.93       3453.45        93.73 o                         
   4   2  19        136.33        146.77        29.34 o                         
   5   2  19       2532.04       2784.19       133.50 o                         
   6   2  19        117.37         69.02        27.29 o                         
   7   2  19       1676.33       1183.51       888.92 o                         
  -7   3  19        583.54        519.66        83.84 o                         
  -6   3  19        160.58        113.25        27.81 o                         
  -5   3  19        564.52        478.16        72.90 o                         
  -4   3  19        377.40        386.37        36.52 o                         
  -3   3  19       1116.81       1143.57        53.00 o                         
  -2   3  19        262.19        270.96        27.97 o                         
  -1   3  19        957.52       1008.24        45.06 o                         
   0   3  19        388.02        396.97        28.56 o                         
   1   3  19       1355.40       1410.19        50.51 o                         
   2   3  19        779.63        737.82        35.68 o                         
   3   3  19       1058.73       1026.12        44.19 o                         
   4   3  19        230.47        144.65        43.79 o                         
   5   3  19        992.40       1062.68        96.80 o                         
   6   3  19        184.61        111.97        68.43 o                         
  -6   4  19        427.86        338.63        80.69 o                         
  -5   4  19       1445.79       1501.94        87.52 o                         
  -4   4  19        465.98        426.15        51.90 o                         
  -3   4  19       1844.75       1841.95        77.89 o                         
  -2   4  19        313.72        278.07        28.93 o                         
  -1   4  19       1470.27       1486.12        61.51 o                         
   0   4  19        623.23        641.27        37.72 o                         
   1   4  19       2164.14       2181.22        68.32 o                         
   2   4  19        503.17        497.29        38.51 o                         
   3   4  19       1371.81       1414.73       107.68 o                         
   4   4  19        210.87        107.94        49.86 o                         
   5   4  19        897.65        963.55       120.91 o                         
  -5   5  19        605.11        516.12        89.41 o                         
  -4   5  19        456.26        302.45        65.90 o                         
  -3   5  19        914.30        797.94        91.32 o                         
  -2   5  19        462.82        410.15        52.40 o                         
  -1   5  19       1078.54       1064.06        71.29 o                         
   0   5  19        607.77        541.65        72.67 o                         
   1   5  19       1379.97       1341.17        72.80 o                         
   2   5  19        807.26        677.68       102.66 o                         
   3   5  19        875.84        628.84       261.90 o                         
   4   5  19        406.77        314.71       139.72 o                         
  -2   6  19        281.40        163.40        55.97 o                         
  -1   6  19        363.33        329.79        67.90 o                         
   0   6  19        456.91        371.56        69.59 o                         
   1   6  19        643.88        525.79       100.23 o                         
   2   6  19        493.77        363.56       132.58 o                         
  -6   0  20       2194.75       2374.33       157.36 o                         
  -4   0  20       3747.41       3779.17       153.07 o                         
  -2   0  20       5033.08       5338.40       178.48 o                         
   0   0  20       6156.92       6522.47       211.25 o                         
   2   0  20       5641.66       5665.62       176.88 o                         
   4   0  20       2953.07       2957.17       144.79 o                         
   6   0  20       3186.19       2643.80      1717.16 o                         
  -7   1  20         36.74         20.98        18.65 o                         
  -6   1  20       1120.54       1201.93        71.38 o                         
  -5   1  20         14.66         17.95        15.26 o                         
  -4   1  20        799.63        857.52        51.89 o                         
  -3   1  20         20.11         18.20        12.97 o                         
  -2   1  20       1482.01       1514.82        53.53 o                         
  -1   1  20         47.94         48.51        14.85 o                         
   0   1  20       1552.21       1595.76        49.66 o                         
   1   1  20         48.08         60.27        15.43 o                         
   2   1  20        977.85       1050.19        41.05 o                         
   3   1  20         42.27         47.44        14.17 o                         
   4   1  20        562.24        567.15        36.67 o                         
   5   1  20         21.02         12.04        18.77 o                         
   6   1  20        748.96        489.35       219.26 o                         
  -7   2  20         43.88         39.73        35.41 o                         
  -6   2  20       1754.62       1910.49        95.30 o                         
  -5   2  20        244.47        226.28        32.92 o                         
  -4   2  20       2384.92       2425.58        83.23 o                         
  -3   2  20        333.10        313.36        32.56 o                         
  -2   2  20       3182.69       3276.24        96.55 o                         
  -1   2  20        110.43        112.30        19.83 o                         
   0   2  20       3584.38       3741.89        94.96 o                         
   1   2  20        269.43        265.64        26.57 o                         
   2   2  20       3175.02       3259.71        86.80 o                         
   3   2  20        140.66        117.85        19.43 o                         
   4   2  20       1749.40       1831.87        69.14 o                         
   5   2  20         82.07         41.97        22.24 o                         
   6   2  20       2159.15       2269.53       189.25 o                         
  -6   3  20        823.91        684.42       155.80 o                         
  -5   3  20        206.53        139.03        28.48 o                         
  -4   3  20       1035.18       1039.13        60.57 o                         
  -3   3  20        232.03        235.88        29.92 o                         
  -2   3  20       1386.29       1431.61        59.50 o                         
  -1   3  20        227.85        209.94        24.65 o                         
   0   3  20       1545.28       1582.50        55.89 o                         
   1   3  20        212.60        177.99        23.37 o                         
   2   3  20       1381.34       1327.80        54.52 o                         
   3   3  20        169.71        150.17        21.76 o                         
   4   3  20        728.81        743.92        76.43 o                         
   5   3  20         76.51         39.18        18.67 o                         
   6   3  20        800.29        513.57       438.34 o                         
  -5   4  20        261.62        174.89        45.35 o                         
  -4   4  20        960.83        924.98        75.00 o                         
  -3   4  20        373.76        356.24        33.11 o                         
  -2   4  20       1507.15       1543.47        65.80 o                         
  -1   4  20        243.69        218.91        28.78 o                         
   0   4  20       1839.87       1873.15        70.18 o                         
   1   4  20        496.83        474.87        38.61 o                         
   2   4  20       1875.31       1773.77       102.61 o                         
   3   4  20        297.41        182.15        84.31 o                         
   4   4  20       1181.14        958.20       372.97 o                         
   5   4  20        207.44         96.32        95.51 o                         
  -4   5  20        792.69        564.78       225.32 o                         
  -3   5  20        677.36        573.62        69.75 o                         
  -2   5  20        802.22        708.59        86.06 o                         
  -1   5  20        564.61        468.90        67.87 o                         
   0   5  20        801.76        698.17       115.85 o                         
   1   5  20        658.04        542.97        72.61 o                         
   2   5  20        807.92        540.68       139.88 o                         
   3   5  20        510.91        363.80       167.49 o                         
   0   6  20        500.36        501.18        75.11 o                         
  -7   0  21       3223.08       3550.52       344.38 o                         
  -5   0  21       3692.18       3793.50       170.60 o                         
  -3   0  21       4982.35       5157.07       197.55 o                         
  -1   0  21       6011.57       6150.81       213.24 o                         
   1   0  21       5866.81       6132.99       198.35 o                         
   3   0  21       4180.99       4287.91       222.58 o                         
   5   0  21       2749.21       2508.10       163.61 o                         
  -7   1  21        412.12        520.05       128.96 o                         
  -6   1  21          1.14          9.32        14.66 o                         
  -5   1  21        231.16        214.45        32.54 o                         
  -4   1  21          5.90          7.87        12.35 o                         
  -3   1  21        203.71        205.38        28.46 o                         
  -2   1  21         13.33         13.69        12.20 o                         
  -1   1  21        404.70        447.20        32.40 o                         
   0   1  21          3.77          7.09         9.60 o                         
   1   1  21        410.10        418.65        31.12 o                         
   2   1  21          2.01          5.16         9.36 o                         
   3   1  21        112.19        103.17        18.10 o                         
   4   1  21          0.97          6.18        11.36 o                         
   5   1  21        261.81         85.03        48.29 o                         
   6   1  21          1.63          4.22        18.52 o                         
  -6   2  21        206.78        165.00        32.85 o                         
  -5   2  21       2593.20       2659.61        99.94 o                         
  -4   2  21        265.76        262.81        33.42 o                         
  -3   2  21       3904.15       4189.03       120.83 o                         
  -2   2  21        258.99        244.79        30.15 o                         
  -1   2  21       5091.56       5330.77       133.31 o                         
   0   2  21        133.77        145.97        22.02 o                         
   1   2  21       5121.35       5248.82       134.95 o                         
   2   2  21        278.26        272.66        26.79 o                         
   3   2  21       3920.62       3997.35       114.67 o                         
   4   2  21        185.67        206.15        30.81 o                         
   5   2  21       2832.59       3125.84       156.88 o                         
   6   2  21        109.17         62.87        60.77 o                         
  -6   3  21         30.75         33.91        38.06 o                         
  -5   3  21        409.12        342.43        55.82 o                         
  -4   3  21         55.39         38.22        18.58 o                         
  -3   3  21        365.17        345.32        37.87 o                         
  -2   3  21         52.52         46.59        18.58 o                         
  -1   3  21        415.00        426.56        34.58 o                         
   0   3  21         38.61         36.88        15.68 o                         
   1   3  21        470.36        476.50        36.44 o                         
   2   3  21         17.50         19.77        12.38 o                         
   3   3  21        229.39        234.09        30.76 o                         
   4   3  21         20.44         21.14        14.46 o                         
   5   3  21        264.66        148.83        63.41 o                         
  -5   4  21       1083.12       1115.11       117.39 o                         
  -4   4  21        637.39        540.60        84.82 o                         
  -3   4  21       1768.16       1841.81        84.84 o                         
  -2   4  21        885.47        860.16        64.14 o                         
  -1   4  21       2417.70       2469.96        89.42 o                         
   0   4  21        543.57        473.70        53.32 o                         
   1   4  21       2257.60       2253.07       105.95 o                         
   2   4  21        641.89        494.85        67.54 o                         
   3   4  21       1586.69       1689.84       142.83 o                         
   4   4  21        482.88        372.40       152.65 o                         
  -3   5  21        461.09        306.15       127.50 o                         
  -2   5  21        120.19         91.56        34.30 o                         
  -1   5  21        490.86        419.47        60.98 o                         
   0   5  21        103.98         70.98        29.60 o                         
   1   5  21        612.18        538.78        61.32 o                         
   2   5  21        116.52         64.48        27.86 o                         
  -6   0  22       2271.60       2217.80       424.70 o                         
  -4   0  22       1736.06       1826.93       107.87 o                         
  -2   0  22       2972.82       3064.25       132.63 o                         
   0   0  22       3431.62       3658.36       132.64 o                         
   2   0  22       2649.54       2842.12       135.71 o                         
   4   0  22       2161.15       2351.42       132.44 o                         
   6   0  22       1729.09       1847.80       239.57 o                         
  -6   1  22        622.70        630.65        71.02 o                         
  -5   1  22         27.41         23.53        18.75 o                         
  -4   1  22        573.62        575.16        47.23 o                         
  -3   1  22         39.23         38.69        18.69 o                         
  -2   1  22        794.80        833.27        45.43 o                         
  -1   1  22          2.57          5.65         9.14 o                         
   0   1  22        709.08        710.95        39.71 o                         
   1   1  22          2.17         10.65        11.76 o                         
   2   1  22        940.60        921.36        44.97 o                         
   3   1  22          9.72         10.70        10.92 o                         
   4   1  22        607.51        620.37        46.88 o                         
   5   1  22         12.62          6.37        15.57 o                         
  -6   2  22       1740.81       1946.18       154.55 o                         
  -5   2  22         30.55         28.54        20.49 o                         
  -4   2  22       1646.75       1734.75        79.56 o                         
  -3   2  22         72.29         63.62        23.26 o                         
  -2   2  22       2468.30       2589.39        89.69 o                         
  -1   2  22        203.83        200.67        27.65 o                         
   0   2  22       2563.43       2589.50        80.13 o                         
   1   2  22         71.55         67.11        18.47 o                         
   2   2  22       2021.60       2085.37        70.58 o                         
   3   2  22         68.81         69.15        21.40 o                         
   4   2  22       1475.52       1617.55        77.24 o                         
   5   2  22         96.23         41.95        27.13 o                         
  -5   3  22         38.49         30.66        25.08 o                         
  -4   3  22        376.68        297.01        41.37 o                         
  -3   3  22        158.94        145.15        27.41 o                         
  -2   3  22        832.15        852.85        50.90 o                         
  -1   3  22         85.68         83.75        22.68 o                         
   0   3  22        886.60        921.51        48.59 o                         
   1   3  22         71.89         67.37        18.43 o                         
   2   3  22        924.48        952.78        51.74 o                         
   3   3  22        117.53        108.32        29.43 o                         
   4   3  22        760.46        824.50        78.53 o                         
  -4   4  22       1056.85       1140.17        93.76 o                         
  -3   4  22        226.15        180.99        33.87 o                         
  -2   4  22       1367.41       1400.54        75.55 o                         
  -1   4  22        249.16        213.89        28.60 o                         
   0   4  22       1195.10       1081.86       102.62 o                         
   1   4  22        100.59         83.92        26.41 o                         
   2   4  22       1134.20        931.62       122.32 o                         
   3   4  22        119.11         63.69        42.05 o                         
  -2   5  22        849.29        913.64       156.66 o                         
  -1   5  22        450.51        416.83        82.56 o                         
   0   5  22        844.29        792.22       101.48 o                         
   1   5  22        351.52        359.72        52.14 o                         
  -5   0  23       1371.55       1420.00       119.32 o                         
  -3   0  23       2064.47       2119.32       112.46 o                         
  -1   0  23       2476.79       2657.72       128.11 o                         
   1   0  23       2391.86       2442.61       106.83 o                         
   3   0  23       2334.87       2376.97       170.62 o                         
   5   0  23       1788.89       1267.37       483.17 o                         
  -5   1  23        558.88        583.37        56.32 o                         
  -4   1  23          5.85          5.18        12.41 o                         
  -3   1  23        634.38        666.57        47.12 o                         
  -2   1  23          2.54          4.25         9.92 o                         
  -1   1  23        804.85        840.03        48.18 o                         
   0   1  23          5.72          9.15        10.63 o                         
   1   1  23        571.59        582.66        37.60 o                         
   2   1  23         13.20         12.90        10.83 o                         
   3   1  23        938.00        981.38        47.21 o                         
   4   1  23         24.28         34.57        20.10 o                         
   5   1  23        592.27        461.30       196.67 o                         
  -5   2  23       1238.91       1327.78        96.47 o                         
  -4   2  23         61.49         57.90        22.93 o                         
  -3   2  23       1675.48       1765.37        75.82 o                         
  -2   2  23        118.39        108.16        25.49 o                         
  -1   2  23       2022.10       2120.73        79.04 o                         
   0   2  23         83.87         81.41        19.72 o                         
   1   2  23       1943.03       2037.43        71.77 o                         
   2   2  23         36.85         29.64        15.32 o                         
   3   2  23       2003.36       2180.36       103.90 o                         
   4   2  23         51.33         60.54        26.71 o                         
  -4   3  23         66.79         48.31        27.85 o                         
  -3   3  23        817.77        795.74        58.32 o                         
  -2   3  23        226.85        208.88        31.21 o                         
  -1   3  23        983.70        995.07        51.44 o                         
   0   3  23        140.16        134.89        23.39 o                         
   1   3  23        631.46        629.85        45.87 o                         
   2   3  23        116.65        121.28        23.56 o                         
   3   3  23        708.72        723.92        66.59 o                         
   4   3  23        169.78         87.81        53.33 o                         
  -3   4  23        770.08        823.44        85.62 o                         
  -2   4  23        180.29        156.30        38.73 o                         
  -1   4  23       1043.13       1023.23        71.90 o                         
   0   4  23        211.36        139.81        32.54 o                         
   1   4  23        937.45        937.07        69.11 o                         
   2   4  23        181.49        161.51        41.35 o                         
  -4   0  24       2715.79       2871.67       156.97 o                         
  -2   0  24       3964.09       4146.23       201.26 o                         
   0   0  24       2972.53       3109.93       159.21 o                         
   2   0  24       3677.65       3803.97       228.52 o                         
   4   0  24       3341.80       3555.75       227.89 o                         
  -5   1  24          5.03          9.88        46.43 o                         
  -4   1  24        163.56        126.64        30.09 o                         
  -3   1  24          9.76         11.57        15.33 o                         
  -2   1  24        352.69        343.92        37.87 o                         
  -1   1  24         54.35         42.50        17.02 o                         
   0   1  24        218.59        212.62        28.38 o                         
   1   1  24         17.76         16.20        12.55 o                         
   2   1  24        225.70        183.38        24.74 o                         
   3   1  24          3.72         15.12        15.48 o                         
   4   1  24        401.25        438.45        62.50 o                         
  -4   2  24       1730.28       1909.12       106.59 o                         
  -3   2  24        119.12        122.37        27.87 o                         
  -2   2  24       2911.39       3072.79       103.21 o                         
  -1   2  24        150.25        154.52        27.56 o                         
   0   2  24       2344.38       2469.37        86.67 o                         
   1   2  24        168.88        134.87        24.43 o                         
   2   2  24       2593.03       2673.65        94.78 o                         
   3   2  24        239.26        251.72        41.29 o                         
   4   2  24       2424.27       2626.85       158.15 o                         
  -3   3  24          5.15         12.04        19.31 o                         
  -2   3  24        378.48        367.64        40.21 o                         
  -1   3  24         47.99         42.18        18.40 o                         
   0   3  24        212.01        190.18        30.34 o                         
   1   3  24         23.16         32.48        16.59 o                         
   2   3  24        275.51        256.04        34.26 o                         
   3   3  24         16.42         43.93        24.38 o                         
  -1   4  24        592.15        601.43        98.18 o                         
   0   4  24       1335.82       1353.23       118.66 o                         
   1   4  24        431.36        429.40        61.19 o                         
  -3   0  25       1726.00       1823.21       119.40 o                         
  -1   0  25       2266.94       2342.90       116.81 o                         
   1   0  25       1422.60       1502.99        85.52 o                         
   3   0  25       1910.44       1939.21       139.83 o                         
  -4   1  25          3.56         -3.14        33.35 o                         
  -3   1  25        717.30        723.25        54.95 o                         
  -2   1  25          1.22         10.46        13.42 o                         
  -1   1  25        731.35        734.10        49.18 o                         
   0   1  25          1.30          6.39        11.42 o                         
   1   1  25        485.61        496.30        42.83 o                         
   2   1  25          5.31          8.30        11.39 o                         
   3   1  25        865.55        851.10        59.62 o                         
  -3   2  25       1591.42       1735.83       102.61 o                         
  -2   2  25        116.03        102.72        27.50 o                         
  -1   2  25       1884.60       1974.85        80.34 o                         
   0   2  25        163.15        122.78        24.55 o                         
   1   2  25       1190.49       1263.49        60.91 o                         
   2   2  25        108.32         91.55        27.19 o                         
   3   2  25       1524.98       1672.43       108.52 o                         
  -2   3  25        141.60        151.99        50.27 o                         
  -1   3  25        651.73        690.31        73.63 o                         
   0   3  25        194.46        167.27        33.87 o                         
   1   3  25        464.31        470.35        47.98 o                         
  -2   0  26       1733.06       1793.33       116.61 o                         
   0   0  26       1689.70       1797.38       110.96 o                         
   2   0  26       1347.52       1397.85        93.88 o                         
  -3   1  26         24.07         37.00        77.71 o                         
  -2   1  26        805.52        837.91        63.42 o                         
  -1   1  26         27.55         27.34        17.72 o                         
   0   1  26        512.12        532.15        44.55 o                         
   1   1  26         38.65         44.80        21.66 o                         
   2   1  26        474.66        455.06        40.96 o                         
  -2   2  26       1180.92       1269.72       111.55 o                         
  -1   2  26         53.05         48.37        24.60 o                         
   0   2  26       1139.16       1183.03        74.97 o                         
   1   2  26         56.61         60.20        22.88 o                         
  -1   0  27       1932.96       2357.73       345.65 o                         
   0   1  27          0.49          3.90        21.10 o                         
                                                                                
